# Supplementary material for: Characterization of extracellular vesicle-associated DNA and proteins derived from organotropic metastatic breast cancer cells
Source: J Exp Clin Cancer Res. 2025 May 23;44:157. doi: 10.1186/s13046-025-03418-3 (PMC12100931; doi:10.1186/s13046-025-03418-3)
Supplement: Supplementary file 2 — Supplementary Material 2. [file 13046_2025_3418_MOESM2_ESM.xls]

## Sheet: Supplementary Table 1
Supplementary Table 1: Proteomic dataset of all analyzed samples.
			Cell lines (Average Spectrum Counts)
Identified Proteins	Alternate ID	MW	NMuMG	67NR	4T1	533	537	592	593	2776	2792	BP	LM
Fibronectin OS=Mus musculus OX=10090 GN=Fn1 PE=1 SV=4	Fn1	273 kDa	491.84	783.7	597.315	962.47	996.46	837.58	775.297	794.577	662.09	1194.9	1398.47
Basement membrane-specific heparan sulfate proteoglycan core protein OS=Mus musculus OX=10090 GN=Hspg2 PE=1 SV=1	Hspg2	398 kDa	729.93	433.367	311.929	635.453	574.937	581.25	412.303	455.7	502.807	648.983	754.02
Fibulin-2 OS=Mus musculus OX=10090 GN=Fbln2 PE=1 SV=2	Fbln2	132 kDa	166.013	170.197	207.117	162.25	165.62	139.647	165.456	71.8407	81.3687	168.069	132.085
Programmed cell death 6-interacting protein OS=Mus musculus OX=10090 GN=Pdcd6ip PE=1 SV=3	Pdcd6ip	96 kDa	93.8437	119.792	107.474	128.377	134.188	218.3	153.18	144.86	149.193	85.9003	84.9607
Thrombospondin-1 OS=Mus musculus OX=10090 GN=Thbs1 PE=1 SV=1	Thbs1	130 kDa	49.9183	60.702	100.881	156.597	142.833	85.8903	114.218	78.138	60.2173	132.599	226.222
Heat shock cognate 71 kDa protein OS=Mus musculus OX=10090 GN=Hspa8 PE=1 SV=1	Hspa8	71 kDa	112.124	84.1973	93.614	117.217	111.576	139.842	104.796	123.723	134.84	82.074	69.4867
Peroxidasin homolog OS=Mus musculus OX=10090 GN=Pxdn PE=1 SV=2	Pxdn	165 kDa	90.412	46.998	55.009	97.3933	76.3413	188.003	105.848	93.855	74.9337	54.969	119.433
Prostaglandin F2 receptor negative regulator OS=Mus musculus OX=10090 GN=Ptgfrn PE=1 SV=2	Ptgfrn	99 kDa	63.0897	73.163	85.5567	109.12	90.7957	132.657	92.7063	110.163	98.2697	60.9673	64.3667
Collagen alpha-1(XVIII) chain OS=Mus musculus OX=10090 GN=Col18a1 PE=1 SV=4	Col18a1	182 kDa	119.284	69.279	33.5293	61.0973	56.948	124.37	79.9127	67.8633	92.624	90.1967	102.631
Tubulointerstitial nephritis antigen-like OS=Mus musculus OX=10090 GN=Tinagl1 PE=1 SV=1	Tinagl1	53 kDa	122.008	60.067	53.1605	108.8	72.0047	66.3257	57.8177	63.2793	68.1973	66.711	77.0093
Lactadherin OS=Mus musculus OX=10090 GN=Mfge8 PE=1 SV=3	Mfge8	51 kDa	90.3067	46.9637	35.3757	105.568	77.3257	116.839	59.409	103.578	77.951	41.1753	40.4193
Syntenin-1 OS=Mus musculus OX=10090 GN=Sdcbp PE=1 SV=1	Sdcbp	32 kDa	49.2357	55.694	54.3656	76.5093	76.21	94.7647	79.187	80.073	79.551	37.7187	44.2577
Myosin-9 OS=Mus musculus OX=10090 GN=Myh9 PE=1 SV=4	Myh9	226 kDa	114.686	58.2833	50.1037	47.2023	37.3407	20.986	53.6553	60.2187	67.5623	119.643	95.745
Integrin beta-1 OS=Mus musculus OX=10090 GN=Itgb1 PE=1 SV=1	Itgb1	88 kDa	48.6627	53.77	48.7597	80.6497	69.7533	101.891	75.716	85.9	81.2343	41.123	34.9413
Clathrin heavy chain 1 OS=Mus musculus OX=10090 GN=Cltc PE=1 SV=3	Cltc	192 kDa	22.959	80.5353	61.9867	86.846	95.944	80.5887	66.913	46.8953	42.328	38.5493	28.8103
Polyubiquitin-B OS=Mus musculus OX=10090 GN=Ubb PE=2 SV=1	Ubb	34 kDa	85.0237	51.172	46.4413	60.0867	65.936	82.0107	68.0933	73.447	66.857	46.7603	37.0713
Integrin alpha-3 OS=Mus musculus OX=10090 GN=Itga3 PE=1 SV=1	Itga3	117 kDa	25.823	45.511	41.7767	76.0533	70.0007	100.874	67.105	79.28	80.1653	44.447	39.3887
Sodium/potassium-transporting ATPase subunit alpha-1 OS=Mus musculus OX=10090 GN=Atp1a1 PE=1 SV=1	Atp1a1	113 kDa	42.323	27.8553	14.6443	60.895	50.4643	58.6253	47.2137	76.932	71.2177	29.5517	21.2587
Histone H4 OS=Mus musculus OX=10090 GN=H4c1 PE=1 SV=2	H4c1	11 kDa	68.3717	52.144	33.473	44.7397	47.7267	39.593	40.2987	59.3247	54.565	56.493	42.3367
Serine protease HTRA1 OS=Mus musculus OX=10090 GN=Htra1 PE=1 SV=2	Htra1	51 kDa	2.389	44.737	49.203	41.0403	45.1437	55.4197	49.8893	48.9013	58.673	54.0577	69.9893
Immunoglobulin superfamily member 8 OS=Mus musculus OX=10090 GN=Igsf8 PE=1 SV=2	Igsf8	65 kDa	34.724	35.231	34.871	65.514	50.907	64.707	55.1783	64.492	50.9767	33.9893	27.4553
Actin, cytoplasmic 2 OS=Mus musculus OX=10090 GN=Actg1 PE=1 SV=1	Actg1	42 kDa	40.538	47.9137	41.041	46.369	52.2783	62.5383	42.2273	45.1507	51.2297	43.2933	28.5573
Moesin OS=Mus musculus OX=10090 GN=Msn PE=1 SV=3	Msn	68 kDa	38.559	42.868	21.5586	38.6123	47.308	50.92	47.7067	40.4237	40.4697	37.6037	24.7373
EH domain-containing protein 1 OS=Mus musculus OX=10090 GN=Ehd1 PE=1 SV=1	Ehd1	61 kDa	10.335	37.5473	23.2837	35.496	48.4637	46.5763	47.1597	49.156	62.341	28.6769	21.6934
Histone H2B type 1-P OS=Mus musculus OX=10090 GN=Hist1h2bp PE=1 SV=3	Hist1h2bp	14 kDa	57.915	41.977	20.2547	35.2647	41.6033	29.3723	31.2947	44.7493	51.15	45.876	38.686
Transitional endoplasmic reticulum ATPase OS=Mus musculus OX=10090 GN=Vcp PE=1 SV=4	Vcp	89 kDa	9.84067	9.55033	20.7399	62.326	83.9287	25.9114	31.074	41.2863	38.693	21.6367	28.6307
Lysyl oxidase homolog 4 OS=Mus musculus OX=10090 GN=Loxl4 PE=2 SV=2	Loxl4	85 kDa	24.2977	44.8583	41.5735	25.3817	43.0927	34.501	28.6793	18.3277	21.865	51.8277	69.6927
Collagen alpha-1(VII) chain OS=Mus musculus OX=10090 GN=Col7a1 PE=1 SV=3	Col7a1	295 kDa	1	26.2784	58.9427	26.7243	33.308	30.1714	34.1807	11.7698	8.4822	43.6243	92.7017
Alpha-enolase OS=Mus musculus OX=10090 GN=Eno1 PE=1 SV=3	Eno1	47 kDa	33.6837	24.4747	16.3593	40.28	44.21	20.9622	28.1333	52.7637	53.7253	30.1703	24.5407
Annexin A2 OS=Mus musculus OX=10090 GN=Anxa2 PE=1 SV=2	Anxa2	39 kDa	34.9783	25.2203	14.3568	35.4727	44.167	43.751	35.4223	40.263	45.7237	30.0853	22.7667
Complement C3 OS=Mus musculus OX=10090 GN=C3 PE=1 SV=3	C3	186 kDa	1	1	1	19.0523	1	8.41327	22.7115	26.705	17.105	74.217	77.019
Histone H2A type 1-K OS=Mus musculus OX=10090 GN=H2ac15 PE=1 SV=3	H2ac15	14 kDa	25.267	25.244	19.74	16.855	20.157	20.239	17.1153	30.1164	25.8267	29.0427	22.233
Annexin A6 OS=Mus musculus OX=10090 GN=Anxa6 PE=1 SV=3	Anxa6	76 kDa	3.7104	20.873	13.3331	40.099	52.357	41.0033	41.8997	31.5833	28.2243	29.476	14.5884
Annexin A5 OS=Mus musculus OX=10090 GN=Anxa5 PE=1 SV=1	Anxa5	36 kDa	12.5373	22.8603	13.0001	34.43	37.426	44.8983	31.9997	43.716	43.8503	28.368	19.703
Annexin A1 OS=Mus musculus OX=10090 GN=Anxa1 PE=1 SV=2	Anxa1	39 kDa	17.4077	24.2253	20.4557	27.2077	51.0507	35.1893	34.9083	31.4587	31.6517	32.141	20.3057
Pyruvate kinase PKM OS=Mus musculus OX=10090 GN=Pkm PE=1 SV=4	Pkm	58 kDa	22.829	24.3487	12.9547	38.6013	36.7293	36.4633	34.4383	39.8043	44.2487	23.9023	16.7233
Elongation factor 1-alpha 1 OS=Mus musculus OX=10090 GN=Eef1a1 PE=1 SV=3	Eef1a1	50 kDa	16.5973	41.4403	33.739	39.216	45.2587	59.749	38.1803	19.406	25.9883	21.7157	14.2313
4F2 cell-surface antigen heavy chain OS=Mus musculus OX=10090 GN=Slc3a2 PE=1 SV=1	Slc3a2	58 kDa	35.3097	21.52	16.743	35.3783	31.7613	33.4483	29.3417	40.8277	40.292	24.5614	12.9182
Heat shock protein HSP 90-beta OS=Mus musculus OX=10090 GN=Hsp90ab1 PE=1 SV=3	Hsp90ab1	83 kDa	20.0703	22.5083	11.9378	32.6103	31.743	30.5033	20.58	27.5863	31.9753	24.5213	16.6737
Elongation factor 2 OS=Mus musculus OX=10090 GN=Eef2 PE=1 SV=2	Eef2	95 kDa	18.3833	22.1243	11.8923	27.2167	37.7753	30.82	24.7907	26.5083	31.282	18.5203	13.8187
Polyadenylate-binding protein 1 OS=Mus musculus OX=10090 GN=Pabpc1 PE=1 SV=2	Pabpc1	71 kDa	12.4383	42.1527	35.6233	37.8533	47.9833	53.0053	38.2947	14.6163	12.7042	9.70903	8.09927
Ephrin type-A receptor 2 OS=Mus musculus OX=10090 GN=Epha2 PE=1 SV=3	Epha2	109 kDa	26.8933	17.5271	15.719	28.3143	29.179	23.9083	24.946	33.514	34.224	16.6222	9.65373
Laminin subunit alpha-5 OS=Mus musculus OX=10090 GN=Lama5 PE=1 SV=4	Lama5	404 kDa	50.7937	21.9818	40.247	11.4487	35.333	10.7497	35.254	5.2484	5.2787	34.1763	31.2503
Tubulin alpha-1B chain OS=Mus musculus OX=10090 GN=Tuba1b PE=1 SV=2	Tuba1b	50 kDa	16.595	27.158	13.6658	21.629	22.428	23.0523	24.7657	28.7163	32.3793	32.417	19.1236
Glyceraldehyde-3-phosphate dehydrogenase OS=Mus musculus OX=10090 GN=Gapdh PE=1 SV=2	Gapdh	36 kDa	26.8953	22.041	12.2965	19.7847	21.6497	21.4133	22.4033	27.1727	36.8137	25.5177	15.1937
Latent-transforming growth factor beta-binding protein 1 OS=Mus musculus OX=10090 GN=Ltbp1 PE=1 SV=2	Ltbp1	187 kDa	18.2233	7.36033	16.3871	33.6417	14.5177	29.3628	32.1482	12.3897	11.2021	14.8616	44.0438
Plexin-B2 OS=Mus musculus OX=10090 GN=Plxnb2 PE=1 SV=1	Plxnb2	206 kDa	32.2893	7.90693	13.0307	28.7903	25.7427	20.9945	16.7413	37.6283	27.4063	5.77727	1.6753
MLV-related proviral Env polyprotein OS=Mus musculus OX=10090 PE=1 SV=3		70 kDa	10.4653	35.0693	31.0253	29.5883	35.3533	49.3777	34.508	20.181	15.279	11.6841	12.3772
Ezrin OS=Mus musculus OX=10090 GN=Ezr PE=1 SV=3	Ezr	69 kDa	22.77	14.285	7.5142	19.483	22.441	24.606	20.883	25.759	26.2887	17.6945	11.1611
Heat shock 70 kDa protein 1B OS=Mus musculus OX=10090 GN=Hspa1b PE=1 SV=3	Hspa1b	70 kDa	27.7447	24.9307	29.5203	20.554	23.4917	25.7557	21.3443	24.41	27.5013	13.9647	10.0502
Latent-transforming growth factor beta-binding protein 4 OS=Mus musculus OX=10090 GN=Ltbp4 PE=1 SV=2	Ltbp4	179 kDa	9.45067	3.21063	16.7075	27.0897	13.4049	36.4194	25.5177	13.7638	11.675	12.7662	38.6577
Collagen alpha-2(IV) chain OS=Mus musculus OX=10090 GN=Col4a2 PE=1 SV=4	Col4a2	167 kDa	19.516	29.0637	37.215	25.3013	29.4833	33.5953	28.6457	14.2273	9.93157	10.9957	19.8907
EH domain-containing protein 2 OS=Mus musculus OX=10090 GN=Ehd2 PE=1 SV=1	Ehd2	61 kDa	3.8407	11.0446	8.218	22.1497	19.8403	18.732	26.2417	33.4843	31.2697	8.90373	13.2358
EH domain-containing protein 4 OS=Mus musculus OX=10090 GN=Ehd4 PE=1 SV=1	Ehd4	61 kDa	4.94443	23.15	15.719	18.2517	26.781	30.466	26.2067	22.3063	26.167	18.2242	13.1939
Talin-1 OS=Mus musculus OX=10090 GN=Tln1 PE=1 SV=2	Tln1	270 kDa	6.6922	19.5992	9.28027	21.3147	22.1368	21.7818	22.75	25.4107	29.2147	20.9463	15.0362
14-3-3 protein zeta/delta OS=Mus musculus OX=10090 GN=Ywhaz PE=1 SV=1	Ywhaz	28 kDa	15.7223	16.1024	10.548	27.199	23.1347	28.6437	23.941	35.009	28.15	18.2333	13.7977
5'-nucleotidase OS=Mus musculus OX=10090 GN=Nt5e PE=1 SV=2	Nt5e	64 kDa	2.22563	14.335	11.6232	28.3997	26.309	37.7417	26.8393	32.7267	25.063	11.9033	7.88257
Insulin-like growth factor-binding protein 7 OS=Mus musculus OX=10090 GN=Igfbp7 PE=1 SV=3	Igfbp7	29 kDa	28.7787	14.2283	16.2197	26.161	27.7703	19.5064	16.8252	24.0303	21.6973	10.6458	25.1153
Ras-related protein Rap-1b OS=Mus musculus OX=10090 GN=Rap1b PE=1 SV=2	Rap1b	21 kDa	8.45167	17.3607	17.6473	28.7323	24.4207	25.3967	24.088	28.6997	24.3557	16.5852	8.93937
Guanine nucleotide-binding protein G(i) subunit alpha-2 OS=Mus musculus OX=10090 GN=Gnai2 PE=1 SV=5	Gnai2	40 kDa	11.8566	9.65473	6.82287	32.3193	22.826	25.9457	19.1997	39.4167	32.0173	9.348	4.677
Tubulin beta-5 chain OS=Mus musculus OX=10090 GN=Tubb5 PE=1 SV=1	Tubb5	50 kDa	18.4543	19.7617	4.76227	20.449	21.193	16.2023	19.243	27.448	28.8273	27.5812	14.297
Arrestin domain-containing protein 1 OS=Mus musculus OX=10090 GN=Arrdc1 PE=1 SV=2	Arrdc1	46 kDa	5.43333	19.8641	26.663	14.5294	21.1798	34.5543	30.3187	14.101	16.7597	9.29713	12.7592
Myosin-10 OS=Mus musculus OX=10090 GN=Myh10 PE=1 SV=2	Myh10	229 kDa	6.123	20.0437	15.6747	15.5348	14.3215	5.24967	18.5737	18.4823	22.369	32.4767	21.3587
Collagen alpha-1(XII) chain OS=Mus musculus OX=10090 GN=Col12a1 PE=2 SV=3	Col12a1	340 kDa	83.6263	1.07413	13.699	24.446	14.4767	12.7553	13.2046	25.2997	8.00553	5.0816	15.2961
Heat shock protein HSP 90-alpha OS=Mus musculus OX=10090 GN=Hsp90aa1 PE=1 SV=4	Hsp90aa1	85 kDa	14.42	15.9953	6.8104	18.2443	21.4913	22.7923	15.474	21.014	24.4087	17.19	10.779
Myoferlin OS=Mus musculus OX=10090 GN=Myof PE=1 SV=2	Myof	233 kDa	83.2523	13.5839	5.14607	8.85857	17.177	10.5301	13.2687	18.1223	26.2673	7.8974	5.646
Radixin OS=Mus musculus OX=10090 GN=Rdx PE=1 SV=3	Rdx	69 kDa	9.23133	12.1973	5.50467	15.897	22.627	17.063	17.6537	17.967	19.6437	14.9987	8.19073
Annexin A11 OS=Mus musculus OX=10090 GN=Anxa11 PE=1 SV=2	Anxa11	54 kDa	5.6842	16.1221	7.547	15.8317	20.7897	32.057	22.76	22.8577	32.422	15.9197	12.6332
Integrin alpha-V OS=Mus musculus OX=10090 GN=Itgav PE=1 SV=2	Itgav	115 kDa	11.4763	14.437	25.3063	22.1067	21.9581	24.2021	25.1525	22.0127	15.351	5.79583	5.54233
Integrin alpha-6 OS=Mus musculus OX=10090 GN=Itga6 PE=1 SV=3	Itga6	122 kDa	22.0588	10.8223	10.2661	17.4287	15.34	25.2453	23.1327	32.0143	35.7573	7.5085	4.26207
Galectin-3-binding protein OS=Mus musculus OX=10090 GN=Lgals3bp PE=1 SV=1	Lgals3bp	64 kDa	19.4913	12.5919	7.8215	12.1807	13.5308	16.2665	22.5551	17.8168	35.3033	24.2267	24.607
Copine-8 OS=Mus musculus OX=10090 GN=Cpne8 PE=2 SV=3	Cpne8	65 kDa	7.11353	24.392	29.377	20.4263	22.0143	22.3223	21.6633	18.2357	23.7603	13.878	11.4894
Unconventional myosin-Ic OS=Mus musculus OX=10090 GN=Myo1c PE=1 SV=2	Myo1c	122 kDa	8.192	9.47253	6.54133	23.6067	23.015	15.5544	18.2527	29.4913	25.273	8.27727	6.23943
Ceruloplasmin OS=Mus musculus OX=10090 GN=Cp PE=1 SV=2	Cp	121 kDa	12.3756	1.78657	1	55.8493	21.03	15.4453	13.796	38.2997	18.6587	7.25547	9.94143
Annexin A3 OS=Mus musculus OX=10090 GN=Anxa3 PE=1 SV=4	Anxa3	36 kDa	16.726	16.4083	12.0097	18.3687	26.2623	22.5083	21.891	21.927	25.5693	11.7536	6.6521
Cell division control protein 42 homolog OS=Mus musculus OX=10090 GN=Cdc42 PE=1 SV=2	Cdc42	21 kDa	16.0787	16.8148	14.6313	21.6927	21.6777	24.739	21.4817	27.6853	22.0683	12.6948	11.4857
Collagen alpha-1(VI) chain OS=Mus musculus OX=10090 GN=Col6a1 PE=1 SV=1	Col6a1	108 kDa	4.31993	4.28263	4.73173	28.4777	18.0014	11.3423	9.22917	21.062	14.0127	40.1647	38.6142
Integrin alpha-2 OS=Mus musculus OX=10090 GN=Itga2 PE=1 SV=2	Itga2	129 kDa	27.61	26.0261	13.3636	15.6827	20.142	27.7267	29.081	15.4279	13.739	6.21233	1.49653
Glypican-1 OS=Mus musculus OX=10090 GN=Gpc1 PE=1 SV=1	Gpc1	61 kDa	11.2727	16.1869	9.52433	21.3677	15.9601	29.0593	15.8283	22.4673	14.4177	16.6652	14.9509
L-lactate dehydrogenase A chain OS=Mus musculus OX=10090 GN=Ldha PE=1 SV=3	Ldha	36 kDa	19.4573	17.3507	9.22417	24.3793	19.6163	17.5577	16.0123	20.2107	21.463	17.4247	15.4723
Guanine nucleotide-binding protein G(s) subunit alpha isoforms XLas OS=Mus musculus OX=10090 GN=Gnas PE=1 SV=1	Gnas	122 kDa	11.0433	8.35287	4.775	19.7637	21.6983	22.9583	17.7414	29.3827	30.3663	9.75547	6.1688
Basigin OS=Mus musculus OX=10090 GN=Bsg PE=1 SV=2	Bsg	42 kDa	22.775	11.8403	8.51283	22.297	20.8487	24.0983	17.9747	22.9487	24.894	12.7131	9.22057
Putative helicase MOV-10 OS=Mus musculus OX=10090 GN=Mov10 PE=1 SV=2	Mov10	114 kDa	11.5623	14.0603	23.7918	30.562	27.5973	18.5643	13.8399	7.3	1.69063	3.89477	8.75183
Disintegrin and metalloproteinase domain-containing protein 10 OS=Mus musculus OX=10090 GN=Adam10 PE=1 SV=2	Adam10	84 kDa	11.3379	11.4969	19.8917	13.0406	12.7161	27.088	23.3198	19.7509	17.0213	4.12003	3.5821
Vimentin OS=Mus musculus OX=10090 GN=Vim PE=1 SV=3	Vim	54 kDa	38.398	11.8596	1.35783	8.6506	9.65787	11.0631	14.6126	24.6862	31.4663	12.3241	13.7821
Tumor susceptibility gene 101 protein OS=Mus musculus OX=10090 GN=Tsg101 PE=1 SV=2	Tsg101	44 kDa	9.1265	15.99	16.7888	14.327	16.3553	29.4003	22.8703	19.184	18.8033	9.60577	9.75083
Integrin beta-4 OS=Mus musculus OX=10090 GN=Itgb4 PE=1 SV=1	Itgb4	202 kDa	15.8549	9.06503	7.89793	6.79047	11.2421	19.8473	21.7697	32.2383	25.9827	5.3514	2.3264
Histone H3.2 OS=Mus musculus OX=10090 GN=H3c2 PE=1 SV=2	H3c2	15 kDa	19.5908	3.79553	1.3324	9.165	6.33223	3.36253	3.16963	7.19917	5.9912	6.47013	9.99143
14-3-3 protein epsilon OS=Mus musculus OX=10090 GN=Ywhae PE=1 SV=1	Ywhae	29 kDa	6.6584	10.5177	8.16717	19.8437	17.8787	20.2357	14.2057	28.5267	21.1257	12.4095	7.1209
Filamin-A OS=Mus musculus OX=10090 GN=Flna PE=1 SV=5	Flna	281 kDa	34.753	9.6894	3.67473	14.8275	9.8591	4.943	15.0219	17.003	15.6344	14.4369	14.0277
Angiopoietin-related protein 2 OS=Mus musculus OX=10090 GN=Angptl2 PE=2 SV=2	Angptl2	57 kDa	2.54153	4.64997	9.44767	30.4121	16.4872	6.30833	24.2527	12.7153	9.5605	19.3273	20.2099
Annexin A4 OS=Mus musculus OX=10090 GN=Anxa4 PE=1 SV=4	Anxa4	36 kDa	12.6017	10.6028	4.44213	15.636	18.042	17.0827	14.3538	17.8267	21.7933	14.0621	6.19387
Neutral amino acid transporter B(0) OS=Mus musculus OX=10090 GN=Slc1a5 PE=1 SV=2	Slc1a5	58 kDa	17.9643	9.37473	6.84847	19.5897	15.868	15.6949	13.373	22.246	27.0177	10.5931	7.32303
Catenin alpha-1 OS=Mus musculus OX=10090 GN=Ctnna1 PE=1 SV=1	Ctnna1	100 kDa	13.5113	16.7165	23.9493	13.5185	26.959	14.4761	18.799	4.79953	1	10.3882	6.08083
Fructose-bisphosphate aldolase A OS=Mus musculus OX=10090 GN=Aldoa PE=1 SV=2	Aldoa	39 kDa	12.3451	5.66727	3.75097	18.495	11.3878	12.7303	9.7338	24.977	22.515	10.2754	8.26453
Transferrin receptor protein 1 OS=Mus musculus OX=10090 GN=Tfrc PE=1 SV=1	Tfrc	86 kDa	20.8586	16.9683	10.7195	14.174	15.9977	11.7983	15.9253	12.1693	19.2197	9.1242	4.3148
CD81 antigen OS=Mus musculus OX=10090 GN=Cd81 PE=1 SV=2	Cd81	26 kDa	14.2977	13.9472	17.4418	19.7277	15.7145	17.439	15.4029	17.3433	11.9496	5.28963	4.43697
Laminin subunit gamma-1 OS=Mus musculus OX=10090 GN=Lamc1 PE=1 SV=2	Lamc1	177 kDa	27.4133	12.095	21.3653	5.31857	13.023	6.78827	17.8003	2.98027	3.6762	19.4613	11.6552
Phosphoglycerate kinase 1 OS=Mus musculus OX=10090 GN=Pgk1 PE=1 SV=4	Pgk1	45 kDa	7.99717	18.8477	8.2052	12.3602	12.8494	7.56463	11.5221	18.957	18.216	11.5161	10.5994
Vacuolar protein sorting-associated protein 37B OS=Mus musculus OX=10090 GN=Vps37b PE=1 SV=1	Vps37b	31 kDa	6.73267	12.7573	11.6232	12.4561	12.6374	16.2023	18.0251	13.9503	16.2407	6.39453	6.56543
Guanine nucleotide-binding protein G(i) subunit alpha-3 OS=Mus musculus OX=10090 GN=Gnai3 PE=1 SV=3	Gnai3	41 kDa	6.72357	5.17043	3.76367	24.891	18.2133	11.3153	11.7668	25.79	20.4737	5.77727	3.15627
Endoplasmic reticulum chaperone BiP OS=Mus musculus OX=10090 GN=Hspa5 PE=1 SV=3	Hspa5	72 kDa	6.30877	15.3178	8.19273	14.366	15.5337	11.914	12.1127	15.6603	18.2673	15.1669	11.4318
14-3-3 protein theta OS=Mus musculus OX=10090 GN=Ywhaq PE=1 SV=1	Ywhaq	28 kDa	10.3628	9.95767	8.16717	15.814	15.1813	16.6549	16.0293	23.1413	18.602	9.0486	4.8335
Laminin subunit beta-1 OS=Mus musculus OX=10090 GN=Lamb1 PE=1 SV=3	Lamb1	197 kDa	1	12.1842	22.3383	7.35353	20.0497	7.92573	20.883	4.96367	4.05547	23.5677	16.817
Guanine nucleotide-binding protein G(I)/G(S)/G(T) subunit beta-2 OS=Mus musculus OX=10090 GN=Gnb2 PE=1 SV=3	Gnb2	37 kDa	5.2694	5.04293	3.0857	20.1797	16.6517	18.8563	12.8423	20.231	18.61	4.96253	1
Peptidyl-prolyl cis-trans isomerase A OS=Mus musculus OX=10090 GN=Ppia PE=1 SV=2	Ppia	18 kDa	5.72393	11.5549	11.3311	14.661	18.0187	16.7443	16.4983	14.088	11.0354	8.21527	7.78137
Guanine nucleotide-binding protein G(I)/G(S)/G(T) subunit beta-1 OS=Mus musculus OX=10090 GN=Gnb1 PE=1 SV=3	Gnb1	37 kDa	7.56747	7.17513	4.14223	20.0087	16.1177	17.0653	10.6281	19.265	18.2647	6.2726	1.94073
Neuropilin-2 OS=Mus musculus OX=10090 GN=Nrp2 PE=1 SV=2	Nrp2	105 kDa	6.17253	7.23287	6.86127	17.1857	13.3138	11.2046	12.4944	15.5477	16.764	7.51323	6.0967
H-2 class I histocompatibility antigen, K-D alpha chain OS=Mus musculus OX=10090 GN=H2-K1 PE=1 SV=1	H2-K1	41 kDa	1	11.2955	5.8118	13.7317	15.7378	20.5403	11.8343	14.4475	17.8267	15.3629	9.2821
Endophilin-A2 OS=Mus musculus OX=10090 GN=Sh3gl1 PE=1 SV=1	Sh3gl1	42 kDa	1.706	17.0653	8.50003	13.2253	18.6923	19.9367	12.808	6.7228	9.16737	3.2775	3.17617
Immunoglobulin superfamily member 3 OS=Mus musculus OX=10090 GN=Igsf3 PE=1 SV=2	Igsf3	135 kDa	3.61463	1.8607	4.45473	21.311	7.86367	16.1482	11.1041	25.506	16.4307	3.25907	2.50517
Ras-related protein Rab-7a OS=Mus musculus OX=10090 GN=Rab7a PE=1 SV=2	Rab7a	23 kDa	11.3347	10.8676	10.2153	12.6213	12.6351	11.5975	15.325	15.937	16.9077	10.4759	5.1985
Amyloid-beta precursor protein OS=Mus musculus OX=10090 GN=App PE=1 SV=3	App	87 kDa	17.0888	1.5807	4.67323	11.8482	7.9045	22.6554	12.0705	6.46017	5.19467	9.2043	25.5333
CD9 antigen OS=Mus musculus OX=10090 GN=Cd9 PE=1 SV=2	Cd9	25 kDa	5.6594	7.38537	8.87097	14.0747	11.5252	12.132	10.957	11.7621	8.00013	2.4767	4.4619
Cofilin-1 OS=Mus musculus OX=10090 GN=Cfl1 PE=1 SV=3	Cfl1	19 kDa	5.7891	14.1428	8.8585	14.604	17.626	18.27	13.5977	11.8673	12.9113	9.0394	5.1263
Vinculin OS=Mus musculus OX=10090 GN=Vcl PE=1 SV=4	Vcl	117 kDa	11.3677	9.3649	8.19273	10.6901	13.7528	9.849	14.8927	16.8863	12.6353	4.55993	4.59583
Transforming protein RhoA OS=Mus musculus OX=10090 GN=Rhoa PE=1 SV=1	Rhoa	22 kDa	12.5373	11.8457	7.15573	14.7657	13.0997	15.7623	14.3437	16.479	11.6935	4.4379	6.72427
H-2 class I histocompatibility antigen, D-D alpha chain OS=Mus musculus OX=10090 GN=H2-D1 PE=1 SV=1	H2-D1	41 kDa	1.56737	7.73513	4.10927	14.057	13.796	19.2343	10.9749	15.253	17.5537	9.021	8.38393
40S ribosomal protein S2 OS=Mus musculus OX=10090 GN=Rps2 PE=1 SV=3	Rps2	31 kDa	23.8093	12.5624	4.09653	7.54903	10.9537	6.57307	9.79463	7.98833	10.5993	10.1996	6.26603
Keratin, type II cytoskeletal 8 OS=Mus musculus OX=10090 GN=Krt8 PE=1 SV=4	Krt8	55 kDa	17.052	6.44293	4.69877	4.7809	7.2234	6.528	6.7664	11.5843	13.2842	13.4382	8.47617
ADP-ribosylation factor 3 OS=Mus musculus OX=10090 GN=Arf3 PE=2 SV=2	Arf3	21 kDa	6.7633	11.2901	9.94077	13.0513	13.8423	9.62453	11.8789	13.3983	12.6107	7.62127	5.75393
Disco-interacting protein 2 homolog B OS=Mus musculus OX=10090 GN=Dip2b PE=1 SV=1	Dip2b	171 kDa	12.8423	6.5704	14.0546	10.0222	8.3179	12.5572	12.2591	20.0853	12.8925	2.84243	3.15627
Rab GDP dissociation inhibitor beta OS=Mus musculus OX=10090 GN=Gdi2 PE=1 SV=1	Gdi2	51 kDa	4.88007	4.63543	3.4181	17.31	12.8188	11.6348	11.3401	20.6873	17.002	3.25907	1.91147
Catenin delta-1 OS=Mus musculus OX=10090 GN=Ctnnd1 PE=1 SV=2	Ctnnd1	105 kDa	15.8525	9.25687	17.1394	11.7225	15.7044	11.5336	14.084	4.83267	3.1723	6.6198	2.74133
Bone morphogenetic protein 1 OS=Mus musculus OX=10090 GN=Bmp1 PE=1 SV=2	Bmp1	112 kDa	1.44617	3.26053	7.42527	10.4965	9.05573	17.734	9.73273	16.6788	10.6808	1.7931	9.764
Glia-derived nexin OS=Mus musculus OX=10090 GN=Serpine2 PE=1 SV=2	Serpine2	44 kDa	1	1.50657	1	23.1157	7.5577	11.027	11.6085	27.3537	16.215	4.56433	1.4442
Laminin subunit gamma-2 OS=Mus musculus OX=10090 GN=Lamc2 PE=1 SV=2	Lamc2	130 kDa	1	10.7477	14.85	5.45783	10.2059	10	16.2621	1	1	14.5853	26.2802
Spondin-1 OS=Mus musculus OX=10090 GN=Spon1 PE=1 SV=1	Spon1	91 kDa	19.553	7.04223	5.3899	12.8183	10.4102	9.17243	8.51817	8.4401	11.1328	13.6083	17.9173
FERM, ARHGEF and pleckstrin domain-containing protein 1 OS=Mus musculus OX=10090 GN=Farp1 PE=1 SV=1	Farp1	119 kDa	6.10737	3.1081	1.01223	18.4557	8.38697	9.25067	8.06747	21.8333	14.0059	2.42577	1.0816
Cytoplasmic dynein 1 heavy chain 1 OS=Mus musculus OX=10090 GN=Dync1h1 PE=1 SV=2	Dync1h1	532 kDa	6.26907	5.986	1	4.52433	4.82403	3.53583	4.2202	18.4682	30.201	10.7308	2.45283
Procollagen C-endopeptidase enhancer 1 OS=Mus musculus OX=10090 GN=Pcolce PE=1 SV=2	Pcolce	50 kDa	2.34683	2.35753	2.99673	20.3124	6.88917	11.9522	7.8433	8.1228	6.03317	10.4313	24.3857
Nucleolin OS=Mus musculus OX=10090 GN=Ncl PE=1 SV=2	Ncl	77 kDa	16.8603	12.9894	3.43127	7.6653	9.52457	5.36353	7.085	9.08673	15.167	22.208	12.737
Peptidyl-prolyl cis-trans isomerase B OS=Mus musculus OX=10090 GN=Ppib PE=1 SV=2	Ppib	24 kDa	1.44617	2.95563	6.05553	8.2116	8.3104	12.0509	7.6315	9.2881	9.83673	6.03967	17.5878
IST1 homolog OS=Mus musculus OX=10090 GN=Ist1 PE=1 SV=1	Ist1	39 kDa	23.3266	11.4428	8.53807	11.6831	11.0914	9.62453	8.6391	10.4748	8.0365	4.98097	5.364
T-complex protein 1 subunit delta OS=Mus musculus OX=10090 GN=Cct4 PE=1 SV=3	Cct4	58 kDa	15.0393	10.9271	3.75097	7.7053	11.1426	6.51867	8.8914	11.9745	14.6904	11.3709	7.6763
AP-2 complex subunit beta OS=Mus musculus OX=10090 GN=Ap2b1 PE=1 SV=1	Ap2b1	105 kDa	19.8143	11.0544	7.15573	11.2889	14.702	7.2451	9.2467	10.6259	6.74027	3.33767	2.1874
Acid sphingomyelinase-like phosphodiesterase 3b OS=Mus musculus OX=10090 GN=Smpdl3b PE=1 SV=1	Smpdl3b	52 kDa	1	5.65753	10.5737	14.7813	15.5948	13.712	9.01257	10.9851	10.0845	6.6799	5.8511
14-3-3 protein beta/alpha OS=Mus musculus OX=10090 GN=Ywhab PE=1 SV=3	Ywhab	28 kDa	3.5248	5.9854	4.4167	14.078	10.5228	11.1053	11.731	19.72	14.0507	5.36997	1.7436
Agrin OS=Mus musculus OX=10090 GN=Agrn PE=1 SV=1	Agrn	208 kDa	41.641	8.1226	24.9883	3.4744	15.5797	1.745	9.35963	1.63877	1.61347	17.6593	6.2083
Gap junction alpha-1 protein OS=Mus musculus OX=10090 GN=Gja1 PE=1 SV=2	Gja1	43 kDa	18.2584	7.0026	7.16853	8.981	9.29003	16.8507	8.2831	13.2857	11.9118	5.79583	6.7861
Low-density lipoprotein receptor OS=Mus musculus OX=10090 GN=Ldlr PE=1 SV=2	Ldlr	95 kDa	4.81487	9.47253	11.3027	12.2839	22.2298	19.4316	11.0872	3.53853	2.6035	7.333	9.29393
Extracellular matrix protein 1 OS=Mus musculus OX=10090 GN=Ecm1 PE=1 SV=2	Ecm1	63 kDa	11.1386	3.84043	4.1503	8.4354	5.22793	7.5596	8.24043	8.66433	6.3569	11.5979	13.8979
14-3-3 protein gamma OS=Mus musculus OX=10090 GN=Ywhag PE=1 SV=2	Ywhag	28 kDa	3.5248	6.60977	4.76227	10.7985	11.8441	11.7436	12.5993	17.7753	13.483	6.8296	3.3694
14-3-3 protein eta OS=Mus musculus OX=10090 GN=Ywhah PE=1 SV=2	Ywhah	28 kDa	6.43237	6.80037	5.10787	11.996	10.2648	11.7485	10.8369	16.9767	12.742	6.20313	2.59183
Catenin beta-1 OS=Mus musculus OX=10090 GN=Ctnnb1 PE=1 SV=1	Ctnnb1	85 kDa	7.5029	9.44733	15.4117	8.53343	19.9018	8.0712	11.5746	1.3694	1	6.18473	1.6753
Protein tweety homolog 3 OS=Mus musculus OX=10090 GN=Ttyh3 PE=1 SV=1	Ttyh3	58 kDa	4.39413	6.26537	8.88373	10.42	9.03217	14.5533	11.7384	15.2657	12.122	2.84243	3.4217
Vacuolar protein sorting-associated protein 4B OS=Mus musculus OX=10090 GN=Vps4b PE=1 SV=2	Vps4b	49 kDa	9.55617	6.345	6.16993	7.44943	9.3307	11.5336	7.7799	11.0748	9.55097	5.36997	2.9201
Tetraspanin-14 OS=Mus musculus OX=10090 GN=Tspan14 PE=1 SV=1	Tspan14	31 kDa	4.51533	11.5796	16.3847	8.73783	9.22337	13.9863	15.7497	9.7855	10.8297	4.53667	3.60047
Nidogen-1 OS=Mus musculus OX=10090 GN=Nid1 PE=1 SV=2	Nid1	137 kDa	14.815	18.4413	14.0436	8.01967	9.1828	5.64093	10.1172	4.7429	7.05587	15.3969	10.7898
T-complex protein 1 subunit beta OS=Mus musculus OX=10090 GN=Cct2 PE=1 SV=4	Cct2	57 kDa	12.8648	8.7219	2.72693	7.90957	10.9226	6.69647	11.1317	10.9418	17.1189	8.59947	5.7973
DnaJ homolog subfamily A member 1 OS=Mus musculus OX=10090 GN=Dnaja1 PE=1 SV=1	Dnaja1	45 kDa	23.6178	5.29797	7.53947	10.2745	12.1911	11.1502	9.27333	10.6193	12.6551	2.86087	1.93137
Periostin OS=Mus musculus OX=10090 GN=Postn PE=1 SV=2	Postn	93 kDa	3.26497	11.7849	27.728	8.53477	9.83323	5.68667	12.1295	2.9268	5.7406	4.51357	5.07623
CD44 antigen OS=Mus musculus OX=10090 GN=Cd44 PE=1 SV=3	Cd44	86 kDa	5.2297	4.6105	2.74013	8.7109	8.6137	10.0672	13.346	18.9817	18.4193	4.52743	1.6753
Beta-enolase OS=Mus musculus OX=10090 GN=Eno3 PE=1 SV=3	Eno3	47 kDa	1	6.5204	3.0857	7.86833	11.333	6.10737	9.29923	14.0766	15.5963	3.99983	2.3264
Urokinase-type plasminogen activator OS=Mus musculus OX=10090 GN=Plau PE=1 SV=1	Plau	48 kDa	2.57533	6.4324	12.558	11.6371	6.94	15.1022	14.1089	11.6844	8.7558	2.1172	4.9202
Transmembrane protease serine 11E OS=Mus musculus OX=10090 GN=Tmprss11e PE=1 SV=2	Tmprss11e	48 kDa	1	7.79287	14.3367	13.65	18.052	14.795	17.1057	1.21883	2.4924	4.51823	2.1874
Sodium/potassium-transporting ATPase subunit beta-3 OS=Mus musculus OX=10090 GN=Atp1b3 PE=1 SV=1	Atp1b3	32 kDa	1.8272	3.51557	2.0231	11.3884	6.97077	10.1808	5.3232	13.9876	11.0625	1.17583	1.0816
Laminin subunit beta-3 OS=Mus musculus OX=10090 GN=Lamb3 PE=1 SV=2	Lamb3	129 kDa	1	8.30267	16.1307	3.81443	4.62577	3.47657	11.8345	1	1	18.0128	26.8688
Ras-related C3 botulinum toxin substrate 1 OS=Mus musculus OX=10090 GN=Rac1 PE=1 SV=1	Rac1	21 kDa	5.00957	9.0849	7.87987	11.5627	12.755	15.812	10.5586	10.613	12.6933	5.00423	4.11257
T-complex protein 1 subunit zeta OS=Mus musculus OX=10090 GN=Cct6a PE=1 SV=3	Cct6a	58 kDa	5.2694	6.44293	4.0584	7.0195	8.4736	3.86467	6.24327	8.09103	11.8145	8.25863	7.1708
E3 ubiquitin-protein ligase TRIM47 OS=Mus musculus OX=10090 GN=Trim47 PE=1 SV=2	Trim47	70 kDa	24.082	5.90797	1.01223	7.85283	3.06847	4.25277	7.4148	28.2687	14.25	1.5184	1
Collagen alpha-1(IV) chain OS=Mus musculus OX=10090 GN=Col4a1 PE=1 SV=4	Col4a1	161 kDa	20.92	6.92017	7.34917	10.1483	11.1992	15.773	8.96077	7.13183	5.7027	3.4549	7.6146
Major vault protein OS=Mus musculus OX=10090 GN=Mvp PE=1 SV=4	Mvp	96 kDa	52.6507	8.1226	4.45473	4.77133	4.68693	2.28417	2.12173	5.08633	7.66943	8.70313	3.98613
Kin of IRRE-like protein 1 OS=Mus musculus OX=10090 GN=Kirrel1 PE=1 SV=1	Kirrel1	87 kDa	13.9353	5.29797	7.87233	10.708	7.9502	7.98523	9.43767	12.9907	10.7347	2.86087	1.49653
Matrix metalloproteinase-9 OS=Mus musculus OX=10090 GN=Mmp9 PE=1 SV=2	Mmp9	81 kDa	1	1.50657	15.6834	25.7903	1.56233	6.341	4.8704	14.9434	3.39737	1	2.29907
E3 ubiquitin-protein ligase Itchy OS=Mus musculus OX=10090 GN=Itch PE=1 SV=2	Itch	99 kDa	2.22563	6.67287	9.2294	9.85707	10.979	12.0554	13.4665	5.3369	5.0849	1.0833	1.91147
H-2 class I histocompatibility antigen, L-D alpha chain OS=Mus musculus OX=10090 GN=H2-L PE=1 SV=2	H2-L	41 kDa	1	5.11277	3.0598	9.67043	10.5734	11.086	8.1444	10.3842	12.1368	8.4454	5.84063
Brain-specific angiogenesis inhibitor 1-associated protein 2 OS=Mus musculus OX=10090 GN=Baiap2 PE=1 SV=2	Baiap2	59 kDa	1	5.7304	3.4181	10.1607	9.74437	4.91047	7.64123	10.4748	9.8029	8.16633	3.5712
Brain acid soluble protein 1 OS=Mus musculus OX=10090 GN=Basp1 PE=1 SV=3	Basp1	22 kDa	6.17253	4.5474	1.7034	10.8324	9.14223	6.79763	8.96077	14.8227	10.9083	5.96867	2.3264
Histone H1.3 OS=Mus musculus OX=10090 GN=H1-3 PE=1 SV=2	H1-3	22 kDa	21.9961	9.79757	4.4751	5.9784	6.00127	3.52613	5.82697	15.4603	14.4921	8.0612	5.61337
Plasma membrane calcium-transporting ATPase 1 OS=Mus musculus OX=10090 GN=Atp2b1 PE=1 SV=1	Atp2b1	135 kDa	3.99567	3.1081	1.7034	11.1327	8.20587	7.69227	5.85287	17.685	16.1517	3.25907	1
Calpain-5 OS=Mus musculus OX=10090 GN=Capn5 PE=1 SV=1	Capn5	73 kDa	23.2596	1.30073	16.7888	12.529	5.55193	2.99667	3.27647	11.322	3.6762	1.49997	1
Neutral amino acid transporter A OS=Mus musculus OX=10090 GN=Slc1a4 PE=1 SV=1	Slc1a4	56 kDa	3.61463	3.51557	2.74013	9.64367	6.77953	6.51867	5.019	21.6283	17.4587	5.78647	2.7706
Inactive tyrosine-protein kinase 7 OS=Mus musculus OX=10090 GN=Ptk7 PE=1 SV=1	Ptk7	118 kDa	1	3.2356	2.04897	17.7277	6.6672	10.6702	7.39803	17.93	11.7155	1.49997	1.49653
Monocarboxylate transporter 1 OS=Mus musculus OX=10090 GN=Slc16a1 PE=1 SV=1	Slc16a1	53 kDa	9.12887	4.5474	3.0598	11.4665	8.88457	12.333	8.03167	12.583	8.30337	5.7063	4.71137
Programmed cell death protein 6 OS=Mus musculus OX=10090 GN=Pdcd6 PE=1 SV=2	Pdcd6	22 kDa	3.90583	9.77257	6.8104	6.48653	8.71317	12.5649	10.9495	11.0743	12.0583	5.57977	4.45533
Integrin alpha-5 OS=Mus musculus OX=10090 GN=Itga5 PE=1 SV=3	Itga5	115 kDa	4.39413	4.0755	4.468	6.69823	5.99853	7.99433	8.11853	13.447	12.4833	2.84243	2.9201
Calsyntenin-1 OS=Mus musculus OX=10090 GN=Clstn1 PE=1 SV=1	Clstn1	109 kDa	5.17363	1	8.74403	7.63883	7.49367	9.13233	6.96593	2.18227	3.6738	7.31873	15.0307
Ras-related protein Ral-B OS=Mus musculus OX=10090 GN=Ralb PE=1 SV=1	Ralb	23 kDa	7.31913	5.4504	3.76367	9.67393	10.3387	8.054	7.9271	9.56323	7.37147	3.68493	1.0816
T-complex protein 1 subunit epsilon OS=Mus musculus OX=10090 GN=Cct5 PE=1 SV=1	Cct5	60 kDa	10.7837	6.6979	2.72693	5.64433	8.21083	4.25277	6.4514	7.80873	10.315	7.49933	4.96743
Lipolysis-stimulated lipoprotein receptor OS=Mus musculus OX=10090 GN=Lsr PE=1 SV=1	Lsr	66 kDa	7.4717	6.07477	3.76367	7.1582	6.6314	9.41913	8.05817	6.1227	7.37407	5.76807	2.89123
E3 ubiquitin-protein ligase NEDD4-like OS=Mus musculus OX=10090 GN=Nedd4l PE=1 SV=2	Nedd4l	115 kDa	3.73583	7.75477	10.9318	5.19313	7.31753	10.7029	12.8928	5.79867	5.303	2.84243	3.5911
Multivesicular body subunit 12A OS=Mus musculus OX=10090 GN=Mvb12a PE=1 SV=1	Mvb12a	29 kDa	2.60667	6.50727	6.14467	7.6929	8.96333	10.547	9.5074	6.07477	8.39687	3.2775	3.48493
T-complex protein 1 subunit gamma OS=Mus musculus OX=10090 GN=Cct3 PE=1 SV=1	Cct3	61 kDa	8.83527	4.97983	2.38137	5.3885	8.21083	3.86467	5.70507	7.53273	10.4274	5.55657	5.16967
Triosephosphate isomerase OS=Mus musculus OX=10090 GN=Tpi1 PE=1 SV=5	Tpi1	27 kDa	3.99567	5.76987	3.0598	7.26293	8.9584	5.7785	7.60617	9.17243	9.4088	6.50717	3.72263
DnaJ homolog subfamily A member 2 OS=Mus musculus OX=10090 GN=Dnaja2 PE=1 SV=1	Dnaja2	46 kDa	6.98323	4.91543	7.85987	9.77523	9.52457	8.03467	5.7562	7.42613	7.41357	1.8023	2.6995
T-complex protein 1 subunit alpha OS=Mus musculus OX=10090 GN=Tcp1 PE=1 SV=3	Tcp1	60 kDa	7.95743	6.5704	1.69023	7.9825	8.02957	4.19353	6.651	8.03703	12.0515	8.7352	5.3535
NEDD4-like E3 ubiquitin-protein ligase WWP2 OS=Mus musculus OX=10090 GN=Wwp2 PE=1 SV=1	Wwp2	99 kDa	3.095	7.44973	10.8937	11.0455	11.2851	11.1235	12.1733	2.56707	2.85673	1	1.0816
Ras-related protein Rab-1A OS=Mus musculus OX=10090 GN=Rab1A PE=1 SV=3	Rab1A	23 kDa	7.30763	5.78507	4.501	6.2041	7.20547	7.6684	7.4072	9.56323	9.8937	3.6757	2.3264
Ras-related protein R-Ras OS=Mus musculus OX=10090 GN=Rras PE=1 SV=1	Rras	24 kDa	6.4975	6.4573	4.8004	8.89407	8.88173	9.6839	8.43093	7.83997	7.5475	2.435	1.49653
Cytoplasmic FMR1-interacting protein 1 OS=Mus musculus OX=10090 GN=Cyfip1 PE=1 SV=1	Cyfip1	145 kDa	2.34683	2.2682	2.74013	8.01273	7.83567	6.85683	6.417	12.6117	14.648	3.6757	1.6753
Ferritin light chain 1 OS=Mus musculus OX=10090 GN=Ftl1 PE=1 SV=2	Ftl1	21 kDa	3.25587	8.30057	9.70357	6.82763	7.94037	4.19353	6.44227	8.501	13.2299	7.38847	4.3148
Mitogen-activated protein kinase kinase kinase kinase 4 OS=Mus musculus OX=10090 GN=Map4k4 PE=1 SV=1	Map4k4	141 kDa	2.7453	2.2682	3.43127	6.8153	5.3496	5.66	4.7089	11.5623	7.51363	1.0833	1.0816
Ras GTPase-activating-like protein IQGAP1 OS=Mus musculus OX=10090 GN=Iqgap1 PE=1 SV=2	Iqgap1	189 kDa	6.98323	3.6431	3.07253	7.8137	11.3467	4.19353	3.82063	8.6608	9.64427	5.3422	1.51643
CD2-associated protein OS=Mus musculus OX=10090 GN=Cd2ap PE=1 SV=3	Cd2ap	70 kDa	6.59387	6.44293	7.88513	5.53073	11.3444	11.1551	7.24103	2.73733	6.62637	1.0833	2.59183
T-complex protein 1 subunit eta OS=Mus musculus OX=10090 GN=Cct7 PE=1 SV=1	Cct7	60 kDa	4.564	3.1081	1.7034	4.76247	5.96043	3.26623	3.76883	7.19917	10.819	6.3991	2.0379
Solute carrier family 2, facilitated glucose transporter member 1 OS=Mus musculus OX=10090 GN=Slc2a1 PE=1 SV=4	Slc2a1	54 kDa	2.99603	6.60547	9.05053	6.4777	6.45023	10.3271	6.14787	10.8113	12.5807	6.3991	4.94907
Tetraspanin-4 OS=Mus musculus OX=10090 GN=Tspan4 PE=1 SV=1	Tspan4	26 kDa	9.3887	4.57233	4.74957	10.0186	7.5729	8.69723	6.28587	8.8126	8.26947	2.4767	3.42323
CCN family member 1 OS=Mus musculus OX=10090 GN=Ccn1 PE=1 SV=1	Ccn1	42 kDa	16.989	4.20303	10.4463	9.1906	15.1966	1.745	3.88093	2.09857	3.3486	4.7325	5.3456
Tyrosine-protein kinase Yes OS=Mus musculus OX=10090 GN=Yes1 PE=1 SV=3	Yes1	61 kDa	4.9047	4.5474	3.4181	10.079	8.06537	7.50037	8.1885	9.54983	8.7951	4.1108	2.50517
Tetraspanin-9 OS=Mus musculus OX=10090 GN=Tspan9 PE=1 SV=1	Tspan9	27 kDa	2.22563	6.48223	8.56367	7.4406	5.6642	9.0212	6.7028	8.488	7.05587	3.05223	4.20973
Formin-like protein 2 OS=Mus musculus OX=10090 GN=Fmnl2 PE=1 SV=2	Fmnl2	123 kDa	1	3.26053	3.0857	7.3234	5.12857	5.92957	7.25937	11.6526	9.708	1.49997	1.91147
Papilin OS=Mus musculus OX=10090 GN=Papln PE=2 SV=2	Papln	139 kDa	2.03023	1	1	3.6955	3.77293	24.466	4.98657	11.0419	6.38033	2.6788	6.31313
Ras-related protein Rab-5C OS=Mus musculus OX=10090 GN=Rab5c PE=1 SV=2	Rab5c	23 kDa	5.6842	8.27993	5.10787	7.4229	7.87647	6.8475	6.14723	9.84553	8.6976	5.36997	4.72973
Collagen and calcium-binding EGF domain-containing protein 1 OS=Mus musculus OX=10090 GN=Ccbe1 PE=2 SV=2	Ccbe1	44 kDa	2.73623	2.76503	1.34463	6.23957	3.64353	9.61473	6.81657	5.8411	6.82303	5.2156	7.67243
Equilibrative nucleoside transporter 1 OS=Mus musculus OX=10090 GN=Slc29a1 PE=1 SV=3	Slc29a1	50 kDa	6.00907	4.0755	2.39453	9.47167	6.48597	8.638	6.5124	13.1283	9.47243	1.5925	2.3463
40S ribosomal protein S8 OS=Mus musculus OX=10090 GN=Rps8 PE=1 SV=2	Rps8	24 kDa	15.3297	8.5501	2.71423	4.75077	7.02413	2.3982	4.50667	5.8216	7.10727	7.69977	5.61337
Poly(rC)-binding protein 2 OS=Mus musculus OX=10090 GN=Pcbp2 PE=1 SV=1	Pcbp2	38 kDa	6.79947	8.6624	10.5862	9.80167	13.5179	15.0676	9.2474	2.1404	1.2681	1.09253	1
AP-2 complex subunit alpha-1 OS=Mus musculus OX=10090 GN=Ap2a1 PE=1 SV=1	Ap2a1	108 kDa	7.15567	6.3929	5.45333	6.33013	6.00357	5.33113	6.38127	7.0354	4.85217	1.09253	1
Prostaglandin G/H synthase 2 OS=Mus musculus OX=10090 GN=Ptgs2 PE=1 SV=1	Ptgs2	69 kDa	2.95637	11.8542	5.159	3.7132	8.8103	5.23	9.527	5.7156	7.08313	4.10157	3.74997
Protein kinase C and casein kinase substrate in neurons protein 2 OS=Mus musculus OX=10090 GN=Pacsin2 PE=1 SV=1	Pacsin2	56 kDa	1.30753	7.15997	4.775	7.52763	8.777	10.3271	6.26913	4.86843	6.01417	2.84243	2.76123
40S ribosomal protein S4, X isoform OS=Mus musculus OX=10090 GN=Rps4x PE=1 SV=2	Rps4x	30 kDa	22.7754	7.32223	1.7034	4.2692	5.80727	2.72707	3.2473	4.47753	5.578	4.52743	3.17617
D-3-phosphoglycerate dehydrogenase OS=Mus musculus OX=10090 GN=Phgdh PE=1 SV=3	Phgdh	57 kDa	2.54153	5.8579	2.39453	9.35053	7.64947	5.18007	7.4066	7.7792	7.6425	6.1137	3.741
Choline transporter-like protein 2 OS=Mus musculus OX=10090 GN=Slc44a2 PE=1 SV=2	Slc44a2	80 kDa	1.30753	3.45247	7.19413	4.99247	8.84103	6.03877	7.89207	6.4116	4.65427	3.2775	1.91147
Nicastrin OS=Mus musculus OX=10090 GN=Ncstn PE=1 SV=3	Ncstn	78 kDa	6.39857	3.79553	3.76367	6.90233	6.6314	6.96603	6.651	10.9083	9.13773	3.2683	1.91147
Collagen alpha-1(XVI) chain OS=Mus musculus OX=10090 GN=Col16a1 PE=1 SV=2	Col16a1	156 kDa	1	2.76503	5.6845	8.2916	10.3058	9.20963	5.25553	2.64753	4.49987	7.07797	12.7684
Golgi apparatus protein 1 OS=Mus musculus OX=10090 GN=Glg1 PE=1 SV=1	Glg1	134 kDa	9.5495	2.54817	3.71283	8.66477	5.33757	5.86097	3.94193	5.94983	3.96207	3.9132	5.30227
Dedicator of cytokinesis protein 9 OS=Mus musculus OX=10090 GN=Dock9 PE=1 SV=2	Dock9	235 kDa	1	1.50657	1.35783	4.54653	4.7154	8.08613	4.96723	14.0188	13.0549	1	1
Latent-transforming growth factor beta-binding protein 2 OS=Mus musculus OX=10090 GN=Ltbp2 PE=1 SV=2	Ltbp2	196 kDa	1	2.70407	8.0403	13.7598	2.5489	6.79763	10.0102	6.61463	1.5688	3.8547	6.56913
Adenosylhomocysteinase OS=Mus musculus OX=10090 GN=Ahcy PE=1 SV=3	Ahcy	48 kDa	8.67437	9.5024	6.14467	4.09157	5.77153	3.92393	5.7919	6.35083	7.24417	8.78163	4.94243
CD82 antigen OS=Mus musculus OX=10090 GN=Cd82 PE=1 SV=1	Cd82	30 kDa	10.6565	3.38807	5.10787	8.96323	5.8023	7.86657	6.2082	10.8243	7.92	2.00913	1.78187
BRO1 domain-containing protein BROX OS=Mus musculus OX=10090 GN=Brox PE=1 SV=1	Brox	46 kDa	7.82807	7.43993	5.46613	5.8825	6.03933	5.97467	4.49747	7.05967	6.2959	2.86087	2.44347
AP-2 complex subunit alpha-2 OS=Mus musculus OX=10090 GN=Ap2a2 PE=1 SV=2	Ap2a2	104 kDa	17.3463	5.83297	4.76227	7.9878	6.3021	4.19353	5.21797	5.69667	4.87907	1.09253	1.26037
Fatty acid synthase OS=Mus musculus OX=10090 GN=Fasn PE=1 SV=2	Fasn	272 kDa	1.706	5.42633	1.01223	6.5807	6.73883	5.71923	3.85567	7.2472	9.61597	4.168	3.19063
T-complex protein 1 subunit theta OS=Mus musculus OX=10090 GN=Cct8 PE=1 SV=3	Cct8	60 kDa	12.181	6.6979	2.70153	5.0279	6.56757	3.38477	6.74643	5.91457	9.50623	7.22317	4.43543
Charged multivesicular body protein 4b OS=Mus musculus OX=10090 GN=Chmp4b PE=1 SV=2	Chmp4b	25 kDa	12.8334	4.16487	3.4054	5.01903	5.09283	7.29003	3.9678	9.3703	9.356	3.2683	2.3463
Guanine nucleotide-binding protein subunit alpha-11 OS=Mus musculus OX=10090 GN=Gna11 PE=1 SV=1	Gna11	42 kDa	1.8272	2.2682	1.01223	7.6752	6.33283	6.16677	5.10583	8.4339	8.367	2.7499	1.49653
Ephrin type-B receptor 4 OS=Mus musculus OX=10090 GN=Ephb4 PE=1 SV=2	Ephb4	109 kDa	1.44617	3.79553	2.39453	6.6465	4.45393	6.9161	5.74763	13.0257	10.0549	1	1
Laminin subunit alpha-3 OS=Mus musculus OX=10090 GN=Lama3 PE=1 SV=4	Lama3	366 kDa	1	1.8891	10.7539	1	1.6847	1	4.52767	1	1	19.5276	22.5541
Transmembrane protein 176B OS=Mus musculus OX=10090 GN=Tmem176b PE=1 SV=1	Tmem176b	28 kDa	24.625	3.948	3.4181	4.32967	3.15107	3.59507	5.48707	7.38977	10.2877	2.435	2.50517
Phospholipid scramblase 3 OS=Mus musculus OX=10090 GN=Plscr3 PE=1 SV=1	Plscr3	32 kDa	4.9047	2.82813	4.4294	6.3	6.45523	11.519	7.09383	6.86117	6.32977	2.00913	1.6753
Valine--tRNA ligase OS=Mus musculus OX=10090 GN=Vars1 PE=1 SV=1	Vars1	140 kDa	3.99567	5.4504	1.35783	4.24193	6.4452	3.0559	4.93213	6.2386	8.51337	10.0132	5.444
Adhesion G protein-coupled receptor L2 OS=Mus musculus OX=10090 GN=Adgrl2 PE=1 SV=3	Adgrl2	167 kDa	1	1.78657	1.7034	9.07153	5.42713	5.3218	2.89133	13.0513	11.1117	1.5925	1.0816
Prolow-density lipoprotein receptor-related protein 1 OS=Mus musculus OX=10090 GN=Lrp1 PE=1 SV=1	Lrp1	505 kDa	4.1343	2.06653	1	2.15153	1.7238	5.06153	3.73377	12.8353	18.602	1.81783	1
Histone H1.5 OS=Mus musculus OX=10090 GN=H1-5 PE=1 SV=2	H1-5	23 kDa	15.4004	8.4172	2.39453	5.2926	5.24597	2.3341	3.16963	10.4279	9.61057	5.5428	3.33503
Collagen alpha-1(V) chain OS=Mus musculus OX=10090 GN=Col5a1 PE=1 SV=2	Col5a1	184 kDa	7.41567	3.5405	1	8.12103	2.50483	8.50677	5.5333	7.26047	6.6198	2.78683	4.43413
EGF-containing fibulin-like extracellular matrix protein 2 OS=Mus musculus OX=10090 GN=Efemp2 PE=1 SV=1	Efemp2	49 kDa	1.76207	1.5807	4.68617	8.72153	6.23063	12.2753	8.21587	3.7036	3.3731	2.36097	7.4714
Importin subunit beta-1 OS=Mus musculus OX=10090 GN=Kpnb1 PE=1 SV=2	Kpnb1	97 kDa	5.035	3.1081	1.7034	6.07783	5.21017	5.44967	4.2202	9.2563	6.88243	3.69417	1.49653
Latent-transforming growth factor beta-binding protein 3 OS=Mus musculus OX=10090 GN=Ltbp3 PE=1 SV=4	Ltbp3	134 kDa	1	1	5.99267	6.91573	3.29547	16.1738	12.7767	1.21883	1	2.80237	9.051
60S ribosomal protein L7 OS=Mus musculus OX=10090 GN=Rpl7 PE=1 SV=2	Rpl7	31 kDa	20.7877	8.30497	1.35783	2.51217	5.10053	2.8456	2.72153	5.4948	7.4419	4.52743	3.4322
Vacuolar protein sorting-associated protein 28 homolog OS=Mus musculus OX=10090 GN=Vps28 PE=1 SV=1	Vps28	25 kDa	3.5248	5.83297	8.25607	4.3208	4.50073	7.7748	10.1839	8.3503	6.4991	1.0833	1.0816
Transgelin-2 OS=Mus musculus OX=10090 GN=Tagln2 PE=1 SV=4	Tagln2	22 kDa	5.5968	6.64777	4.08383	4.3208	7.64443	5.56817	8.31813	5.74463	5.7027	4.30217	2.24013
60S ribosomal protein L4 OS=Mus musculus OX=10090 GN=Rpl4 PE=1 SV=3	Rpl4	47 kDa	18.253	7.8426	1.01223	2.43397	3.56197	2.12863	2.2145	5.72277	7.3243	4.12923	3.01727
Multivesicular body subunit 12B OS=Mus musculus OX=10090 GN=Mvb12b PE=1 SV=2	Mvb12b	35 kDa	2.48547	4.6105	6.11907	5.2802	5.0621	7.44593	5.74763	7.79877	6.31487	1.5184	1.94693
CAD protein OS=Mus musculus OX=10090 GN=Cad PE=1 SV=1	Cad	243 kDa	5.74937	3.82047	1.01223	1.895	1.19223	2.72707	1.5835	14.3298	21.0161	2.44423	1.0816
Bifunctional purine biosynthesis protein ATIC OS=Mus musculus OX=10090 GN=Atic PE=1 SV=2	Atic	64 kDa	1	3.73243	1.7034	6.78147	5.81233	4.85123	4.74987	6.33267	6.4883	4.9533	1.49653
E3 ubiquitin-protein ligase NEDD4 OS=Mus musculus OX=10090 GN=Nedd4 PE=1 SV=3	Nedd4	103 kDa	12.6363	2.3465	3.75097	5.80073	4.41817	5.9795	4.08383	6.14613	9.06597	1.719	2.44347
Eukaryotic initiation factor 4A-I OS=Mus musculus OX=10090 GN=Eif4a1 PE=1 SV=1	Eif4a1	46 kDa	7.0478	6.89517	4.4294	5.2802	6.7538	7.22593	5.97417	5.32407	6.6007	4.3114	2.7706
Peroxiredoxin-1 OS=Mus musculus OX=10090 GN=Prdx1 PE=1 SV=1	Prdx1	22 kDa	2.93093	3.58	1.7034	4.58197	6.0828	3.69943	4.18577	7.04073	6.1686	5.00423	1.93137
Alpha-actinin-1 OS=Mus musculus OX=10090 GN=Actn1 PE=1 SV=1	Actn1	103 kDa	2.73623	6.09	2.71423	4.8325	7.97863	4.40383	4.93213	5.97823	6.4083	8.21527	3.37987
Centrosomal protein of 55 kDa OS=Mus musculus OX=10090 GN=Cep55 PE=1 SV=2	Cep55	54 kDa	3.00513	5.29797	4.44213	3.47153	7.23857	5.98883	8.12767	4.2744	3.5367	1	2.02853
Ras-related protein Ral-A OS=Mus musculus OX=10090 GN=Rala PE=1 SV=1	Rala	24 kDa	3.32103	3.45247	2.04897	5.77417	4.9882	4.25277	5.10583	9.00447	6.53293	2.33323	1
Annexin A7 OS=Mus musculus OX=10090 GN=Anxa7 PE=1 SV=2	Anxa7	50 kDa	1.18633	5.29797	2.39453	4.3208	4.64883	10.651	8.35317	9.41217	10.9459	3.72183	1.0816
Ras-related protein R-Ras2 OS=Mus musculus OX=10090 GN=Rras2 PE=1 SV=1	Rras2	23 kDa	9.82097	4.5474	3.76367	5.3495	5.50873	6.03877	6.77297	7.5578	5.1608	1.9166	1.6753
40S ribosomal protein S3a OS=Mus musculus OX=10090 GN=Rps3a PE=1 SV=3	Rps3a	30 kDa	19.5256	7.45513	3.0598	3.04157	5.06477	2.99667	2.44853	3.7902	5.30707	4.12923	2.3463
Ras-related protein Rab-35 OS=Mus musculus OX=10090 GN=Rab35 PE=1 SV=1	Rab35	23 kDa	6.52813	3.92307	3.0857	6.2823	6.26403	4.58163	6.0869	8.2187	6.43953	3.2683	1.91147
40S ribosomal protein S16 OS=Mus musculus OX=10090 GN=Rps16 PE=1 SV=4	Rps16	16 kDa	8.54167	4.4199	1.7034	3.64033	5.36837	1.5302	3.82063	4.16217	5.32197	5.80503	2.9201
Plexin-A1 OS=Mus musculus OX=10090 GN=Plxna1 PE=1 SV=1	Plxna1	211 kDa	3.87447	1.2266	1.35783	9.7396	3.96413	3.7136	2.12173	10.3621	5.46563	1	1
Junction plakoglobin OS=Mus musculus OX=10090 GN=Jup PE=1 SV=3	Jup	82 kDa	7.56747	3.92307	12.6851	2.71343	9.1358	3.3255	2.80247	1	1	2.7499	1
Flotillin-2 OS=Mus musculus OX=10090 GN=Flot2 PE=1 SV=2	Flot2	47 kDa	4.2555	4.71507	3.0857	3.02387	4.16137	4.85123	6.6425	9.99017	11.74	2.01837	1.0816
Integrin beta-5 OS=Mus musculus OX=10090 GN=Itgb5 PE=1 SV=2	Itgb5	88 kDa	2.389	2.98057	5.82427	7.32693	6.44233	6.85683	8.27727	5.65483	4.10423	1.0833	1.0816
Ras-related protein Rab-11B OS=Mus musculus OX=10090 GN=Rab11b PE=1 SV=3	Rab11b	24 kDa	4.96987	5.79597	6.26533	6.72467	4.9832	6.6916	6.12197	6.54937	8.75853	2.53383	1.91147
WD repeat-containing protein 1 OS=Mus musculus OX=10090 GN=Wdr1 PE=1 SV=3	Wdr1	66 kDa	3.61463	1.78657	1	8.49067	8.53737	4.5549	3.3778	4.68213	7.21293	2.00913	1.0816
Myristoylated alanine-rich C-kinase substrate OS=Mus musculus OX=10090 GN=Marcks PE=1 SV=2	Marcks	30 kDa	3.73583	1.2266	1	6.54467	6.87803	5.66	2.304	8.51383	11.3756	1	1
Tyrosine-protein kinase Lyn OS=Mus musculus OX=10090 GN=Lyn PE=1 SV=4	Lyn	59 kDa	4.19037	3.36313	2.04897	6.794	5.32257	7.8292	6.20883	7.22703	6.14147	2.33323	1.91147
Syndecan-4 OS=Mus musculus OX=10090 GN=Sdc4 PE=1 SV=1	Sdc4	21 kDa	4.19037	3.92307	4.08383	3.89617	4.64883	5.70993	5.74763	6.86117	6.63047	4.73727	2.76123
Profilin-1 OS=Mus musculus OX=10090 GN=Pfn1 PE=1 SV=2	Pfn1	15 kDa	2.087	4.82737	3.07253	6.13123	8.55017	5.11147	5.87877	8.0681	7.07073	2.84243	1.91147
Epithelial cell adhesion molecule OS=Mus musculus OX=10090 GN=Epcam PE=1 SV=1	Epcam	35 kDa	1	3.92307	15.0023	7.67887	12.2218	4.3027	7.87527	1	1	3.68493	1
Amyloid beta precursor like protein 2 OS=Mus musculus OX=10090 GN=Aplp2 PE=1 SV=4	Aplp2	80 kDa	2.57533	1	2.99673	6.1214	3.6716	7.8168	6.24523	2.6057	1.56597	2.62793	14.4165
60S ribosomal protein L6 OS=Mus musculus OX=10090 GN=Rpl6 PE=1 SV=3	Rpl6	34 kDa	16.6313	7.47477	1.01223	2.2549	2.96483	2.3982	3.43877	4.94247	5.8936	7.09187	4.3069
Chloride intracellular channel protein 1 OS=Mus musculus OX=10090 GN=Clic1 PE=1 SV=3	Clic1	27 kDa	5.65287	4.45807	2.36867	5.783	6.8942	6.58723	3.93337	7.59963	6.27023	3.4781	1.6753
Proto-oncogene tyrosine-protein kinase Src OS=Mus musculus OX=10090 GN=Src PE=1 SV=5	Src	61 kDa	1.706	4.05057	2.04897	9.0414	6.2232	4.79197	5.67917	7.05357	5.20953	3.16653	2.3264
Ras-related protein Rab-14 OS=Mus musculus OX=10090 GN=Rab14 PE=1 SV=3	Rab14	24 kDa	8.08717	4.84257	4.7876	3.61377	5.51377	5.49473	4.81087	6.1166	6.56273	2.7499	2.74133
40S ribosomal protein S3 OS=Mus musculus OX=10090 GN=Rps3 PE=1 SV=1	Rps3	27 kDa	9.7449	4.20303	2.39453	4.0827	5.8481	4.18417	3.90747	5.07763	7.29967	4.53667	2.50517
ADP-ribosylation factor 6 OS=Mus musculus OX=10090 GN=Arf6 PE=1 SV=2	Arf6	20 kDa	2.34683	4.5474	2.72693	5.2802	5.47297	8.21247	6.44287	7.32357	5.39783	3.4689	2.3264
Ferritin heavy chain OS=Mus musculus OX=10090 GN=Fth1 PE=1 SV=2	Fth1	21 kDa	1.44617	3.19743	2.08197	5.25643	3.74313	3.92393	3.01593	4.69497	6.24457	2.08477	1.0816
Serine/threonine-protein phosphatase 2A 65 kDa regulatory subunit A alpha isoform OS=Mus musculus OX=10090 GN=Ppp2r1a PE=1 SV=3	Ppp2r1a	65 kDa	1.9658	4.50797	1.35783	7.07127	6.3636	4.46313	2.8045	7.5516	6.99487	2.33323	1.49653
CD151 antigen OS=Mus musculus OX=10090 GN=Cd151 PE=1 SV=2	Cd151	28 kDa	7.1154	3.1725	1.35783	5.1577	4.04673	7.41933	3.70723	8.25027	4.4957	1.5925	1.0816
Collagen alpha-1(I) chain OS=Mus musculus OX=10090 GN=Col1a1 PE=1 SV=4	Col1a1	138 kDa	14.522	2.0678	3.7331	4.4433	2.8184	2.87327	3.82917	2.00817	2.036	8.71217	10.2474
Copine-3 OS=Mus musculus OX=10090 GN=Cpne3 PE=1 SV=2	Cpne3	60 kDa	1.706	3.92307	2.39453	5.6089	6.37367	4.04247	4.11563	6.57837	7.00973	4.12923	3.93533
Guanine nucleotide-binding protein subunit alpha-13 OS=Mus musculus OX=10090 GN=Gna13 PE=1 SV=1	Gna13	44 kDa	3.5157	2.2682	1.69023	6.0353	3.82473	2.99667	3.8298	8.67433	7.81437	3.16653	1.91147
Receptor of activated protein C kinase 1 OS=Mus musculus OX=10090 GN=Rack1 PE=1 SV=3	Rack1	35 kDa	6.59327	3.26053	1.01223	5.13267	7.87147	4.19353	3.84653	4.99043	4.7883	4.1108	2.74133
Clusterin OS=Mus musculus OX=10090 GN=Clu PE=1 SV=1	Clu	52 kDa	9.71033	2.2682	5.428	3.9779	3.14003	2.93737	2.92907	5.3302	4.0257	4.56913	7.34807
Galectin-1 OS=Mus musculus OX=10090 GN=Lgals1 PE=1 SV=3	Lgals1	15 kDa	1.56737	4.29237	2.72693	7.2541	6.6722	6.3579	4.83673	7.3715	6.07783	4.26977	2.1769
Calmodulin-1 OS=Mus musculus OX=10090 GN=Calm1 PE=1 SV=1	Calm1	17 kDa	4.19037	2.80317	1.7034	5.3442	4.38107	4.45377	5.8873	9.08813	8.20583	3.25907	2.4763
40S ribosomal protein S9 OS=Mus musculus OX=10090 GN=Rps9 PE=1 SV=3	Rps9	23 kDa	11.4021	4.63543	1.69023	1.63917	2.73783	1.32437	2.2404	3.56207	2.984	4.10157	3.33503
Cadherin-1 OS=Mus musculus OX=10090 GN=Cdh1 PE=1 SV=1	Cdh1	98 kDa	7.7314	6.11293	12.647	2.68097	8.43503	3.1152	6.3819	1	1	4.8361	2.7956
Anoctamin-6 OS=Mus musculus OX=10090 GN=Ano6 PE=1 SV=1	Ano6	106 kDa	3.0612	1.5807	1.35783	6.2041	3.8605	3.7136	5.5228	11.0869	8.43063	1.0833	1
SLIT-ROBO Rho GTPase-activating protein 2 OS=Mus musculus OX=10090 GN=Srgap2 PE=1 SV=2	Srgap2	121 kDa	1	2.14067	1.35783	10.2212	5.5803	5.06153	2.06137	7.23987	8.01753	5.24967	1.0816
Copine-2 OS=Mus musculus OX=10090 GN=Cpne2 PE=1 SV=1	Cpne2	61 kDa	1	5.83297	3.43127	5.45783	4.60807	3.9832	5.0708	6.903	8.6677	3.28673	1
Vacuolar protein sorting-associated protein 4A OS=Mus musculus OX=10090 GN=Vps4a PE=1 SV=1	Vps4a	49 kDa	3.00513	3.08317	4.45473	2.84623	4.7993	4.2386	2.95233	5.3302	3.75477	1	1
ATP-dependent RNA helicase DDX3X OS=Mus musculus OX=10090 GN=Ddx3x PE=1 SV=3	Ddx3x	73 kDa	12.8937	4.4199	3.07253	5.35837	6.74877	1.7998	3.2565	3.3732	3.80767	3.2683	1.49653
Vacuolar protein-sorting-associated protein 25 OS=Mus musculus OX=10090 GN=Vps25 PE=1 SV=1	Vps25	21 kDa	4.1343	4.29237	5.46613	4.07383	5.05703	6.57307	6.01673	4.31627	4.76517	2.42577	1.0816
Solute carrier family 12 member 2 OS=Mus musculus OX=10090 GN=Slc12a2 PE=1 SV=2	Slc12a2	131 kDa	14.94	1.8607	1.01223	2.83733	3.21757	2.51673	4.24673	9.13607	6.66023	1.49997	1.0816
Cell surface A33 antigen OS=Mus musculus OX=10090 GN=Gpa33 PE=2 SV=2	Gpa33	36 kDa	1	3.58	4.4294	3.87493	5.92967	8.80137	5.87877	3.57167	4.29253	3.2683	1.94073
Serine/threonine-protein phosphatase PP1-alpha catalytic subunit OS=Mus musculus OX=10090 GN=Ppp1ca PE=1 SV=1	Ppp1ca	38 kDa	5.2297	2.7006	1.7034	5.9784	4.87083	5.0023	3.0736	7.93027	5.08223	1.5925	1.94073
GTP-binding nuclear protein Ran OS=Mus musculus OX=10090 GN=Ran PE=1 SV=3	Ran	24 kDa	5.35923	4.69013	3.07253	5.2802	6.45023	2.99667	4.08973	4.44177	5.57393	6.24483	3.85653
60S ribosomal protein L3 OS=Mus musculus OX=10090 GN=Rpl3 PE=1 SV=3	Rpl3	46 kDa	23.617	4.50797	1.01223	2.44283	2.43927	1.20583	1.02263	2.914	3.84153	2.44423	1.6753
Choline transporter-like protein 1 OS=Mus musculus OX=10090 GN=Slc44a1 PE=1 SV=3	Slc44a1	73 kDa	4.96987	1	4.12233	6.11707	3.82977	3.3255	4.23753	7.42003	7.49877	2.33323	1.49653
Carbonic anhydrase 9 OS=Mus musculus OX=10090 GN=Ca9 PE=2 SV=2	Ca9	47 kDa	1	1.70823	1.35783	5.69597	4.3453	4.7327	2.89133	8.488	9.75817	3.28673	3.67927
DNA topoisomerase 2-alpha OS=Mus musculus OX=10090 GN=Top2a PE=1 SV=2	Top2a	173 kDa	19.3944	3.38807	1	1.63917	1.26977	1.20583	1	4.5704	7.14943	6.7168	2.76123
Phosphoglycerate mutase 1 OS=Mus musculus OX=10090 GN=Pgam1 PE=1 SV=3	Pgam1	29 kDa	2.087	3.08317	2.39453	5.52717	5.05977	5.65063	5.314	6.21923	7.07073	3.69417	2.3264
Filamin-B OS=Mus musculus OX=10090 GN=Flnb PE=1 SV=3	Flnb	278 kDa	7.0223	3.79553	1	2.6891	4.19117	2.3982	6.2425	3.0099	3.3486	4.4379	2.2557
Ephrin type-B receptor 2 OS=Mus musculus OX=10090 GN=Ephb2 PE=1 SV=3	Ephb2	110 kDa	1	1.8891	1.7034	6.6252	3.14003	3.20697	2.40003	9.0949	7.57723	2.7499	1.91147
Myb-binding protein 1A OS=Mus musculus OX=10090 GN=Mybbp1a PE=1 SV=2	Mybbp1a	152 kDa	30.8297	7.2579	1.35783	1	1.006	1.5302	1.8618	4.01833	4.58797	4.5459	1.91147
Eukaryotic translation initiation factor 5A-1 OS=Mus musculus OX=10090 GN=Eif5a PE=1 SV=2	Eif5a	17 kDa	3.3548	4.6105	2.0358	4.23907	4.61307	4.78263	5.64407	3.56557	4.01083	2.20973	2.65507
Ras GTPase-activating protein 3 OS=Mus musculus OX=10090 GN=Rasa3 PE=1 SV=2	Rasa3	96 kDa	1	1.07413	1	10.5783	2.92407	3.0559	2.66973	8.2187	4.21403	1.0833	1
Ubiquitin-like modifier-activating enzyme 1 OS=Mus musculus OX=10090 GN=Uba1 PE=1 SV=1	Uba1	118 kDa	2.48547	4.50797	1.7034	5.02437	4.45993	1	1.55433	6.56693	7.0897	7.09657	1.49653
Protein Niban 2 OS=Mus musculus OX=10090 GN=Niban2 PE=1 SV=2	Niban2	85 kDa	3.45057	1.70823	1.35783	4.5678	2.458	2.4575	2.0355	6.24823	5.9044	3.25907	2.3264
GTPase NRas OS=Mus musculus OX=10090 GN=Nras PE=1 SV=1	Nras	21 kDa	3.2162	3.73243	2.74013	6.3782	4.9882	6.09317	6.47793	6.95097	6.32977	2.00913	1.0816
Lymphocyte antigen 75 OS=Mus musculus OX=10090 GN=Ly75 PE=1 SV=2	Ly75	197 kDa	1	1.8607	2.39453	6.1259	7.19777	4.52237	2.304	3.0134	1.9885	1.5925	1.0816
CUB domain-containing protein 1 OS=Mus musculus OX=10090 GN=Cdcp1 PE=2 SV=1	Cdcp1	93 kDa	1	3.2356	5.47893	4.85023	5.05703	4.40383	5.0357	3.07737	2.84187	1.9166	1.0816
Tenascin OS=Mus musculus OX=10090 GN=Tnc PE=1 SV=1	Tnc	232 kDa	5.6835	1	3.32963	6.73427	2.47907	1	4.58863	3.1247	1.42253	7.85907	11.5997
Hemicentin-1 OS=Mus musculus OX=10090 GN=Hmcn1 PE=1 SV=1	Hmcn1	612 kDa	3.87377	1	5.99267	4.72513	1.006	1	6.02037	1	1	13.2873	10.7019
Mesothelin OS=Mus musculus OX=10090 GN=Msln PE=1 SV=1	Msln	69 kDa	4.19037	2.74007	5.14083	4.32967	6.48317	4.52237	4.38477	2.86897	2.85673	2.42577	2.1246
Elongation factor 1-gamma OS=Mus musculus OX=10090 GN=Eef1g PE=1 SV=3	Eef1g	50 kDa	4.1343	4.9701	1.35783	3.2008	4.56727	3.37543	3.31687	3.19007	5.1013	4.57837	1.91147
Nephronectin OS=Mus musculus OX=10090 GN=Npnt PE=1 SV=1	Npnt	61 kDa	3.7104	2.62777	5.72287	5.53247	5.2129	8.56893	5.1662	3.0134	1.29787	1.17583	3.2827
Syntaxin-binding protein 3 OS=Mus musculus OX=10090 GN=Stxbp3 PE=1 SV=1	Stxbp3	68 kDa	1	1.07413	1.01223	7.57927	3.97013	3.59507	2.90053	8.6325	5.4764	1.9166	1
Coxsackievirus and adenovirus receptor homolog OS=Mus musculus OX=10090 GN=Cxadr PE=1 SV=1	Cxadr	40 kDa	7.21187	2.54817	3.77687	3.53557	4.4957	4.90117	5.62637	4.21363	4.55937	1.5925	1.0816
Myeloid-associated differentiation marker OS=Mus musculus OX=10090 GN=Myadm PE=1 SV=2	Myadm	35 kDa	25.6692	4.81763	3.4181	3.63147	5.034	5.70507	4.2025	3.758	4.62713	2.44423	2.09023
Stomatin OS=Mus musculus OX=10090 GN=Stom PE=1 SV=3	Stom	31 kDa	8.21743	3.1877	4.163	3.01503	2.3627	3.37543	2.44853	5.29507	5.22183	1.2006	1
60S ribosomal protein L5 OS=Mus musculus OX=10090 GN=Rpl5 PE=1 SV=3	Rpl5	34 kDa	26.9346	4.76297	1.35783	2.76803	2.77863	2.06937	2.4777	2.914	4.72467	2.8793	2.76123
Band 4.1-like protein 2 OS=Mus musculus OX=10090 GN=Epb41l2 PE=1 SV=2	Epb41l2	110 kDa	1	1.2266	1.01223	5.60537	5.75547	4.52237	2.36557	5.60077	6.2851	1.0833	1
Sodium-coupled neutral amino acid symporter 2 OS=Mus musculus OX=10090 GN=Slc38a2 PE=1 SV=1	Slc38a2	56 kDa	4.55503	3.60493	3.4054	5.163	4.65387	2.4575	3.46467	6.95703	4.6718	2.00913	2.3264
Reticulocalbin-1 OS=Mus musculus OX=10090 GN=Rcn1 PE=1 SV=1	Rcn1	38 kDa	1.18633	1.30073	1.01223	2.16043	2.02333	6.528	3.82327	2.65073	1.86953	1.5184	2.08127
Eukaryotic translation initiation factor 3 subunit A OS=Mus musculus OX=10090 GN=Eif3a PE=1 SV=5	Eif3a	162 kDa	3.77553	3.79553	1.01223	2.94497	2.88827	1.745	2.15353	4.3903	7.09643	4.14327	2.65507
DNA topoisomerase 1 OS=Mus musculus OX=10090 GN=Top1 PE=1 SV=2	Top1	91 kDa	13.5477	2.62647	1	2.39783	2.88497	1.745	1.6569	5.44677	5.4752	5.36997	2.3264
Y-box-binding protein 1 OS=Mus musculus OX=10090 GN=Ybx1 PE=1 SV=3	Ybx1	36 kDa	7.96	3.6431	2.72693	4.2426	5.8481	3.20697	4.15007	2.36183	3.26983	5.589	2.96493
Adenine phosphoribosyltransferase OS=Mus musculus OX=10090 GN=Aprt PE=1 SV=2	Aprt	20 kDa	2.34683	3.045	1.35783	5.0972	4.3453	3.0559	2.69177	4.58623	4.8452	2.06007	1.26037
Nck-associated protein 1 OS=Mus musculus OX=10090 GN=Nckap1 PE=1 SV=2	Nckap1	129 kDa	1.18633	1.30073	1.35783	5.2536	4.53147	2.93737	2.4777	6.57897	7.78457	1.9166	1.0816
Ras-related protein Rap-2b OS=Mus musculus OX=10090 GN=Rap2b PE=1 SV=1	Rap2b	21 kDa	4.64487	2.89253	3.07253	4.14317	3.44963	3.58577	3.49057	6.36977	4.59323	2.00913	1.49653
Procollagen C-endopeptidase enhancer 2 OS=Mus musculus OX=10090 GN=Pcolce2 PE=2 SV=2	Pcolce2	45 kDa	4.9047	2.14067	2.0358	4.48607	2.88497	3.3255	3.0257	3.24473	4.0447	2.06927	3.53597
Misshapen-like kinase 1 OS=Mus musculus OX=10090 GN=Mink1 PE=1 SV=3	Mink1	147 kDa	2.22563	1	1	2.92727	2.15947	2.55377	2.01223	6.92193	3.2347	1	1
Synaptic vesicle membrane protein VAT-1 homolog OS=Mus musculus OX=10090 GN=Vat1 PE=1 SV=3	Vat1	43 kDa	1	2.39567	1.01223	5.783	4.6388	5.2986	3.46467	8.70943	10.2646	1.49997	1
60S ribosomal protein L10a OS=Mus musculus OX=10090 GN=Rpl10a PE=1 SV=3	Rpl10a	25 kDa	6.62703	5.018	1.69023	3.81797	4.9882	2.9873	3.75967	4.80157	5.7812	3.06147	1.49653
Peroxiredoxin-6 OS=Mus musculus OX=10090 GN=Prdx6 PE=1 SV=3	Prdx6	25 kDa	1	3.36313	1.01223	6.56473	6.56757	4.25277	4.65447	4.82657	5.11203	3.25907	1.49653
Vascular cell adhesion protein 1 OS=Mus musculus OX=10090 GN=Vcam1 PE=1 SV=1	Vcam1	81 kDa	1	1	1	9.22257	5.9467	5.71923	1.49663	6.7714	1.46843	3.16653	1
Protein disulfide-isomerase OS=Mus musculus OX=10090 GN=P4hb PE=1 SV=2	P4hb	57 kDa	1.30753	1.5807	1.3324	2.44283	3.82473	7.39613	4.60143	3.0105	2.47093	4.61527	5.9444
Sorting nexin-9 OS=Mus musculus OX=10090 GN=Snx9 PE=1 SV=1	Snx9	67 kDa	1	4.86553	2.39453	6.39063	5.28677	4.31207	2.44853	3.84167	2.95427	1	1
Plasminogen activator inhibitor 1 OS=Mus musculus OX=10090 GN=Serpine1 PE=1 SV=1	Serpine1	45 kDa	20.7553	3.30543	4.3786	2.41557	2.6255	1.5302	2.92907	1.354	1	1.2006	2.4962
Disks large homolog 1 OS=Mus musculus OX=10090 GN=Dlg1 PE=1 SV=1	Dlg1	100 kDa	3.3548	1	1.01223	9.388	3.1758	2.63977	1	8.0681	7.5624	1.0833	1
Fibrillin-1 OS=Mus musculus OX=10090 GN=Fbn1 PE=1 SV=2	Fbn1	312 kDa	3.93053	2.14067	6.3505	1.9902	2.02407	1	2.81957	1	1	6.04113	4.26477
Formin-like protein 3 OS=Mus musculus OX=10090 GN=Fmnl3 PE=1 SV=2	Fmnl3	117 kDa	1	1.78657	1.35783	3.27973	2.87727	5.0023	3.3083	5.97277	3.5218	1.9166	1.49653
Lysosome-associated membrane glycoprotein 1 OS=Mus musculus OX=10090 GN=Lamp1 PE=1 SV=2	Lamp1	44 kDa	11.3395	3.2356	4.4167	4.06497	5.3556	3.9146	3.45873	3.98613	5.0066	1	1.26543
Disco-interacting protein 2 homolog A OS=Mus musculus OX=10090 GN=Dip2a PE=1 SV=3	Dip2a	165 kDa	1.9658	2.06653	2.74013	2.85507	2.87727	5.18007	4.08383	5.57117	6.83367	1.49997	1
Galectin-3 OS=Mus musculus OX=10090 GN=Lgals3 PE=1 SV=3	Lgals3	28 kDa	9.25843	3.85997	2.39453	2.2386	3.52617	3.2569	4.80167	5.00617	5.7771	1.5925	2.06137
Signal recognition particle 14 kDa protein OS=Mus musculus OX=10090 GN=Srp14 PE=1 SV=1	Srp14	13 kDa	1	6.32007	5.428	5.18073	6.713	5.05223	6.5124	1.99277	1.17057	1.17583	1.49653
Ras-related protein Rab-2A OS=Mus musculus OX=10090 GN=Rab2a PE=1 SV=1	Rab2a	24 kDa	2.48547	3.36313	3.0857	4.15203	4.3145	3.97387	3.95923	4.77863	6.9312	2.85163	2.3264
RNA-binding protein Ro60 OS=Mus musculus OX=10090 GN=RO60 PE=1 SV=1	RO60	60 kDa	1	2.61253	3.72553	8.65223	6.0751	9.94357	4.93213	1	1	1	1
Glucose-6-phosphate isomerase OS=Mus musculus OX=10090 GN=Gpi PE=1 SV=4	Gpi	63 kDa	1	1.48163	1.01223	4.3208	3.48037	2.93737	3.22143	7.41333	7.26167	1.17583	1
40S ribosomal protein SA OS=Mus musculus OX=10090 GN=Rpsa PE=1 SV=4	Rpsa	33 kDa	5.16453	4.5474	2.71423	4.16087	5.029	3.9146	4.4457	3.93147	4.913	3.28673	2.09023
Exostosin-1 OS=Mus musculus OX=10090 GN=Ext1 PE=1 SV=1	Ext1	86 kDa	2.28173	1	1	3.37563	1.76057	3.53583	1.474	2.37143	1.9885	2.08477	7.35467
Sodium bicarbonate cotransporter 3 OS=Mus musculus OX=10090 GN=Slc4a7 PE=1 SV=2	Slc4a7	117 kDa	4.83957	1.50657	1.7034	3.62263	2.87727	3.38477	2.83957	9.73617	7.81437	1.0833	1.0816
Matrilin-2 OS=Mus musculus OX=10090 GN=Matn2 PE=2 SV=2	Matn2	107 kDa	1	1	1	4.83783	1.19823	1.745	1.2049	3.56267	1.86953	5.248	14.2483
Transmembrane protein 79 OS=Mus musculus OX=10090 GN=Tmem79 PE=1 SV=1	Tmem79	43 kDa	1	4.05057	3.76367	4.39547	4.9474	4.6409	4.82757	4.02793	4.913	2.02757	1
Rho-related GTP-binding protein RhoG OS=Mus musculus OX=10090 GN=Rhog PE=1 SV=1	Rhog	21 kDa	5.07713	3.36313	2.74013	4.48607	4.38607	5.1066	5.0708	5.10877	3.75887	1.49997	1.0816
CYFIP-related Rac1 interactor B OS=Mus musculus OX=10090 GN=Cyrib PE=1 SV=1	Cyrib	37 kDa	1.18633	1.30073	1.01223	3.61377	1.72477	1.7998	2.0096	5.70277	14.7413	2.85163	1
Serine/threonine-protein kinase MRCK beta OS=Mus musculus OX=10090 GN=Cdc42bpb PE=1 SV=2	Cdc42bpb	195 kDa	1	1	1	2.91907	2.75657	3.14773	1.3268	13.0163	5.43173	1	1
60S ribosomal protein L18 OS=Mus musculus OX=10090 GN=Rpl18 PE=1 SV=3	Rpl18	22 kDa	17.9327	3.66803	1	1.18793	2.77863	1.6532	2.2404	3.56207	4.18687	4.1108	3.5911
Bone marrow stromal antigen 2 OS=Mus musculus OX=10090 GN=Bst2 PE=1 SV=1	Bst2	19 kDa	1.1212	5.64777	4.1041	2.75917	5.20517	5.10177	3.9101	2.3322	3.94307	4.52743	3.4416
Integral membrane protein 2B OS=Mus musculus OX=10090 GN=Itm2b PE=1 SV=1	Itm2b	30 kDa	10.654	2.42063	1.7034	2.68983	2.5429	3.65437	3.45873	4.40607	4.1165	1.17583	1.0816
60S acidic ribosomal protein P0 OS=Mus musculus OX=10090 GN=Rplp0 PE=1 SV=3	Rplp0	34 kDa	4.36037	4.20303	1.69023	3.37563	4.42183	2.93737	3.67283	3.3732	4.8642	2.44423	1.0816
Vacuolar protein-sorting-associated protein 36 OS=Mus musculus OX=10090 GN=Vps36 PE=1 SV=1	Vps36	44 kDa	2.22563	2.98057	4.8004	2.94497	3.29547	5.65063	5.06487	3.90183	4.43347	1	1
BTB/POZ domain-containing adapter for CUL3-mediated RhoA degradation protein 3 OS=Mus musculus OX=10090 GN=Kctd10 PE=1 SV=1	Kctd10	36 kDa	7.25233	1.78657	1	1.89143	1.19223	2.44813	1.3786	8.59113	2.7931	1	1
High affinity cationic amino acid transporter 1 OS=Mus musculus OX=10090 GN=Slc7a1 PE=1 SV=1	Slc7a1	67 kDa	4.65397	3.79553	2.72693	3.4478	3.40283	4.58163	4.08383	4.8426	4.6571	1.09253	1
60S ribosomal protein L17 OS=Mus musculus OX=10090 GN=Rpl17 PE=1 SV=3	Rpl17	21 kDa	14.2935	4.31733	1.01223	1.8957	3.9421	1.20583	2.1794	3.23803	4.48757	3.7126	2.76123
Transforming growth factor-beta-induced protein ig-h3 OS=Mus musculus OX=10090 GN=Tgfbi PE=1 SV=1	Tgfbi	75 kDa	9.06373	2.39567	2.01037	1.90457	1.006	2.06937	2.2404	2.07213	1.7204	4.38863	4.26477
Reticulon-4 OS=Mus musculus OX=10090 GN=Rtn4 PE=1 SV=2	Rtn4	127 kDa	3.73583	1.50657	1	2.68027	2.28613	1.20583	2.2145	5.46183	8.54843	4.17093	2.76123
Calcium-binding protein 39 OS=Mus musculus OX=10090 GN=Cab39 PE=1 SV=2	Cab39	40 kDa	1.18633	1.5807	1.35783	6.19527	2.3627	3.0559	2.83957	5.20527	3.47303	1.49997	1.49653
Destrin OS=Mus musculus OX=10090 GN=Dstn PE=1 SV=3	Dstn	19 kDa	1.56737	2.61253	2.0358	4.84137	4.3095	4.24347	4.32377	3.1997	2.29207	1.0833	1
Tyrosine-protein phosphatase non-receptor type 23 OS=Mus musculus OX=10090 GN=Ptpn23 PE=1 SV=2	Ptpn23	185 kDa	1	2.98057	2.74013	2.1597	3.70737	3.0559	3.10277	8.4455	4.05547	1	1.0816
6-phosphogluconate dehydrogenase, decarboxylating OS=Mus musculus OX=10090 GN=Pgd PE=1 SV=3	Pgd	53 kDa	1.18633	2.54817	1.01223	3.34903	3.90133	2.99667	3.41287	6.62693	5.44663	3.68493	1.0816
Protein-glutamine gamma-glutamyltransferase 2 OS=Mus musculus OX=10090 GN=Tgm2 PE=1 SV=4	Tgm2	77 kDa	4.16493	1	1.99813	2.69797	2.87727	1.5302	1.49663	5.7708	5.849	5.30817	3.8826
Hepatocyte growth factor-regulated tyrosine kinase substrate OS=Mus musculus OX=10090 GN=Hgs PE=1 SV=2	Hgs	86 kDa	2.8665	2.14067	1.7034	1.17837	1.98157	1.20583	3.34273	10.4153	3.56383	1	1
Adenylyl cyclase-associated protein 1 OS=Mus musculus OX=10090 GN=Cap1 PE=1 SV=4	Cap1	52 kDa	2.389	1.9882	1	5.01017	4.00593	2.60853	2.20857	3.07737	3.86453	1.17583	1.78187
Alpha-parvin OS=Mus musculus OX=10090 GN=Parva PE=1 SV=1	Parva	42 kDa	1	3.6431	2.74013	3.11093	3.97517	5.12083	5.78273	3.75187	4.3264	1.49997	1
Serine/threonine-protein kinase TAO1 OS=Mus musculus OX=10090 GN=Taok1 PE=1 SV=1	Taok1	116 kDa	1	1.2266	1	1.95547	1.19823	1.5302	1.7054	3.2895	2.483	1.9166	1
Fermitin family homolog 2 OS=Mus musculus OX=10090 GN=Fermt2 PE=1 SV=1	Fermt2	78 kDa	2.389	2.82813	1.7034	3.70437	3.11027	6.70593	3.8724	3.94747	4.8642	1.0833	1
Protein FAM234A OS=Mus musculus OX=10090 GN=Fam234a PE=1 SV=1	Fam234a	61 kDa	5.19833	1.2266	1.01223	3.77367	2.913	4.19353	1.93947	8.164	5.71343	1.0833	1
Lysosome-associated membrane glycoprotein 2 OS=Mus musculus OX=10090 GN=Lamp2 PE=1 SV=2	Lamp2	46 kDa	5.0343	3.85997	3.07253	3.02387	3.44457	2.3982	3.34273	3.93757	5.49537	2.44423	2.7706
Nucleoside diphosphate kinase B OS=Mus musculus OX=10090 GN=Nme2 PE=1 SV=1	Nme2	17 kDa	1.76207	1.48163	1	3.88377	3.64353	4.35713	3.2306	5.69607	5.1269	3.25907	1.0816
60S ribosomal protein L7a OS=Mus musculus OX=10090 GN=Rpl7a PE=1 SV=2	Rpl7a	30 kDa	16.307	3.5405	1	1.895	3.0414	1	2.2145	4.01833	4.4727	2.84243	2.3463
Heterogeneous nuclear ribonucleoprotein H OS=Mus musculus OX=10090 GN=Hnrnph1 PE=1 SV=3	Hnrnph1	49 kDa	4.55503	2.54817	1	2.41557	2.3159	2.4575	2.29543	5.12273	4.96173	3.90397	1.94073
Kinesin-like protein KIF23 OS=Mus musculus OX=10090 GN=Kif23 PE=1 SV=1	Kif23	109 kDa	4.1343	4.33053	2.72693	3.97437	2.24433	2.99667	3.73377	5.10267	2.24043	1	1.5258
Hsc70-interacting protein OS=Mus musculus OX=10090 GN=St13 PE=1 SV=1	St13	42 kDa	1.9658	1.9251	1.7034	3.28857	2.02333	1.85903	2.53537	3.52987	3.725	1.7931	1.26543
40S ribosomal protein S18 OS=Mus musculus OX=10090 GN=Rps18 PE=1 SV=3	Rps18	18 kDa	6.3763	5.04293	1.7034	2.43397	4.19987	1.7998	3.3719	2.6379	3.49207	3.69417	2.74133
Flotillin-1 OS=Mus musculus OX=10090 GN=Flot1 PE=1 SV=1	Flot1	48 kDa	3.61463	4.13563	1.35783	2.9095	1.455	2.99667	2.4465	6.56887	5.81633	1.0833	1
Leucine-rich repeats and immunoglobulin-like domains protein 1 OS=Mus musculus OX=10090 GN=Lrig1 PE=1 SV=2	Lrig1	119 kDa	1.706	1	1	5.34067	1.456	2.4575	1.2049	7.98443	6.04807	1.49997	1
Matrix metalloproteinase-14 OS=Mus musculus OX=10090 GN=Mmp14 PE=2 SV=3	Mmp14	66 kDa	3.3548	2.67567	2.72693	3.46267	2.5897	3.26623	2.12173	3.33743	3.23597	1.17583	1.49653
Fascin OS=Mus musculus OX=10090 GN=Fscn1 PE=1 SV=4	Fscn1	55 kDa	1	1	1	6.833	6.3636	3.74613	4.63653	2.1526	2.55603	1.0833	1.26037
Receptor-type tyrosine-protein phosphatase alpha OS=Mus musculus OX=10090 GN=Ptpra PE=1 SV=3	Ptpra	94 kDa	1.706	1.07413	1.35783	6.80287	2.09993	3.17443	2.2404	5.40827	3.4949	1	1.0816
UDP-glucuronic acid decarboxylase 1 OS=Mus musculus OX=10090 GN=Uxs1 PE=1 SV=1	Uxs1	48 kDa	2.28173	2.2682	2.39453	2.94497	2.88327	2.12863	2.83367	2.26887	3.0479	5.95947	4.9858
UDP-glucose 6-dehydrogenase OS=Mus musculus OX=10090 GN=Ugdh PE=1 SV=1	Ugdh	55 kDa	8.05577	4.69987	2.39453	1.20563	2.16547	1.20583	1.8526	4.94247	6.34877	2.435	1.91147
EGF-containing fibulin-like extracellular matrix protein 1 OS=Mus musculus OX=10090 GN=Efemp1 PE=1 SV=1	Efemp1	55 kDa	1.56737	1.48163	2.6761	4.46047	2.51213	4.40383	3.89603	1	1	3.3363	6.82913
Junctional adhesion molecule A OS=Mus musculus OX=10090 GN=F11r PE=1 SV=2	F11r	32 kDa	5.48953	2.80317	3.75097	3.37563	3.7124	3.0466	4.26343	3.52373	2.89063	2.01837	1.49653
Renin receptor OS=Mus musculus OX=10090 GN=Atp6ap2 PE=1 SV=2	Atp6ap2	39 kDa	3.8654	4.483	2.04897	2.15153	2.95983	2.1879	4.4398	3.24153	5.3666	1.9166	2.89123
Sodium- and chloride-dependent taurine transporter OS=Mus musculus OX=10090 GN=Slc6a6 PE=1 SV=2	Slc6a6	70 kDa	6.3672	1.9882	3.0598	3.0932	2.28613	1.7998	2.86547	3.20583	3.09383	1.17583	1.0816
Stress-induced-phosphoprotein 1 OS=Mus musculus OX=10090 GN=Stip1 PE=1 SV=1	Stip1	63 kDa	2.57533	1.2266	1.35783	4.46837	2.62047	2.8456	2.09257	4.68883	4.40233	1.719	1
Heterogeneous nuclear ribonucleoprotein K OS=Mus musculus OX=10090 GN=Hnrnpk PE=1 SV=1	Hnrnpk	51 kDa	3.5157	3.89813	1.7034	3.56213	2.24937	2.4575	1.82343	2.6379	3.69523	4.2882	2.3373
Charged multivesicular body protein 2a OS=Mus musculus OX=10090 GN=Chmp2a PE=1 SV=1	Chmp2a	25 kDa	4.71003	2.54817	2.04897	3.62263	2.02333	2.3889	1.5835	4.08203	2.6684	2.00913	2.09023
60S ribosomal protein L14 OS=Mus musculus OX=10090 GN=Rpl14 PE=1 SV=3	Rpl14	24 kDa	6.8531	3.51557	1.35783	2.16927	2.09993	1	2.0355	2.96193	3.80767	4.5459	1.91147
60S ribosomal protein L18a OS=Mus musculus OX=10090 GN=Rpl18a PE=1 SV=1	Rpl18a	21 kDa	10.6565	2.20507	1.01223	1.8957	2.09993	1.5302	1.22753	1.771	2.0401	2.435	1.49653
Actin-related protein 3 OS=Mus musculus OX=10090 GN=Actr3 PE=1 SV=3	Actr3	47 kDa	2.28173	2.61253	1.01223	3.89617	4.38607	2.72707	2.36167	2.68937	3.04503	1.96753	1.5258
40S ribosomal protein S6 OS=Mus musculus OX=10090 GN=Rps6 PE=1 SV=1	Rps6	29 kDa	8.90043	4.29237	1.01223	1.63983	3.33997	1.47543	1.8618	3.5141	3.80767	3.06147	1.49653
S-methyl-5'-thioadenosine phosphorylase OS=Mus musculus OX=10090 GN=Mtap PE=1 SV=1	Mtap	31 kDa	1.18633	1.70823	1.35783	3.02387	3.2634	2.3109	2.89133	4.11773	3.8225	4.32063	1.49653
Tumor necrosis factor receptor superfamily member 10B OS=Mus musculus OX=10090 GN=Tnfrsf10b PE=1 SV=3	Tnfrsf10b	42 kDa	2.57533	2.67567	1.7034	3.35793	1.98757	2.78633	2.89133	3.57167	3.20623	1.6017	1.0816
Collagen alpha-1(II) chain OS=Mus musculus OX=10090 GN=Col2a1 PE=1 SV=2	Col2a1	142 kDa	5.45817	1.30073	1.6775	2.5196	1	1.745	2.33903	1.58823	1.43867	3.63857	5.16293
Sodium/myo-inositol cotransporter OS=Mus musculus OX=10090 GN=Slc5a3 PE=1 SV=2	Slc5a3	80 kDa	2.389	1	1.01223	2.15153	1.56833	3.59507	2.72153	6.55607	6.21733	1	1
Rho GDP-dissociation inhibitor 1 OS=Mus musculus OX=10090 GN=Arhgdia PE=1 SV=3	Arhgdia	23 kDa	1.30753	1.9882	1	2.81007	3.25837	3.7043	2.4836	5.2442	2.84187	1.6017	1.0816
von Willebrand factor A domain-containing protein 1 OS=Mus musculus OX=10090 GN=Vwa1 PE=1 SV=1	Vwa1	45 kDa	1.1212	1	1	5.9607	2.05313	4.88377	1.474	2.82103	1.86953	4.14773	3.50993
Vacuolar protein sorting-associated protein 37C OS=Mus musculus OX=10090 GN=Vps37c PE=1 SV=1	Vps37c	38 kDa	1.18633	2.39567	3.77687	1.7269	3.63983	4.24347	5.02713	3.66147	2.05213	1.5925	1.49653
40S ribosomal protein S11 OS=Mus musculus OX=10090 GN=Rps11 PE=1 SV=3	Rps11	18 kDa	19.8523	2.42063	1	2.4244	3.4904	1.32437	1.8526	3.46617	4.42393	3.2775	1.0816
Protein disulfide-isomerase A3 OS=Mus musculus OX=10090 GN=Pdia3 PE=1 SV=2	Pdia3	57 kDa	2.96473	3.2356	1.35783	2.52917	3.4904	2.06937	2.65997	2.96193	2.69843	2.06927	2.38067
Prominin-2 OS=Mus musculus OX=10090 GN=Prom2 PE=1 SV=1	Prom2	93 kDa	1	1	14.7332	1.17837	3.8986	2.3109	5.95643	1	1	1.0833	1
Core histone macro-H2A.1 OS=Mus musculus OX=10090 GN=Macroh2a1 PE=1 SV=4	Macroh2a1	40 kDa	5.2694	2.8336	1	1.88613	3.0364	1.745	1.3268	3.5141	5.3897	2.62637	3.12383
Glypican-4 OS=Mus musculus OX=10090 GN=Gpc4 PE=1 SV=2	Gpc4	63 kDa	2.57533	2.42063	1	3.7132	4.8658	7.45533	1.474	2.60887	1	1.0833	1
Eukaryotic translation initiation factor 3 subunit L OS=Mus musculus OX=10090 GN=Eif3l PE=1 SV=1	Eif3l	67 kDa	1.706	2.7006	1	1.63917	1.76057	1.745	1.49663	1.771	2.89347	3.16653	1.49653
Lupus La protein homolog OS=Mus musculus OX=10090 GN=Ssb PE=1 SV=1	Ssb	48 kDa	8.47967	3.1081	1.01223	2.1597	2.3159	1.7998	1.02263	2.96193	2.95427	3.2775	1.0816
Heat shock 70 kDa protein 4 OS=Mus musculus OX=10090 GN=Hspa4 PE=1 SV=1	Hspa4	94 kDa	1.1212	1.5807	1	1.91343	1.76057	2.63977	1.49663	4.81437	5.7812	1.9166	1.0816
Heterogeneous nuclear ribonucleoprotein U OS=Mus musculus OX=10090 GN=Hnrnpu PE=1 SV=1	Hnrnpu	88 kDa	6.0742	2.42063	1	1	1.56233	1.20583	1	2.36183	4.0935	3.48733	1.6753
Erythroferrone OS=Mus musculus OX=10090 GN=Erfe PE=1 SV=1	Erfe	36 kDa	1	1.70823	1.3324	3.8357	3.11527	3.80543	3.10277	2.1404	1	1.94427	5.62663
Endoplasmin OS=Mus musculus OX=10090 GN=Hsp90b1 PE=1 SV=2	Hsp90b1	92 kDa	1.18633	2.06653	1.35783	2.1597	3.7201	1.5302	2.1309	2.40977	3.64647	2.65113	3.25387
Toll-interacting protein OS=Mus musculus OX=10090 GN=Tollip PE=1 SV=1	Tollip	30 kDa	2.087	2.54817	2.72693	1.98273	3.22263	3.0559	3.8724	3.2895	3.1723	1.5925	1.0816
Integrin alpha-1 OS=Mus musculus OX=10090 GN=Itga1 PE=1 SV=2	Itga1	131 kDa	1	1	1	6.8757	1	1	1.49663	7.25867	1.97233	1	1
Protein tweety homolog 2 OS=Mus musculus OX=10090 GN=Ttyh2 PE=1 SV=1	Ttyh2	59 kDa	4.5575	1.9882	1.01223	1.81327	1.7178	5.38107	3.5456	5.66093	5.1459	1.49997	1.49653
Progressive ankylosis protein OS=Mus musculus OX=10090 GN=Ankh PE=2 SV=1	Ankh	54 kDa	2.69653	1	1	5.163	1	2.4575	2.06137	7.3776	5.76223	1	1
Importin-5 OS=Mus musculus OX=10090 GN=Ipo5 PE=1 SV=3	Ipo5	124 kDa	1.9658	2.42063	1.01223	3.7125	3.21157	2.12863	1.88443	3.0073	3.66137	2.62637	1.78187
Zinc transporter ZIP10 OS=Mus musculus OX=10090 GN=Slc39a10 PE=1 SV=1	Slc39a10	94 kDa	2.48547	1.70823	1.35783	3.87847	3.25837	3.65437	3.22143	3.4819	2.85673	1.49997	1
Peroxiredoxin-2 OS=Mus musculus OX=10090 GN=Prdx2 PE=1 SV=3	Prdx2	22 kDa	1	1.5807	1.7034	2.42513	4.38607	3.65437	3.1087	4.3581	2.4924	1.0833	1
Golgin subfamily A member 7 OS=Mus musculus OX=10090 GN=Golga7 PE=1 SV=1	Golga7	16 kDa	1.44617	1.30073	2.04897	3.10207	2.6255	2.1879	2.20857	5.937	4.60813	1.49997	1.0816
Phosphoserine aminotransferase OS=Mus musculus OX=10090 GN=Psat1 PE=1 SV=1	Psat1	40 kDa	5.07457	1.70823	1.01223	1.64873	2.3219	2.1879	1.55433	4.53417	2.3041	1.49997	1
Ras-related protein Rab-34 OS=Mus musculus OX=10090 GN=Rab34 PE=1 SV=2	Rab34	29 kDa	1	1.70823	2.39453	1.7269	2.8117	2.8456	2.7733	3.93147	2.90553	1	1
Lysyl oxidase homolog 2 OS=Mus musculus OX=10090 GN=Loxl2 PE=1 SV=2	Loxl2	87 kDa	45.9653	1	1	1	1	1	1	1	1	1	1
Ras-related protein Rab-21 OS=Mus musculus OX=10090 GN=Rab21 PE=1 SV=4	Rab21	24 kDa	1.706	2.07757	1.7034	1.63983	2.88827	3.44403	2.56453	3.758	5.17307	1.49997	1
Copine-1 OS=Mus musculus OX=10090 GN=Cpne1 PE=1 SV=1	Cpne1	59 kDa	1.44617	1.2266	1	3.53557	2.28613	2.6678	2.2404	4.68823	5.3301	1.0833	1
Protein kinase C and casein kinase II substrate protein 3 OS=Mus musculus OX=10090 GN=Pacsin3 PE=1 SV=1	Pacsin3	49 kDa	1	3.2356	1.7034	2.4074	3.74313	2.06937	1.76577	4.32237	3.3755	1	1
Protein EFR3 homolog A OS=Mus musculus OX=10090 GN=Efr3a PE=1 SV=1	Efr3a	93 kDa	1	1.2266	1	5.01547	2.3159	2.1879	1.55433	5.85333	4.57833	1.9166	1
Neogenin OS=Mus musculus OX=10090 GN=Neo1 PE=1 SV=2	Neo1	163 kDa	4.4502	1	1	3.76637	2.24337	2.28417	1.2049	4.42497	2.98277	1	2.89783
Exostosin-2 OS=Mus musculus OX=10090 GN=Ext2 PE=1 SV=2	Ext2	82 kDa	1.706	1	1	1.63917	1.26377	3.26623	1.74313	2.09857	1.29787	1	6.1438
Long-chain-fatty-acid--CoA ligase 4 OS=Mus musculus OX=10090 GN=Acsl4 PE=1 SV=2	Acsl4	79 kDa	1	1	1	3.53557	2.87727	1.20583	2.39147	7.01173	2.24327	1	1
Cation-independent mannose-6-phosphate receptor OS=Mus musculus OX=10090 GN=Igf2r PE=1 SV=1	Igf2r	274 kDa	1	1.44347	1.01223	2.17813	1.7178	1.32437	1.34943	4.39993	6.9922	1.46757	1.26543
Ras-related protein Rab-31 OS=Mus musculus OX=10090 GN=Rab31 PE=1 SV=1	Rab31	21 kDa	1.18633	1.9882	1.35783	2.68983	2.5489	2.51673	1.7054	4.82047	4.51473	1.49997	1
Nucleosome assembly protein 1-like 1 OS=Mus musculus OX=10090 GN=Nap1l1 PE=1 SV=2	Nap1l1	45 kDa	2.60667	1.8607	1	2.16927	2.84747	2.1879	1.55433	3.24473	3.71013	2.86087	1.26037
Golgi-associated plant pathogenesis-related protein 1 OS=Mus musculus OX=10090 GN=Glipr2 PE=1 SV=3	Glipr2	17 kDa	3.095	1.70823	1.01223	1.78667	1.8669	3.31617	2.1794	5.31797	4.26277	1.49997	1.49653
AP-2 complex subunit mu OS=Mus musculus OX=10090 GN=Ap2m1 PE=1 SV=1	Ap2m1	50 kDa	8.05577	1.78657	1	1.20563	1.19823	1	1.474	1.49493	1.2681	1.0833	1
Laminin subunit beta-2 OS=Mus musculus OX=10090 GN=Lamb2 PE=1 SV=2	Lamb2	197 kDa	41.7057	1	1	1	1	1	1	1	1	1.46757	1
Syntaxin-4 OS=Mus musculus OX=10090 GN=Stx4 PE=1 SV=1	Stx4	34 kDa	2.389	1	1	3.80913	2.3219	2.99667	1.82343	4.6403	4.8452	1.0833	1
26S proteasome non-ATPase regulatory subunit 2 OS=Mus musculus OX=10090 GN=Psmd2 PE=1 SV=1	Psmd2	100 kDa	1	2.3465	1	2.60737	2.5847	1.6532	2.2145	3.8861	5.41273	2.9505	1.49653
Transcriptional activator protein Pur-beta OS=Mus musculus OX=10090 GN=Purb PE=1 SV=3	Purb	34 kDa	7.01717	1.78657	1	2.6891	3.25837	2.55377	2.81957	1.21883	1.2681	1.5925	1.9563
Multidrug resistance-associated protein 1 OS=Mus musculus OX=10090 GN=Abcc1 PE=1 SV=1	Abcc1	171 kDa	2.389	1	1	1	1.456	1.32437	1.02263	8.86	6.9122	1	1
ATP-binding cassette sub-family E member 1 OS=Mus musculus OX=10090 GN=Abce1 PE=1 SV=1	Abce1	67 kDa	1.44617	2.06653	1	3.27087	2.88327	1.85903	1.34943	1.90617	2.89063	1.49997	1.49653
Signal transducing adapter molecule 1 OS=Mus musculus OX=10090 GN=Stam PE=1 SV=3	Stam	60 kDa	3.095	1.9882	1.35783	1	1.7178	1.6532	1.7054	6.40487	3.6126	1	1
116 kDa U5 small nuclear ribonucleoprotein component OS=Mus musculus OX=10090 GN=Eftud2 PE=1 SV=1	Eftud2	109 kDa	6.47267	1.78657	1	1.19607	1	1	1	2.0471	2.6415	1.0833	1.26037
Transcobalamin-2 OS=Mus musculus OX=10090 GN=Tcn2 PE=1 SV=1	Tcn2	48 kDa	3.32103	1	1	6.34197	1.19223	3.9017	1.2049	1.90617	1	1	5.9744
Myosin light polypeptide 6 OS=Mus musculus OX=10090 GN=Myl6 PE=1 SV=3	Myl6	17 kDa	5.65287	1.9882	1.34463	1.99977	2.09993	1.5302	1.9103	4.52547	2.29207	3.32843	2.35567
Serine--tRNA ligase, cytoplasmic OS=Mus musculus OX=10090 GN=Sars1 PE=1 SV=3	Sars1	58 kDa	1.18633	1.30073	1.01223	3.80913	2.3159	1.5302	1.02263	3.7937	3.44327	1.5925	1.49653
Eukaryotic translation initiation factor 3 subunit C OS=Mus musculus OX=10090 GN=Eif3c PE=1 SV=1	Eif3c	106 kDa	9.4225	1.8607	1.01223	1.4608	1.19823	1.20583	1.55433	2.87533	4.4727	3.0707	1.0816
Asparagine synthetase [glutamine-hydrolyzing] OS=Mus musculus OX=10090 GN=Asns PE=1 SV=3	Asns	64 kDa	2.28173	1.8607	1.01223	2.42513	2.01733	1.20583	1.02263	2.82103	2.33797	4.92553	1.91147
TOM1-like protein 1 OS=Mus musculus OX=10090 GN=Tom1l1 PE=1 SV=1	Tom1l1	53 kDa	1.9658	2.2682	1.35783	3.21037	2.5429	3.59507	2.29543	2.54493	2.92037	1.9166	1
Cullin-associated NEDD8-dissociated protein 1 OS=Mus musculus OX=10090 GN=Cand1 PE=1 SV=2	Cand1	136 kDa	1	1.50657	1	2.4067	3.15107	1.85903	1.5317	5.5522	4.59323	1.49997	1.0816
Formin-like protein 1 OS=Mus musculus OX=10090 GN=Fmnl1 PE=1 SV=1	Fmnl1	122 kDa	1	1.2266	1	3.95667	1.8609	2.33897	1	2.37143	1.97233	1	1
Ephrin-B2 OS=Mus musculus OX=10090 GN=Efnb2 PE=1 SV=1	Efnb2	37 kDa	3.61463	1.70823	2.74013	1.91343	2.51313	3.38477	2.56453	1.13517	1.42253	1	1
Casein kinase I isoform gamma-1 OS=Mus musculus OX=10090 GN=Csnk1g1 PE=1 SV=2	Csnk1g1	53 kDa	2.83517	1.2266	1.35783	4.06497	2.8057	2.78633	2.29543	3.1997	3.40943	1.0833	1.0816
Vacuolar protein sorting-associated protein 35 OS=Mus musculus OX=10090 GN=Vps35 PE=1 SV=1	Vps35	92 kDa	2.22563	2.06653	1.7034	1.9459	3.40283	1.98207	1.2049	3.15117	4.79643	1	1.0816
Sorting nexin-18 OS=Mus musculus OX=10090 GN=Snx18 PE=1 SV=1	Snx18	68 kDa	1.18633	3.5405	1.35783	2.1597	4.2269	2.72707	2.9205	1.3694	2.24043	1	1
Erbin OS=Mus musculus OX=10090 GN=Erbin PE=1 SV=3	Erbin	157 kDa	1	1.21687	1	1.4342	1.462	1.32437	1	5.3369	1.7204	1	1
Neurogenic locus notch homolog protein 2 OS=Mus musculus OX=10090 GN=Notch2 PE=1 SV=2	Notch2	266 kDa	3.00513	1.07413	1.7034	3.03273	1.71877	1.32437	1.3786	4.82047	2.90553	1.0833	1.0816
V-type proton ATPase catalytic subunit A OS=Mus musculus OX=10090 GN=Atp6v1a PE=1 SV=2	Atp6v1a	68 kDa	3.00513	2.14067	1.01223	1.69007	2.5787	1	1.76577	1.90297	2.93423	1.09253	1
A disintegrin and metalloproteinase with thrombospondin motifs 1 OS=Mus musculus OX=10090 GN=Adamts1 PE=1 SV=4	Adamts1	106 kDa	1	3.08317	4.3786	1.19607	8.8511	1	2.01223	1	1	1.2839	2.75223
CD166 antigen OS=Mus musculus OX=10090 GN=Alcam PE=1 SV=3	Alcam	65 kDa	2.60667	1	1	1.69963	1.462	3.97387	3.8039	4.32237	3.1087	1	1
Bifunctional glutamate/proline--tRNA ligase OS=Mus musculus OX=10090 GN=Eprs1 PE=1 SV=4	Eprs1	170 kDa	12.4439	2.3465	1	1.9902	1.26377	1.20583	1	2.08573	2.35283	2.01837	1
Stromelysin-1 OS=Mus musculus OX=10090 GN=Mmp3 PE=2 SV=2	Mmp3	54 kDa	1.1212	1	1	1.63983	1	6.01217	2.87727	6.10053	1.17057	1	1.99967
Casein kinase II subunit alpha OS=Mus musculus OX=10090 GN=Csnk2a1 PE=1 SV=2	Csnk2a1	45 kDa	3.646	2.06653	1.01223	1.63027	1.71877	1.5302	1.5317	3.23803	2.6415	2.02757	1.0816
Leucyl-cystinyl aminopeptidase OS=Mus musculus OX=10090 GN=Lnpep PE=1 SV=1	Lnpep	117 kDa	1.9658	2.06653	1.7034	2.41557	2.84147	1.20583	1.02263	3.52987	4.06773	1	1.0816
Phosphoglucomutase-1 OS=Mus musculus OX=10090 GN=Pgm1 PE=1 SV=4	Pgm1	61 kDa	3.61463	3.2356	2.39453	1.90387	1.456	2.3109	1.3786	2.1404	2.89347	2.86087	1.91147
Transient receptor potential cation channel subfamily V member 4 OS=Mus musculus OX=10090 GN=Trpv4 PE=1 SV=1	Trpv4	98 kDa	1	1	1.01223	3.27973	3.70737	1.85903	1.88443	4.7301	3.5367	1.0833	1
Probable ATP-dependent RNA helicase DDX5 OS=Mus musculus OX=10090 GN=Ddx5 PE=1 SV=2	Ddx5	69 kDa	10.0385	3.1081	1	1	1.26377	1	1.02263	2.87533	2.59277	2.6356	1.49653
Procollagen-lysine,2-oxoglutarate 5-dioxygenase 1 OS=Mus musculus OX=10090 GN=Plod1 PE=1 SV=1	Plod1	84 kDa	1	1	1	2.43327	1.456	4.3446	1.49663	3.32523	1.86953	1.09253	3.05273
Syntaxin-binding protein 2 OS=Mus musculus OX=10090 GN=Stxbp2 PE=1 SV=1	Stxbp2	66 kDa	1	1	1	3.35793	2.5787	1.85903	1.8008	4.58623	3.5218	1.0833	1
Prelamin-A/C OS=Mus musculus OX=10090 GN=Lmna PE=1 SV=2	Lmna	74 kDa	2.389	1.70823	1	1.19607	2.28013	1.20583	1.22753	3.0099	6.60887	2.62637	3.4322
Septin-2 OS=Mus musculus OX=10090 GN=Septin2 PE=1 SV=2	Septin2	42 kDa	1.9658	1.8607	1.01223	2.68027	2.28013	1.7998	1.8526	2.88497	3.60057	2.02757	1.0816
Pre-mRNA-processing-splicing factor 8 OS=Mus musculus OX=10090 GN=Prpf8 PE=1 SV=2	Prpf8	274 kDa	10.1352	1.2266	1	1	1.006	1	1	2.0471	3.24293	2.01837	1.0816
Integrin beta-3 OS=Mus musculus OX=10090 GN=Itgb3 PE=1 SV=2	Itgb3	87 kDa	5.45817	1	1	1.35247	1.006	3.645	3.3299	6.23203	2.68227	1	1
FACT complex subunit SPT16 OS=Mus musculus OX=10090 GN=Supt16h PE=1 SV=2	Supt16h	120 kDa	3.00513	2.07757	1	1	1.006	1	1.02263	1.49493	2.47093	1	1
Trophoblast glycoprotein OS=Mus musculus OX=10090 GN=Tpbg PE=1 SV=3	Tpbg	46 kDa	1.18633	1.30073	1.01223	3.62263	2.3577	2.28417	2.15353	3.33743	3.04503	1.0833	1.0816
Suppressor of tumorigenicity 14 protein homolog OS=Mus musculus OX=10090 GN=St14 PE=1 SV=2	St14	95 kDa	1	1.70823	5.46613	3.03273	2.5429	3.0559	2.20857	1	1.29787	1	1
Collagenase 3 OS=Mus musculus OX=10090 GN=Mmp13 PE=1 SV=1	Mmp13	54 kDa	21.599	1	1	1	1	1	1	1	1	1	1
Bifunctional phosphoribosylaminoimidazole carboxylase/phosphoribosylaminoimidazole succinocarboxamide synthetase OS=Mus musculus OX=10090 GN=Paics PE=1 SV=4	Paics	47 kDa	1.18633	2.2682	1.01223	1.91343	2.5847	2.4575	1.22753	3.1997	3.59773	1.0833	1.0816
Sorcin OS=Mus musculus OX=10090 GN=Sri PE=1 SV=1	Sri	22 kDa	1	1.07413	1	1	1.462	1.47543	1.5317	2.91693	5.12567	1	1
Peripheral plasma membrane protein CASK OS=Mus musculus OX=10090 GN=Cask PE=1 SV=2	Cask	105 kDa	2.389	1	1	4.98007	1.456	1.20583	1	4.2744	2.7837	1	1
Tyrosine-protein kinase receptor UFO OS=Mus musculus OX=10090 GN=Axl PE=1 SV=2	Axl	98 kDa	1.44617	1.2266	1.35783	2.66257	2.01733	1.5302	1.02263	3.95037	3.20623	1.0833	1.0816
Rho guanine nucleotide exchange factor 1 OS=Mus musculus OX=10090 GN=Arhgef1 PE=1 SV=2	Arhgef1	103 kDa	6.99233	1	1	1	1	1	1	10.2175	1.92643	1	1
Synaptosomal-associated protein 23 OS=Mus musculus OX=10090 GN=Snap23 PE=1 SV=1	Snap23	23 kDa	2.83517	1.30073	1.35783	2.2386	2.01733	2.51673	2.0355	3.80593	2.55603	1.0833	1
S-formylglutathione hydrolase OS=Mus musculus OX=10090 GN=Esd PE=1 SV=1	Esd	31 kDa	1.1212	1.2266	1	1	1.34537	1	1.55433	3.75187	2.03723	2.01837	1.49653
MARCKS-related protein OS=Mus musculus OX=10090 GN=Marcksl1 PE=1 SV=2	Marcksl1	20 kDa	1	1.30073	1.01223	3.53557	2.05313	1.85903	1.34943	3.52373	2.54113	1.0833	1.0816
F-actin-capping protein subunit alpha-1 OS=Mus musculus OX=10090 GN=Capza1 PE=1 SV=4	Capza1	33 kDa	1.1212	1.79757	1.35783	3.27973	2.28613	1.7998	1.02263	2.69257	2.24327	1.17583	1.0816
Neutral ceramidase OS=Mus musculus OX=10090 GN=Asah2 PE=1 SV=1	Asah2	84 kDa	3.095	1.50657	2.74013	1.69007	2.02333	5.6458	1.5835	2.00817	2.036	2.7499	2.74133
Coiled-coil and C2 domain-containing protein 1B OS=Mus musculus OX=10090 GN=Cc2d1b PE=1 SV=1	Cc2d1b	93 kDa	2.389	1.2266	1	1	1.75457	1.6532	2.20857	4.03347	5.792	2.7499	1.0816
Prolyl 4-hydroxylase subunit alpha-1 OS=Mus musculus OX=10090 GN=P4ha1 PE=1 SV=2	P4ha1	61 kDa	1	1.5807	1.34463	1.4608	1.98157	5.06153	1.74313	2.0471	2.94223	1	2.29397
Netrin-1 OS=Mus musculus OX=10090 GN=Ntn1 PE=1 SV=3	Ntn1	68 kDa	1	1	1.66527	3.92277	4.1333	3.36253	1.74313	1.94483	1	1	2.2557
60S ribosomal protein L9 OS=Mus musculus OX=10090 GN=Rpl9 PE=1 SV=2	Rpl9	22 kDa	6.78873	2.06653	1	1.895	2.02333	2.06937	1.74313	1.49493	2.29207	1.17583	1.26037
Dystroglycan 1 OS=Mus musculus OX=10090 GN=Dag1 PE=1 SV=4	Dag1	97 kDa	1.18633	1.50657	1	2.69867	1.98757	2.12863	2.12173	1.66873	1.46843	2.49513	2.24523
ATP-citrate synthase OS=Mus musculus OX=10090 GN=Acly PE=1 SV=1	Acly	120 kDa	1.1212	1.50657	1	1.4608	1.56233	1	1.3268	2.0471	4.10447	3.86863	1.34703
Receptor-type tyrosine-protein phosphatase kappa OS=Mus musculus OX=10090 GN=Ptprk PE=1 SV=1	Ptprk	164 kDa	2.22563	1	1.01223	1.17837	4.19117	2.6678	1.02263	2.3328	2.89063	1	1
Transketolase OS=Mus musculus OX=10090 GN=Tkt PE=1 SV=1	Tkt	68 kDa	1.1212	1.30073	1	2.14197	2.919	1.7998	2.31703	2.3168	2.9191	1.9166	1.0816
Metalloreductase STEAP2 OS=Mus musculus OX=10090 GN=Steap2 PE=1 SV=1	Steap2	56 kDa	2.48547	1.07413	1.35783	1.63917	1.71877	2.78633	2.53537	3.3953	2.19453	1	1
RuvB-like 1 OS=Mus musculus OX=10090 GN=Ruvbl1 PE=1 SV=1	Ruvbl1	50 kDa	1.44617	1.8607	1	2.4244	1.006	1.20583	1.2049	3.7902	4.84933	2.6356	1
Protein mono-ADP-ribosyltransferase PARP12 OS=Mus musculus OX=10090 GN=Parp12 PE=1 SV=3	Parp12	80 kDa	1	1	2.01037	2.43397	2.3219	2.55377	1.2049	1.13517	1	1.0833	1.0816
Alkaline phosphatase, tissue-nonspecific isozyme OS=Mus musculus OX=10090 GN=Alpl PE=1 SV=2	Alpl	58 kDa	8.54223	1	2.04897	1.69007	1	1.47543	1	1.86433	2.7688	2.42577	1
Extracellular sulfatase Sulf-2 OS=Mus musculus OX=10090 GN=Sulf2 PE=2 SV=2	Sulf2	101 kDa	7.79593	1	1	5.15577	1.34537	1	1.8008	1	1	1	1
Cytoplasmic protein NCK2 OS=Mus musculus OX=10090 GN=Nck2 PE=1 SV=1	Nck2	43 kDa	1	1	1	8.80147	1.8609	1	1	3.8821	1	1	1.0816
60S ribosomal protein L10 OS=Mus musculus OX=10090 GN=Rpl10 PE=1 SV=3	Rpl10	25 kDa	6.78873	2.3465	1	1	1.34537	1	1.02263	2.32317	2.17023	1.49997	1.0816
Interleukin enhancer-binding factor 3 OS=Mus musculus OX=10090 GN=Ilf3 PE=1 SV=2	Ilf3	96 kDa	1	3.49063	2.39453	3.88733	4.05173	2.777	1.02263	1	1	1	1
Vacuolar protein sorting-associated protein VTA1 homolog OS=Mus musculus OX=10090 GN=Vta1 PE=1 SV=1	Vta1	34 kDa	1.9658	1.48163	1.01223	1.20563	1.7238	1	1.73457	2.09797	2.3041	1.17583	1
Tissue factor OS=Mus musculus OX=10090 GN=F3 PE=1 SV=2	F3	33 kDa	2.8665	1.8891	3.75097	1.63917	1.7178	1	2.20857	1.21883	1	1.0833	1
Tight junction protein ZO-1 OS=Mus musculus OX=10090 GN=Tjp1 PE=1 SV=2	Tjp1	195 kDa	4.1343	1.07413	1	1.8957	2.5429	1.47543	1	4.83267	1.78403	1	1
Serpin H1 OS=Mus musculus OX=10090 GN=Serpinh1 PE=1 SV=3	Serpinh1	47 kDa	2.389	3.1081	1.35783	1.00957	1.006	1.98207	2.4777	1.94483	3.3755	1	1.0816
Actin-related protein 2/3 complex subunit 4 OS=Mus musculus OX=10090 GN=Arpc4 PE=1 SV=3	Arpc4	20 kDa	1.18633	1.5807	1.35783	3.19197	3.40883	2.72707	1.73457	2.1404	1.94257	1.0833	1
Netrin receptor UNC5B OS=Mus musculus OX=10090 GN=Unc5b PE=1 SV=1	Unc5b	104 kDa	6.52873	1.78657	1	1.90457	1.19223	2.72707	1.02263	2.1404	1.17057	1	1
CCN family member 2 OS=Mus musculus OX=10090 GN=Ccn2 PE=1 SV=3	Ccn2	38 kDa	1.18633	1.5176	8.449	1	2.70277	1	1.2049	1.13517	1.17057	1	1.26037
Ubiquitin-conjugating enzyme E2 variant 3 OS=Mus musculus OX=10090 GN=Uevld PE=1 SV=1	Uevld	52 kDa	2.22563	1	2.74013	3.5267	1.19223	1.745	1.02263	2.8013	1.17057	1	1
Plakophilin-4 OS=Mus musculus OX=10090 GN=Pkp4 PE=1 SV=1	Pkp4	132 kDa	3.87447	1.5807	2.04897	1.17837	3.33123	1.7998	1.49663	2.0567	2.17837	1.09253	1
Olfactomedin-like protein 3 OS=Mus musculus OX=10090 GN=Olfml3 PE=2 SV=2	Olfml3	46 kDa	1	1	1	1.35247	1.006	1	3.63733	1.83787	1.42253	3.60327	5.8839
Pantetheinase OS=Mus musculus OX=10090 GN=Vnn1 PE=1 SV=3	Vnn1	57 kDa	19.291	1	1	1	1	1	1	1	1	1	1
Interleukin enhancer-binding factor 2 OS=Mus musculus OX=10090 GN=Ilf2 PE=1 SV=1	Ilf2	43 kDa	1.44617	3.08317	3.4054	3.11093	3.5312	1.85903	2.15353	1	1	1	1
Dihydropyrimidinase-related protein 2 OS=Mus musculus OX=10090 GN=Dpysl2 PE=1 SV=2	Dpysl2	62 kDa	1	1.07413	1	2.16927	1.19223	1.47543	1.2049	4.1596	3.99597	1	1
Acid ceramidase OS=Mus musculus OX=10090 GN=Asah1 PE=1 SV=1	Asah1	45 kDa	1.9658	2.06653	2.74013	2.9095	3.47437	1.5302	1	1	1.42253	1.0833	1.91147
Beta-2-syntrophin OS=Mus musculus OX=10090 GN=Sntb2 PE=1 SV=2	Sntb2	56 kDa	1	1.50657	1.01223	1.18793	1.19223	2.12863	2.59637	2.96487	2.4152	1.0833	1
Palmitoyltransferase ZDHHC5 OS=Mus musculus OX=10090 GN=Zdhhc5 PE=1 SV=1	Zdhhc5	78 kDa	1	1	1.01223	2.64127	2.5847	1.98207	1.3786	4.1785	2.33797	1.49997	1
Solute carrier family 12 member 7 OS=Mus musculus OX=10090 GN=Slc12a7 PE=1 SV=1	Slc12a7	119 kDa	1	1	1	1.00957	1	1	1.3268	4.1651	1.7204	1	1
Plakophilin-3 OS=Mus musculus OX=10090 GN=Pkp3 PE=1 SV=2	Pkp3	87 kDa	1	2.42063	4.468	1.90457	1.98057	2.3982	2.12173	1.3694	1	1	1
1-phosphatidylinositol 4,5-bisphosphate phosphodiesterase delta-3 OS=Mus musculus OX=10090 GN=Plcd3 PE=1 SV=2	Plcd3	89 kDa	1	1	1	1.17837	2.3159	3.65437	1	3.24153	3.80767	1	1
1-phosphatidylinositol 4,5-bisphosphate phosphodiesterase beta-3 OS=Mus musculus OX=10090 GN=Plcb3 PE=1 SV=2	Plcb3	139 kDa	1	1	1	1.44377	1.75457	3.7136	1	4.5383	2.29207	1.49997	1
60S ribosomal protein L8 OS=Mus musculus OX=10090 GN=Rpl8 PE=1 SV=2	Rpl8	28 kDa	13.8414	2.2682	1.01223	1	1	1	1.02263	1.49493	1.86953	1.17583	1
Transcriptional activator protein Pur-alpha OS=Mus musculus OX=10090 GN=Pura PE=1 SV=1	Pura	35 kDa	3.26497	1.07413	1.01223	1.895	4.12327	3.09293	2.28137	1	1.2681	1.09253	1.26037
Receptor-type tyrosine-protein phosphatase S OS=Mus musculus OX=10090 GN=Ptprs PE=1 SV=1	Ptprs	212 kDa	2.57533	1	1.01223	2.15087	1	2.3982	1.22753	5.19917	1.5688	1.0833	1.17877
ATP-dependent translocase ABCB1 OS=Mus musculus OX=10090 GN=Abcb1b PE=1 SV=1	Abcb1b	141 kDa	1	1.78657	1	2.76803	1.26377	2.1879	1.6569	3.47577	3.4879	1	1
Complement component receptor 1-like protein OS=Mus musculus OX=10090 GN=Cr1l PE=1 SV=1	Cr1l	54 kDa	2.57533	1	1	2.4067	2.3159	1.7998	1.22753	1.58823	2.54113	1	1
Carboxypeptidase E OS=Mus musculus OX=10090 GN=Cpe PE=1 SV=2	Cpe	53 kDa	1	1.07413	2.04897	2.15087	2.3159	2.06937	2.12173	1.13517	1.67447	1.0833	2.16363
PDZ domain-containing protein GIPC1 OS=Mus musculus OX=10090 GN=Gipc1 PE=1 SV=1	Gipc1	36 kDa	1	1.2266	1.01223	2.64127	1.76057	2.6678	1.8618	2.88497	2.47623	1	1
Alpha-soluble NSF attachment protein OS=Mus musculus OX=10090 GN=Napa PE=1 SV=1	Napa	33 kDa	1.44617	1.9882	1.7034	1.8957	1.75457	1.5302	1.02263	2.17907	3.12357	1.49997	1.49653
Rac GTPase-activating protein 1 OS=Mus musculus OX=10090 GN=Racgap1 PE=1 SV=1	Racgap1	70 kDa	2.22563	1.5807	1.7034	1.69537	1.456	1	2.53537	2.8013	1.42253	1	1
Eukaryotic translation initiation factor 3 subunit E OS=Mus musculus OX=10090 GN=Eif3e PE=1 SV=1	Eif3e	52 kDa	4.81733	1.30073	1	1	1.19223	1	1	2.32317	2.47093	2.00913	1
Vacuolar-sorting protein SNF8 OS=Mus musculus OX=10090 GN=Snf8 PE=1 SV=1	Snf8	29 kDa	1	3.1081	2.39453	1.63027	1.98057	2.4575	2.6514	1.21883	2.28793	1	1
Out at first protein homolog OS=Mus musculus OX=10090 GN=Oaf PE=2 SV=1	Oaf	32 kDa	1	1	1	3.4478	1.26377	2.93737	2.01223	1.60363	1	1	2.8545
2',3'-cyclic-nucleotide 3'-phosphodiesterase OS=Mus musculus OX=10090 GN=Cnp PE=1 SV=3	Cnp	47 kDa	1	1	1	2.39783	1.56233	2.3982	1.55433	4.647	1.9885	1	1
BTB/POZ domain-containing adapter for CUL3-mediated RhoA degradation protein 2 OS=Mus musculus OX=10090 GN=Tnfaip1 PE=2 SV=1	Tnfaip1	36 kDa	3.00513	1.2266	1	1	1	1	1	4.098	1	1	1
Abl interactor 1 OS=Mus musculus OX=10090 GN=Abi1 PE=1 SV=3	Abi1	52 kDa	1	1	1.35783	2.49443	2.3159	1.85903	1	3.05527	3.69523	1.49997	1
Actin-related protein 2/3 complex subunit 2 OS=Mus musculus OX=10090 GN=Arpc2 PE=1 SV=3	Arpc2	34 kDa	1	1	1.01223	2.76803	3.25837	2.06937	1.3268	1.53357	1.56597	1.49997	1.0816
Heterogeneous nuclear ribonucleoprotein A3 OS=Mus musculus OX=10090 GN=Hnrnpa3 PE=1 SV=1	Hnrnpa3	40 kDa	3.2162	1.30073	1	1.63917	1	1.5302	1.93947	2.59927	2.6415	2.37013	1.99967
Sodium- and chloride-dependent glycine transporter 1 OS=Mus musculus OX=10090 GN=Slc6a9 PE=1 SV=3	Slc6a9	77 kDa	2.83517	1	1.01223	2.83733	1.26377	1	1	5.23367	3.2996	1.49997	1
U5 small nuclear ribonucleoprotein 200 kDa helicase OS=Mus musculus OX=10090 GN=Snrnp200 PE=1 SV=1	Snrnp200	245 kDa	5.34367	1	1	1.4342	1.56233	1	1	2.59927	2.7688	1.2839	1.26543
Heat shock protein 105 kDa OS=Mus musculus OX=10090 GN=Hsph1 PE=1 SV=2	Hsph1	96 kDa	1	1.2266	1	2.33453	1.26377	1	2.31703	4.08203	3.04503	1	1
E3 ubiquitin-protein ligase UBR4 OS=Mus musculus OX=10090 GN=Ubr4 PE=1 SV=1	Ubr4	572 kDa	1	1	1	1	1	1	1	3.97967	8.60687	1	1
Scavenger receptor class B member 1 OS=Mus musculus OX=10090 GN=Scarb1 PE=1 SV=1	Scarb1	57 kDa	1	1	1.35783	2.20177	1.98157	2.4575	1.34943	2.09857	1.67447	1.49997	1
Protein scribble homolog OS=Mus musculus OX=10090 GN=Scrib PE=1 SV=2	Scrib	174 kDa	1	1	1	3.18023	1	1	1	4.6342	3.11417	1	1
Reelin OS=Mus musculus OX=10090 GN=Reln PE=1 SV=3	Reln	387 kDa	1	1	1	1.00957	1	1	2.9772	1.60363	1.42253	5.205	1
Semaphorin-3C OS=Mus musculus OX=10090 GN=Sema3c PE=1 SV=2	Sema3c	85 kDa	18.902	1	1	1	1	1	1	1	1	1	1
60S ribosomal protein L13a OS=Mus musculus OX=10090 GN=Rpl13a PE=1 SV=4	Rpl13a	23 kDa	7.9262	2.14067	1	1	1	1	1	1.49493	1.2681	1.0833	1.0816
Disintegrin and metalloproteinase domain-containing protein 9 OS=Mus musculus OX=10090 GN=Adam9 PE=1 SV=2	Adam9	92 kDa	5.33697	1.48163	1.35783	2.50333	2.24433	1.6532	1.73457	1	1	1	1
Sulfhydryl oxidase 1 OS=Mus musculus OX=10090 GN=Qsox1 PE=1 SV=1	Qsox1	83 kDa	1.18633	1.30073	1	2.16043	1.72477	1.47543	1.474	1.13517	1.17057	2.094	3.15387
Cartilage intermediate layer protein 1 OS=Mus musculus OX=10090 GN=Cilp PE=1 SV=1	Cilp	132 kDa	2.4764	1.30073	3.0217	1.20563	2.02407	1	1	1	1.42253	4.43947	1.26037
60S ribosomal protein L27a OS=Mus musculus OX=10090 GN=Rpl27a PE=1 SV=5	Rpl27a	17 kDa	5.35923	1.9882	1.01223	1.4608	1.19823	1	1.02263	1.49493	2.0401	2.02757	1.51643
Protein NDRG1 OS=Mus musculus OX=10090 GN=Ndrg1 PE=1 SV=1	Ndrg1	43 kDa	1	1	1	2.93683	1.456	1.85903	1	4.03347	2.0996	1.49997	1
Endoglin OS=Mus musculus OX=10090 GN=Eng PE=1 SV=2	Eng	70 kDa	1	1	1.01223	1.4342	1	1.85903	1.3268	6.54383	1.99133	1	1
Sodium- and chloride-dependent creatine transporter 1 OS=Mus musculus OX=10090 GN=Slc6a8 PE=1 SV=2	Slc6a8	71 kDa	1	1.5807	1.01223	1.69007	1.26377	1.6532	1.02263	3.1093	2.85547	1	1
Farnesyl pyrophosphate synthase OS=Mus musculus OX=10090 GN=Fdps PE=1 SV=1	Fdps	41 kDa	1	1.50657	1	2.9184	3.1758	2.72707	1.474	1.86433	1.17057	1	1
Serine/arginine-rich splicing factor 1 OS=Mus musculus OX=10090 GN=Srsf1 PE=1 SV=3	Srsf1	28 kDa	3.3548	1.07413	1	1.7255	2.01733	2.0146	1	2.59927	2.77167	2.37013	1
Multifunctional procollagen lysine hydroxylase and glycosyltransferase LH3 OS=Mus musculus OX=10090 GN=Plod3 PE=1 SV=1	Plod3	85 kDa	1	1.50657	1.66527	1.37443	1.56233	3.3255	1.8526	2.18227	1.5688	1	1
26S proteasome non-ATPase regulatory subunit 11 OS=Mus musculus OX=10090 GN=Psmd11 PE=1 SV=3	Psmd11	47 kDa	1	1.50657	1	1	1	1.32437	1.34943	2.45773	3.73987	3.2683	1.0816
Proteasome subunit alpha type-7 OS=Mus musculus OX=10090 GN=Psma7 PE=1 SV=1	Psma7	28 kDa	1	1.78657	1	1.4342	1.26377	1.32437	1	2.88497	2.74717	1	1
V-type proton ATPase subunit d 1 OS=Mus musculus OX=10090 GN=Atp6v0d1 PE=1 SV=2	Atp6v0d1	40 kDa	2.22563	1.72343	1.01223	1	1.455	1	1.02263	3.5877	2.99913	1	1
Tetraspanin-8 OS=Mus musculus OX=10090 GN=Tspan8 PE=1 SV=1	Tspan8	26 kDa	25.1783	1	1	1	1	1	1	1	1	1	1
Cation-dependent mannose-6-phosphate receptor OS=Mus musculus OX=10090 GN=M6pr PE=1 SV=1	M6pr	31 kDa	5.5968	1.07413	1.01223	1.17837	1.461	1	1.3268	2.40977	2.6684	2.01837	1
Prostaglandin E synthase 3 OS=Mus musculus OX=10090 GN=Ptges3 PE=1 SV=1	Ptges3	19 kDa	4.77517	1.48163	1.35783	1.19607	1.71877	1	1.3786	1.771	1.2681	1.5184	1
Cell surface glycoprotein MUC18 OS=Mus musculus OX=10090 GN=Mcam PE=1 SV=1	Mcam	72 kDa	1	1.2266	1.35783	3.27973	1.98757	1.98207	1.5835	1.21883	1	1	1
Eukaryotic translation initiation factor 3 subunit F OS=Mus musculus OX=10090 GN=Eif3f PE=1 SV=2	Eif3f	38 kDa	2.69653	1.5807	1.01223	1.19607	1.006	1.6532	1.3786	1.49493	2.47093	2.44423	1.49653
USP6 N-terminal-like protein OS=Mus musculus OX=10090 GN=Usp6nl PE=1 SV=2	Usp6nl	94 kDa	1	1	1	1.98273	1.26377	1.7998	1.5317	3.24153	1.7204	1	1
ATP-dependent 6-phosphofructokinase, liver type OS=Mus musculus OX=10090 GN=Pfkl PE=1 SV=4	Pfkl	85 kDa	1	1.2266	1	1	1	1	1	3.83557	4.62713	1.0833	1
Splicing factor 3B subunit 1 OS=Mus musculus OX=10090 GN=Sf3b1 PE=1 SV=1	Sf3b1	146 kDa	3.26497	1.50657	1	1.19607	1.006	1	1	1.49493	1.5688	1.5925	1.17877
72 kDa type IV collagenase OS=Mus musculus OX=10090 GN=Mmp2 PE=1 SV=1	Mmp2	74 kDa	2.389	1	2.331	1	1	1.20583	1.2049	1.3694	1	1.2006	2.21237
Unconventional myosin-IXb OS=Mus musculus OX=10090 GN=Myo9b PE=1 SV=2	Myo9b	239 kDa	1	1	1	1.53083	1	1	1	5.22433	1.5688	1	1
Integrin alpha-7 OS=Mus musculus OX=10090 GN=Itga7 PE=1 SV=3	Itga7	129 kDa	1	1.30073	1	1.9459	1.8609	2.99667	1.49663	1.66873	1.42253	1	1
Procollagen-lysine,2-oxoglutarate 5-dioxygenase 2 OS=Mus musculus OX=10090 GN=Plod2 PE=1 SV=2	Plod2	84 kDa	1	1	1.3324	1.9902	1.8609	2.93737	1.474	1	1	1.46757	2.16363
Endothelin-converting enzyme 1 OS=Mus musculus OX=10090 GN=Ece1 PE=1 SV=1	Ece1	87 kDa	1	1	1	1	1.98757	1.32437	1	1.4499	2.44647	1	1
Protein PALS2 OS=Mus musculus OX=10090 GN=Pals2 PE=1 SV=1	Pals2	63 kDa	1	1	1	2.14197	1.56233	1.32437	1	2.84313	3.44613	1	1
EMILIN-2 OS=Mus musculus OX=10090 GN=Emilin2 PE=1 SV=1	Emilin2	117 kDa	1	1	1	4.9829	1	1	1	4.8556	1	1	1
40S ribosomal protein S23 OS=Mus musculus OX=10090 GN=Rps23 PE=1 SV=3	Rps23	16 kDa	4.2555	1.5807	1.01223	1.17837	1.462	1	1.02263	1.21883	1	1.17583	1.0816
Serine/threonine-protein kinase PAK 2 OS=Mus musculus OX=10090 GN=Pak2 PE=1 SV=1	Pak2	58 kDa	1	1.48163	1	1.18793	1.56233	1.5302	1.34943	2.18227	1.99133	1	1
Plectin OS=Mus musculus OX=10090 GN=Plec PE=1 SV=3	Plec	534 kDa	4.30433	1	1	1	1	1	1	2.0471	1.5688	1	1
Metalloproteinase inhibitor 1 OS=Mus musculus OX=10090 GN=Timp1 PE=1 SV=2	Timp1	23 kDa	1.9658	1	1	2.16857	1	2.0146	1.2049	3.24333	1	1	1.26543
Extracellular superoxide dismutase [Cu-Zn] OS=Mus musculus OX=10090 GN=Sod3 PE=1 SV=1	Sod3	27 kDa	12.8623	1	1	1	1	1	1	1	1	1	1.26543
Ephrin type-A receptor 4 OS=Mus musculus OX=10090 GN=Epha4 PE=1 SV=2	Epha4	110 kDa	4.03537	1	1	1	1	1	1	1	1	1	1
Protein lin-7 homolog C OS=Mus musculus OX=10090 GN=Lin7c PE=1 SV=2	Lin7c	22 kDa	1	1	1	1.8957	1.26377	1	1	2.97157	1.99133	1	1
Nucleolar RNA helicase 2 OS=Mus musculus OX=10090 GN=Ddx21 PE=1 SV=3	Ddx21	94 kDa	9.138	2.62647	1	1	1	1	1	1	1.2681	1.17583	1.0816
26S proteasome regulatory subunit 10B OS=Mus musculus OX=10090 GN=Psmc6 PE=1 SV=1	Psmc6	44 kDa	1	2.06653	1	1	1.19823	1	1.02263	1.6301	3.14257	1.2839	1.0816
Actin-binding protein WASF2 OS=Mus musculus OX=10090 GN=Wasf2 PE=1 SV=1	Wasf2	54 kDa	1	1	1.35783	1.4342	1.19223	1.32437	1.3786	2.65073	2.58993	1.0833	1
Thrombospondin-4 OS=Mus musculus OX=10090 GN=Thbs4 PE=1 SV=1	Thbs4	106 kDa	1	1.48163	1	1	1	1	1.22753	1	1	3.06933	2.043
DBH-like monooxygenase protein 1 OS=Mus musculus OX=10090 GN=Moxd1 PE=1 SV=1	Moxd1	70 kDa	1	1.07413	7.19413	1	2.24337	1	1	1	1	1.0833	1
Afadin OS=Mus musculus OX=10090 GN=Afdn PE=1 SV=3	Afdn	207 kDa	1	1	1	1.8957	1.456	1	1	3.1997	2.03723	1.0833	1
Presenilin-1 OS=Mus musculus OX=10090 GN=Psen1 PE=1 SV=1	Psen1	53 kDa	2.57533	1.2266	1	1.4342	1.19223	1.47543	1	2.3328	1.99133	1	1
Phosphatidylinositol 4-kinase alpha OS=Mus musculus OX=10090 GN=Pi4ka PE=1 SV=2	Pi4ka	237 kDa	1	1	1	1.88613	1	1.20583	1	3.80593	2.05213	1	1
SH3 domain-containing kinase-binding protein 1 OS=Mus musculus OX=10090 GN=Sh3kbp1 PE=1 SV=1	Sh3kbp1	78 kDa	1	1.07413	2.39453	1	1.006	1	2.26627	1.63877	1.17057	1	1
C-1-tetrahydrofolate synthase, cytoplasmic OS=Mus musculus OX=10090 GN=Mthfd1 PE=1 SV=4	Mthfd1	101 kDa	1	1.07413	1.01223	1	1	1.20583	1.3268	1	1.69063	2.84243	1.91147
Metalloreductase STEAP3 OS=Mus musculus OX=10090 GN=Steap3 PE=1 SV=1	Steap3	55 kDa	1.44617	1.44347	1	1	1	1.32437	1.73457	2.46123	2.69843	1	1
Solute carrier organic anion transporter family member 2A1 OS=Mus musculus OX=10090 GN=Slco2a1 PE=1 SV=2	Slco2a1	70 kDa	1.1212	1.07413	1.01223	1	1	1.32437	1.22753	2.3328	3.1087	1.09253	1
Syntenin-2 OS=Mus musculus OX=10090 GN=Sdcbp2 PE=2 SV=1	Sdcbp2	32 kDa	1	2.2682	4.09653	1	2.06413	1	1.02263	1	1	2.00913	1.91147
Plakophilin-2 OS=Mus musculus OX=10090 GN=Pkp2 PE=1 SV=1	Pkp2	88 kDa	1	1	2.04897	1	3.43857	1.32437	1.3786	1	1	1	1
EGF-like repeat and discoidin I-like domain-containing protein 3 OS=Mus musculus OX=10090 GN=Edil3 PE=1 SV=2	Edil3	54 kDa	1	1	1	2.81007	1.26377	1.745	1	2.68937	1	1	1
Serine/threonine-protein kinase MRCK alpha OS=Mus musculus OX=10090 GN=Cdc42bpa PE=1 SV=2	Cdc42bpa	196 kDa	1	1	1	1.44377	1	1	1	3.03553	1.56597	1	1
Proteasome subunit alpha type-6 OS=Mus musculus OX=10090 GN=Psma6 PE=1 SV=1	Psma6	27 kDa	1	1.48163	1.01223	1.17837	1.006	1	1.02263	2.17907	2.44647	1	1
Casein kinase I isoform alpha OS=Mus musculus OX=10090 GN=Csnk1a1 PE=1 SV=2	Csnk1a1	39 kDa	1	1	1	3.02387	1.006	1.20583	1	1.4499	1.17057	1	1.0816
26S proteasome regulatory subunit 7 OS=Mus musculus OX=10090 GN=Psmc2 PE=1 SV=5	Psmc2	49 kDa	2.389	1.78657	1	1.4608	1	1	1	2.36183	2.74717	1.49997	1
Disheveled-associated activator of morphogenesis 1 OS=Mus musculus OX=10090 GN=Daam1 PE=1 SV=4	Daam1	123 kDa	1	1.07413	1.35783	1.00957	1.456	1.32437	1.3786	2.60887	1.73937	1	1
Neutral alpha-glucosidase AB OS=Mus musculus OX=10090 GN=Ganab PE=1 SV=1	Ganab	107 kDa	5.20427	1	1.01223	1	1	1	1	1	1	1.0833	1.0816
Annexin A13 OS=Mus musculus OX=10090 GN=Anxa13 PE=1 SV=3	Anxa13	36 kDa	8.8665	1	1	1	1	1	1	1	1	1	1
Serine/threonine-protein phosphatase 2A catalytic subunit alpha isoform OS=Mus musculus OX=10090 GN=Ppp2ca PE=1 SV=1	Ppp2ca	36 kDa	1.18633	1.50657	1	1.4342	1.26377	1	1.02263	2.2209	2.3408	1	1
Paralemmin-1 OS=Mus musculus OX=10090 GN=Palm PE=1 SV=1	Palm	42 kDa	1	1	1	1.00957	1.56233	2.51673	1.67953	1.90617	2.03723	1	1
Band 4.1-like protein 5 OS=Mus musculus OX=10090 GN=Epb41l5 PE=1 SV=1	Epb41l5	82 kDa	1	2.06653	1.01223	1.9459	2.88327	1.32437	1	1	1	1.49997	1
Lysosome membrane protein 2 OS=Mus musculus OX=10090 GN=Scarb2 PE=1 SV=3	Scarb2	54 kDa	2.22563	1	1.35783	1	1.75457	1	1.02263	1.21883	1.5688	1	1
Complement C1q tumor necrosis factor-related protein 1 OS=Mus musculus OX=10090 GN=C1qtnf1 PE=2 SV=1	C1qtnf1	32 kDa	1.30753	1	3.32963	1.19607	1	1	1.2049	1.21883	1	1	2.44347
Tyrosine-protein kinase JAK1 OS=Mus musculus OX=10090 GN=Jak1 PE=1 SV=1	Jak1	133 kDa	3.095	1	1	1.17837	1	1	1	2.4165	1.43867	1	1
Neuropilin-1 OS=Mus musculus OX=10090 GN=Nrp1 PE=1 SV=2	Nrp1	103 kDa	2.22563	1	2.74013	1	1	1	1	1.13517	1	1	1
Calpain-7 OS=Mus musculus OX=10090 GN=Capn7 PE=2 SV=1	Capn7	93 kDa	2.7453	1.2266	1.01223	1.37443	1	1	1.02263	1.21883	1	1	1
Complement C1r-A subcomponent OS=Mus musculus OX=10090 GN=C1ra PE=1 SV=1	C1ra	80 kDa	1.57573	1	1	1	1	1	1	2.07213	2.93423	3.3363	1.17877
Integrin alpha-8 OS=Mus musculus OX=10090 GN=Itga8 PE=1 SV=1	Itga8	118 kDa	1	1	1	1	1	1	5.95907	1.83787	1	1	1
Gastric triacylglycerol lipase OS=Mus musculus OX=10090 GN=Lipf PE=2 SV=1	Lipf	45 kDa	1	1	1	2.4576	2.05913	1.20583	1	1	1	1.0833	1.0816
60S ribosomal protein L26 OS=Mus musculus OX=10090 GN=Rpl26 PE=1 SV=1	Rpl26	17 kDa	5.33697	2.3465	1	1	1	1	1	1	1	1.0833	1.0816
Phosphatidylinositol transfer protein beta isoform OS=Mus musculus OX=10090 GN=Pitpnb PE=1 SV=2	Pitpnb	31 kDa	1	1	1.01223	1.63027	1	1.6532	1.3268	2.69257	1.73937	1	1
Monocyte differentiation antigen CD14 OS=Mus musculus OX=10090 GN=Cd14 PE=1 SV=1	Cd14	39 kDa	6.6584	1	1	1	1	1	1	1	1	1	1
Eukaryotic translation initiation factor 2 subunit 1 OS=Mus musculus OX=10090 GN=Eif2s1 PE=1 SV=3	Eif2s1	36 kDa	2.389	1.30073	1	1	1.71877	1.5302	1.02263	2.0471	1	1	1
Lysyl oxidase homolog 3 OS=Mus musculus OX=10090 GN=Loxl3 PE=1 SV=2	Loxl3	84 kDa	1	1	1	3.16537	1.8609	1.47543	1	1.21883	1.2681	1	1
Protein-arginine deiminase type-4 OS=Mus musculus OX=10090 GN=Padi4 PE=1 SV=3	Padi4	74 kDa	1	1	1	1	1.26377	1	1	3.04917	3.4949	1	1
Collagen alpha-1(XIV) chain OS=Mus musculus OX=10090 GN=Col14a1 PE=1 SV=2	Col14a1	193 kDa	1	1	1	1.19607	1.006	1	1.6569	1	1.17057	2.36097	2.51177
Sushi, von Willebrand factor type A, EGF and pentraxin domain-containing protein 1 OS=Mus musculus OX=10090 GN=Svep1 PE=1 SV=1	Svep1	387 kDa	1.57573	1	1	1.00957	1.006	1	1.98697	1	1	3.60327	1
Cell surface hyaluronidase OS=Mus musculus OX=10090 GN=Cemip2 PE=1 SV=1	Cemip2	154 kDa	4.65397	1	1.35783	1	1	1	1	1	1	1.09253	1
Coatomer subunit alpha OS=Mus musculus OX=10090 GN=Copa PE=1 SV=2	Copa	138 kDa	1.9658	1	1	1.19607	1	1	1	2.32317	1.73937	1.0833	1
ADP-ribosylation factor-like protein 8B OS=Mus musculus OX=10090 GN=Arl8b PE=1 SV=1	Arl8b	22 kDa	2.48547	1	1	1	1.19223	1	1	1.21883	2.036	1	1
FACT complex subunit SSRP1 OS=Mus musculus OX=10090 GN=Ssrp1 PE=1 SV=2	Ssrp1	81 kDa	1.9658	2.14067	1	1	1	1	1	2.0471	1.86953	1.09253	1
Receptor-type tyrosine-protein phosphatase F OS=Mus musculus OX=10090 GN=Ptprf PE=1 SV=1	Ptprf	211 kDa	3.61463	1	1.01223	1.17837	1	1	1.02263	1.86433	1	1	1
Collagen alpha-2(VI) chain OS=Mus musculus OX=10090 GN=Col6a2 PE=1 SV=3	Col6a2	110 kDa	1	1.76707	1	1	1	1	1	2.30637	2.68227	2.00147	1
Isoleucine--tRNA ligase, cytoplasmic OS=Mus musculus OX=10090 GN=Iars1 PE=1 SV=2	Iars1	144 kDa	1.9658	1	1	1	1	1	1	1.49493	2.3408	1.49997	1.49653
Desmoglein-2 OS=Mus musculus OX=10090 GN=Dsg2 PE=1 SV=3	Dsg2	122 kDa	2.389	1	2.74013	1	3.36703	1	1	1	1	1.49997	1.0816
ADP-ribosyl cyclase/cyclic ADP-ribose hydrolase 2 OS=Mus musculus OX=10090 GN=Bst1 PE=1 SV=1	Bst1	35 kDa	1	1	8.2003	1	1	1	1	1	1	1	1
Anthrax toxin receptor 2 OS=Mus musculus OX=10090 GN=Antxr2 PE=1 SV=1	Antxr2	53 kDa	5.33697	1	1	1.00957	1	1	1.02263	1.58823	1	1	1
Unconventional myosin-XVIIIa OS=Mus musculus OX=10090 GN=Myo18a PE=1 SV=2	Myo18a	233 kDa	8.3156	1	1	1	1	1	1	1	1	1	1
Myc box-dependent-interacting protein 1 OS=Mus musculus OX=10090 GN=Bin1 PE=1 SV=1	Bin1	64 kDa	1	2.1157	1.01223	1	1.98657	1.6532	1.02263	1	1	1	1
V-type proton ATPase subunit B, brain isoform OS=Mus musculus OX=10090 GN=Atp6v1b2 PE=1 SV=1	Atp6v1b2	57 kDa	3.99567	1	1.01223	1	1.19223	1	1	1.49493	1.43867	1	1
Fibrinogen gamma chain OS=Mus musculus OX=10090 GN=Fgg PE=1 SV=1	Fgg	49 kDa	1	1	1.72413	1	1	1	1.3268	1.3694	2.17837	2.5354	1
Arginine--tRNA ligase, cytoplasmic OS=Mus musculus OX=10090 GN=Rars1 PE=1 SV=2	Rars1	76 kDa	1.9658	1.2266	1	1	1	1	1	1	1.2681	1.0833	1
Procathepsin L OS=Mus musculus OX=10090 GN=Ctsl PE=1 SV=2	Ctsl	38 kDa	1	1	1	1	1	1.20583	1.474	1	1	1.46757	2.463
ATP-dependent RNA helicase DHX15 OS=Mus musculus OX=10090 GN=Dhx15 PE=1 SV=2	Dhx15	91 kDa	1.9658	1	1	1	1	1	1	1.31473	1	1.49997	1.0816
Ectonucleotide pyrophosphatase/phosphodiesterase family member 1 OS=Mus musculus OX=10090 GN=Enpp1 PE=1 SV=4	Enpp1	103 kDa	1	1	1	3.00613	1.19223	1	1	1	1	1.49997	1
ATP-binding cassette sub-family C member 4 OS=Mus musculus OX=10090 GN=Abcc4 PE=1 SV=1	Abcc4	149 kDa	7.8388	1	1	1	1	1	1	1	1	1	1
Caveolin-1 OS=Mus musculus OX=10090 GN=Cav1 PE=1 SV=1	Cav1	21 kDa	5.85423	1	1	1	1	1	1	1	1	1	1
N(G),N(G)-dimethylarginine dimethylaminohydrolase 1 OS=Mus musculus OX=10090 GN=Ddah1 PE=1 SV=3	Ddah1	31 kDa	1	1	1	1.19607	1.19223	1.32437	1.02263	2.0471	1.2681	1	1
Ectonucleoside triphosphate diphosphohydrolase 3 OS=Mus musculus OX=10090 GN=Entpd3 PE=1 SV=1	Entpd3	59 kDa	1	1.2266	3.4181	1	1.19223	1	1.2049	1	1	1	1
Transmembrane protein 106B OS=Mus musculus OX=10090 GN=Tmem106b PE=1 SV=1	Tmem106b	31 kDa	5.9127	1	1	1	1	1	1	1	1.17057	1	1
Adipocyte enhancer-binding protein 1 OS=Mus musculus OX=10090 GN=Aebp1 PE=1 SV=1	Aebp1	128 kDa	4.83957	1	1	1	1	1	1.3268	1	1	1.46757	1.9563
Actin nucleation-promoting factor WASL OS=Mus musculus OX=10090 GN=Wasl PE=1 SV=1	Wasl	54 kDa	1	1	1	3.4485	1	1	1	1	1	1	1
SWI/SNF-related matrix-associated actin-dependent regulator of chromatin subfamily A member 5 OS=Mus musculus OX=10090 GN=Smarca5 PE=1 SV=1	Smarca5	122 kDa	3.61463	1	1	1	1	1	1	1	1	1	1
Sushi, nidogen and EGF-like domain-containing protein 1 OS=Mus musculus OX=10090 GN=Sned1 PE=2 SV=2	Sned1	152 kDa	1	1	1	1.4608	1	2.93737	1.2049	1	1	1	1
Hedgehog-interacting protein OS=Mus musculus OX=10090 GN=Hhip PE=1 SV=2	Hhip	79 kDa	1	1	1	4.90717	1	1	1	1	1	1	1
Vacuolar protein sorting-associated protein 37A OS=Mus musculus OX=10090 GN=Vps37a PE=1 SV=1	Vps37a	44 kDa	1	1.2266	2.39453	1	1.19223	1	1.22753	1	1	1	1
Inositol polyphosphate-5-phosphatase A OS=Mus musculus OX=10090 GN=Inpp5a PE=1 SV=1	Inpp5a	48 kDa	1	1	1	1.9459	1	1	1	1	1	1	1
Nucleolar protein 56 OS=Mus musculus OX=10090 GN=Nop56 PE=1 SV=2	Nop56	64 kDa	5.5968	1.2266	1	1	1	1	1	1.21883	1	1	1
40S ribosomal protein S17 OS=Mus musculus OX=10090 GN=Rps17 PE=1 SV=2	Rps17	16 kDa	2.22563	1.50657	1	1.19607	1	1	1	1.21883	1	1	1
Slit homolog 2 protein OS=Mus musculus OX=10090 GN=Slit2 PE=2 SV=2	Slit2	169 kDa	3.25587	1	1	1	1	1	1	1	1	1	1
60 kDa heat shock protein, mitochondrial OS=Mus musculus OX=10090 GN=Hspd1 PE=1 SV=1	Hspd1	61 kDa	1	2.54817	1	1	1.26377	1	1	1	1.42253	1	1
Tsukushi OS=Mus musculus OX=10090 GN=Tsku PE=1 SV=2	Tsku	38 kDa	5.35923	1	1	1	1	1	1	1	1	1	1
Pumilio homolog 3 OS=Mus musculus OX=10090 GN=Pum3 PE=1 SV=2	Pum3	73 kDa	4.9138	1.50657	1	1	1	1	1	1	1	1	1
Proline-, glutamic acid- and leucine-rich protein 1 OS=Mus musculus OX=10090 GN=Pelp1 PE=1 SV=2	Pelp1	118 kDa	3.61463	1	1	1	1	1	1	1	1.2681	1	1.0816
Low-density lipoprotein receptor-related protein 5 OS=Mus musculus OX=10090 GN=Lrp5 PE=1 SV=3	Lrp5	179 kDa	3.3548	1	1	1	1	1	1	1.13517	1	1	1
Leucine--tRNA ligase, cytoplasmic OS=Mus musculus OX=10090 GN=Lars1 PE=1 SV=2	Lars1	134 kDa	2.7453	1	1	1	1	1	1	1	1.2681	1.09253	1
Aminopeptidase N OS=Mus musculus OX=10090 GN=Anpep PE=1 SV=4	Anpep	110 kDa	1	1	1	1	1	1	1	2.77483	1	1	1
Casein kinase II subunit alpha' OS=Mus musculus OX=10090 GN=Csnk2a2 PE=1 SV=1	Csnk2a2	41 kDa	2.83517	2.06653	1	1	1	1	1	1	1	1	1
Eukaryotic translation initiation factor 3 subunit D OS=Mus musculus OX=10090 GN=Eif3d PE=1 SV=2	Eif3d	64 kDa	5.07713	1.2266	1	1	1	1	1	1.49493	1.5688	1	1
CUGBP Elav-like family member 1 OS=Mus musculus OX=10090 GN=Celf1 PE=1 SV=2	Celf1	52 kDa	4.51533	1	1	1	1	1	1	1	1	1	1
rRNA 2'-O-methyltransferase fibrillarin OS=Mus musculus OX=10090 GN=Fbl PE=1 SV=2	Fbl	34 kDa	5.5968	1	1	1	1	1	1	1	1	1	1
Intermembrane lipid transfer protein VPS13C OS=Mus musculus OX=10090 GN=Vps13c PE=1 SV=2	Vps13c	420 kDa	1.9658	1	1	1	1	1	1	1	1	1	1
Malate dehydrogenase, mitochondrial OS=Mus musculus OX=10090 GN=Mdh2 PE=1 SV=3	Mdh2	36 kDa	1	1	1	1	1	1	2.03487	1	1.17057	1	1
GTP-binding protein 4 OS=Mus musculus OX=10090 GN=Gtpbp4 PE=1 SV=3	Gtpbp4	74 kDa	4.1343	1	1	1	1	1	1	1	1	1	1
Laminin subunit alpha-2 OS=Mus musculus OX=10090 GN=Lama2 PE=1 SV=2	Lama2	344 kDa	1	1	1	1	1	1	1.6569	1	1	2.26843	1
Myelin regulatory factor OS=Mus musculus OX=10090 GN=Myrf PE=1 SV=2	Myrf	123 kDa	4.77517	1	1	1	1	1	1	1	1	1	1
ADAMTS-like protein 4 OS=Mus musculus OX=10090 GN=Adamtsl4 PE=2 SV=1	Adamtsl4	113 kDa	4.75733	1	1	1	1	1	1	1	1	1	1
Nucleolar protein 58 OS=Mus musculus OX=10090 GN=Nop58 PE=1 SV=1	Nop58	60 kDa	2.7453	1	1	1	1	1	1	1.21883	1	1.0833	1
Acidic leucine-rich nuclear phosphoprotein 32 family member E OS=Mus musculus OX=10090 GN=Anp32e PE=1 SV=2	Anp32e	30 kDa	2.22563	1	1	1	1	1	1	1.49493	1.86953	1	1
Adhesion G protein-coupled receptor E5 OS=Mus musculus OX=10090 GN=Adgre5 PE=1 SV=2	Adgre5	90 kDa	4.1343	1	1	1	1	1	1	1	1	1	1
Probable 28S rRNA (cytosine-C(5))-methyltransferase OS=Mus musculus OX=10090 GN=Nop2 PE=1 SV=1	Nop2	87 kDa	3.3548	1.2266	1	1	1	1	1	1	1	1	1
DnaJ homolog subfamily C member 3 OS=Mus musculus OX=10090 GN=Dnajc3 PE=1 SV=1	Dnajc3	57 kDa	1	1.48163	1	1	1	2.3109	1.02263	1	1	1	1
Anoctamin-1 OS=Mus musculus OX=10090 GN=Ano1 PE=1 SV=2	Ano1	111 kDa	2.48547	1	1	1	1	1	1	1	1	1	1
Guanine nucleotide-binding protein-like 3 OS=Mus musculus OX=10090 GN=Gnl3 PE=1 SV=2	Gnl3	61 kDa	3.26497	1	1	1	1	1	1	1	1	1	1
DNA (cytosine-5)-methyltransferase 1 OS=Mus musculus OX=10090 GN=Dnmt1 PE=1 SV=5	Dnmt1	183 kDa	2.48547	1	1	1	1	1	1	1	1	1	1
Cerebral cavernous malformations protein 2 homolog OS=Mus musculus OX=10090 GN=Ccm2 PE=1 SV=1	Ccm2	50 kDa	1	1	1	1.4342	1	1	1	1.83787	1	1	1
Hyaluronan-binding protein 2 OS=Mus musculus OX=10090 GN=Habp2 PE=1 SV=2	Habp2	62 kDa	2.087	1	1	1	1	1	1	1	1	1	1
Neural cell adhesion molecule 1 OS=Mus musculus OX=10090 GN=Ncam1 PE=1 SV=3	Ncam1	119 kDa	2.48547	1	1	1	1	1	1	1	1	1	1
Tissue-type plasminogen activator OS=Mus musculus OX=10090 GN=Plat PE=1 SV=3	Plat	63 kDa	2.22563	1	1	1	1	1	1	1	1	1	1
Epidermal growth factor receptor OS=Mus musculus OX=10090 GN=Egfr PE=1 SV=1	Egfr	135 kDa	1.9658	1	1	1	1	1	1	1	1	1	1
