# Supplementary material for: Characterization of extracellular vesicle-associated DNA and proteins derived from organotropic metastatic breast cancer cells
Source: J Exp Clin Cancer Res. 2025 May 23;44:157. doi: 10.1186/s13046-025-03418-3 (PMC12100931; doi:10.1186/s13046-025-03418-3)
Supplement: Supplementary file 4 — Supplementary Material 4. [file 13046_2025_3418_MOESM4_ESM.xls]

## Sheet: Supplementary Table 3
Supplementary Table 3: Protein distribution in EVs isolated from non-transformed and primary BC cell lines.
						Expression
Identified Proteins	Alternate ID	MW	ANOVA Test	Quantitative Profile		NMuMG	67NR	Shared
Multidrug resistance-associated protein 1 OS=Mus musculus OX=10090 GN=Abcc1 PE=1 SV=1	Abcc1	171 kDa	< 0,00010	NMuMg_EV low	67NR_EV low	Abcc1
ATP-binding cassette sub-family C member 4 OS=Mus musculus OX=10090 GN=Abcc4 PE=1 SV=1	Abcc4	149 kDa	0.028	NMuMg_EV high	67NR_EV low	Abcc4
Adhesion G protein-coupled receptor E5 OS=Mus musculus OX=10090 GN=Adgre5 PE=1 SV=2	Adgre5	90 kDa	0.004	NMuMg_EV high	67NR_EV low	Adgre5
Adipocyte enhancer-binding protein 1 OS=Mus musculus OX=10090 GN=Aebp1 PE=1 SV=1	Aebp1	128 kDa	< 0,00010	NMuMg_EV high	67NR_EV low	Aebp1
Alkaline phosphatase, tissue-nonspecific isozyme OS=Mus musculus OX=10090 GN=Alpl PE=1 SV=2	Alpl	58 kDa	0.036	NMuMg_EV high	67NR_EV low	Alpl
Progressive ankylosis protein OS=Mus musculus OX=10090 GN=Ankh PE=2 SV=1	Ankh	54 kDa	< 0,00010	NMuMg_EV low	67NR_EV low	Ankh
Anthrax toxin receptor 2 OS=Mus musculus OX=10090 GN=Antxr2 PE=1 SV=1	Antxr2	53 kDa	0.036	NMuMg_EV high	67NR_EV low	Antxr2
Annexin A13 OS=Mus musculus OX=10090 GN=Anxa13 PE=1 SV=3	Anxa13	36 kDa	< 0,00010	NMuMg_EV high	67NR_EV low	Anxa13
Rho guanine nucleotide exchange factor 1 OS=Mus musculus OX=10090 GN=Arhgef1 PE=1 SV=2	Arhgef1	103 kDa	0.00037	NMuMg_EV high	67NR_EV low	Arhgef1
V-type proton ATPase subunit B, brain isoform OS=Mus musculus OX=10090 GN=Atp6v1b2 PE=1 SV=1	Atp6v1b2	57 kDa	0.0025	NMuMg_EV high	67NR_EV low	Atp6v1b2
Peripheral plasma membrane protein CASK OS=Mus musculus OX=10090 GN=Cask PE=1 SV=2	Cask	105 kDa	0.0085	NMuMg_EV low	67NR_EV low	Cask
Monocyte differentiation antigen CD14 OS=Mus musculus OX=10090 GN=Cd14 PE=1 SV=1	Cd14	39 kDa	< 0,00010	NMuMg_EV high	67NR_EV low	Cd14
CUGBP Elav-like family member 1 OS=Mus musculus OX=10090 GN=Celf1 PE=1 SV=2	Celf1	52 kDa	0.0017	NMuMg_EV high	67NR_EV low	Celf1
Cell surface hyaluronidase OS=Mus musculus OX=10090 GN=Cemip2 PE=1 SV=1	Cemip2	154 kDa	0.01	NMuMg_EV high	67NR_EV low	Cemip2
Disks large homolog 1 OS=Mus musculus OX=10090 GN=Dlg1 PE=1 SV=1	Dlg1	100 kDa	< 0,00010	NMuMg_EV low	67NR_EV low	Dlg1
Ephrin type-A receptor 4 OS=Mus musculus OX=10090 GN=Epha4 PE=1 SV=2	Epha4	110 kDa	0.014	NMuMg_EV high	67NR_EV low	Epha4
Exostosin-1 OS=Mus musculus OX=10090 GN=Ext1 PE=1 SV=1	Ext1	86 kDa	0.0013	NMuMg_EV low	67NR_EV low	Ext1
Exostosin-2 OS=Mus musculus OX=10090 GN=Ext2 PE=1 SV=2	Ext2	82 kDa	0.028	NMuMg_EV low	67NR_EV low	Ext2
rRNA 2'-O-methyltransferase fibrillarin OS=Mus musculus OX=10090 GN=Fbl PE=1 SV=2	Fbl	34 kDa	0.018	NMuMg_EV high	67NR_EV low	Fbl
Neutral alpha-glucosidase AB OS=Mus musculus OX=10090 GN=Ganab PE=1 SV=1	Ganab	107 kDa	0.0038	NMuMg_EV high	67NR_EV low	Ganab
GTP-binding protein 4 OS=Mus musculus OX=10090 GN=Gtpbp4 PE=1 SV=3	Gtpbp4	74 kDa	0.004	NMuMg_EV high	67NR_EV low	Gtpbp4
Tyrosine-protein kinase JAK1 OS=Mus musculus OX=10090 GN=Jak1 PE=1 SV=1	Jak1	133 kDa	0.046	NMuMg_EV high	67NR_EV low	Jak1
Laminin subunit beta-2 OS=Mus musculus OX=10090 GN=Lamb2 PE=1 SV=2	Lamb2	197 kDa	< 0,00010	NMuMg_EV high	67NR_EV low	Lamb2
Lysyl oxidase homolog 2 OS=Mus musculus OX=10090 GN=Loxl2 PE=1 SV=2	Loxl2	87 kDa	< 0,00010	NMuMg_EV high	67NR_EV low	Loxl2
Leucine-rich repeats and immunoglobulin-like domains protein 1 OS=Mus musculus OX=10090 GN=Lrig1 PE=1 SV=2	Lrig1	119 kDa	< 0,00010	NMuMg_EV low	67NR_EV low	Lrig1
Low-density lipoprotein receptor-related protein 5 OS=Mus musculus OX=10090 GN=Lrp5 PE=1 SV=3	Lrp5	179 kDa	0.0061	NMuMg_EV high	67NR_EV low	Lrp5
Misshapen-like kinase 1 OS=Mus musculus OX=10090 GN=Mink1 PE=1 SV=3	Mink1	147 kDa	0.013	NMuMg_EV low	67NR_EV low	Mink1
Collagenase 3 OS=Mus musculus OX=10090 GN=Mmp13 PE=1 SV=1	Mmp13	54 kDa	< 0,00010	NMuMg_EV high	67NR_EV low	Mmp13
Stromelysin-1 OS=Mus musculus OX=10090 GN=Mmp3 PE=2 SV=2	Mmp3	54 kDa	0.03	NMuMg_EV low	67NR_EV low	Mmp3
Unconventional myosin-XVIIIa OS=Mus musculus OX=10090 GN=Myo18a PE=1 SV=2	Myo18a	233 kDa	< 0,00010	NMuMg_EV high	67NR_EV low	Myo18a
Myelin regulatory factor OS=Mus musculus OX=10090 GN=Myrf PE=1 SV=2	Myrf	123 kDa	0.0028	NMuMg_EV high	67NR_EV low	Myrf
Proline-, glutamic acid- and leucine-rich protein 1 OS=Mus musculus OX=10090 GN=Pelp1 PE=1 SV=2	Pelp1	118 kDa	0.0049	NMuMg_EV high	67NR_EV low	Pelp1
Receptor-type tyrosine-protein phosphatase F OS=Mus musculus OX=10090 GN=Ptprf PE=1 SV=1	Ptprf	211 kDa	0.006	NMuMg_EV high	67NR_EV low	Ptprf
Receptor-type tyrosine-protein phosphatase S OS=Mus musculus OX=10090 GN=Ptprs PE=1 SV=1	Ptprs	212 kDa	0.013	NMuMg_EV low	67NR_EV low	Ptprs
Semaphorin-3C OS=Mus musculus OX=10090 GN=Sema3c PE=1 SV=2	Sema3c	85 kDa	< 0,00010	NMuMg_EV high	67NR_EV low	Sema3c
Choline transporter-like protein 1 OS=Mus musculus OX=10090 GN=Slc44a1 PE=1 SV=3	Slc44a1	73 kDa	0.034	NMuMg_EV high	67NR_EV low	Slc44a1
Sodium/myo-inositol cotransporter OS=Mus musculus OX=10090 GN=Slc5a3 PE=1 SV=2	Slc5a3	80 kDa	0.00056	NMuMg_EV low	67NR_EV low	Slc5a3
Sodium- and chloride-dependent glycine transporter 1 OS=Mus musculus OX=10090 GN=Slc6a9 PE=1 SV=3	Slc6a9	77 kDa	0.015	NMuMg_EV low	67NR_EV low	Slc6a9
Slit homolog 2 protein OS=Mus musculus OX=10090 GN=Slit2 PE=2 SV=2	Slit2	169 kDa	0.0037	NMuMg_EV high	67NR_EV low	Slit2
SWI/SNF-related matrix-associated actin-dependent regulator of chromatin subfamily A member 5 OS=Mus musculus OX=10090 GN=Smarca5 PE=1 SV=1	Smarca5	122 kDa	0.0034	NMuMg_EV high	67NR_EV low	Smarca5
Extracellular superoxide dismutase [Cu-Zn] OS=Mus musculus OX=10090 GN=Sod3 PE=1 SV=1	Sod3	27 kDa	< 0,00010	NMuMg_EV high	67NR_EV low	Sod3
Syntaxin-4 OS=Mus musculus OX=10090 GN=Stx4 PE=1 SV=1	Stx4	34 kDa	0.00064	NMuMg_EV low	67NR_EV low	Stx4
Extracellular sulfatase Sulf-2 OS=Mus musculus OX=10090 GN=Sulf2 PE=2 SV=2	Sulf2	101 kDa	0.0045	NMuMg_EV high	67NR_EV low	Sulf2
Transmembrane protein 106B OS=Mus musculus OX=10090 GN=Tmem106b PE=1 SV=1	Tmem106b	31 kDa	0.0014	NMuMg_EV high	67NR_EV low	Tmem106b
Tsukushi OS=Mus musculus OX=10090 GN=Tsku PE=1 SV=2	Tsku	38 kDa	< 0,00010	NMuMg_EV high	67NR_EV low	Tsku
Tetraspanin-8 OS=Mus musculus OX=10090 GN=Tspan8 PE=1 SV=1	Tspan8	26 kDa	0.0011	NMuMg_EV high	67NR_EV low	Tspan8
Pantetheinase OS=Mus musculus OX=10090 GN=Vnn1 PE=1 SV=3	Vnn1	57 kDa	< 0,00010	NMuMg_EV high	67NR_EV low	Vnn1
von Willebrand factor A domain-containing protein 1 OS=Mus musculus OX=10090 GN=Vwa1 PE=1 SV=1	Vwa1	45 kDa	0.05			Vwa1
ATP-dependent translocase ABCB1 OS=Mus musculus OX=10090 GN=Abcb1b PE=1 SV=1	Abcb1b	141 kDa	0.0098	NMuMg_EV low	67NR_EV low		Abcb1b
Adhesion G protein-coupled receptor L2 OS=Mus musculus OX=10090 GN=Adgrl2 PE=1 SV=3	Adgrl2	167 kDa	< 0,00010	NMuMg_EV low	67NR_EV low		Adgrl2
Carbonic anhydrase 9 OS=Mus musculus OX=10090 GN=Ca9 PE=2 SV=2	Ca9	47 kDa	< 0,00010	NMuMg_EV low	67NR_EV low		Ca9
Cullin-associated NEDD8-dissociated protein 1 OS=Mus musculus OX=10090 GN=Cand1 PE=1 SV=2	Cand1	136 kDa	0.00022	NMuMg_EV low	67NR_EV low		Cand1
Copine-2 OS=Mus musculus OX=10090 GN=Cpne2 PE=1 SV=1	Cpne2	61 kDa	0.024	NMuMg_EV low	67NR_EV high		Cpne2
Dedicator of cytokinesis protein 9 OS=Mus musculus OX=10090 GN=Dock9 PE=1 SV=2	Dock9	235 kDa	0.00094	NMuMg_EV low	67NR_EV low		Dock9
Dihydropyrimidinase-related protein 2 OS=Mus musculus OX=10090 GN=Dpysl2 PE=1 SV=2	Dpysl2	62 kDa	0.013	NMuMg_EV low	67NR_EV low		Dpysl2
Protein EFR3 homolog A OS=Mus musculus OX=10090 GN=Efr3a PE=1 SV=1	Efr3a	93 kDa	< 0,00010	NMuMg_EV low	67NR_EV low		Efr3a
Beta-enolase OS=Mus musculus OX=10090 GN=Eno3 PE=1 SV=3	Eno3	47 kDa	0.029	NMuMg_EV low	67NR_EV low		Eno3
Band 4.1-like protein 2 OS=Mus musculus OX=10090 GN=Epb41l2 PE=1 SV=2	Epb41l2	110 kDa	0.018	NMuMg_EV low	67NR_EV low		Epb41l2
Epithelial cell adhesion molecule OS=Mus musculus OX=10090 GN=Epcam PE=1 SV=1	Epcam	35 kDa	0.012	NMuMg_EV low	67NR_EV low		Epcam
Ephrin type-B receptor 2 OS=Mus musculus OX=10090 GN=Ephb2 PE=1 SV=3	Ephb2	110 kDa	0.00016	NMuMg_EV low	67NR_EV low		Ephb2
Erbin OS=Mus musculus OX=10090 GN=Erbin PE=1 SV=3	Erbin	157 kDa	< 0,00010	NMuMg_EV low	67NR_EV low		Erbin
Formin-like protein 1 OS=Mus musculus OX=10090 GN=Fmnl1 PE=1 SV=1	Fmnl1	122 kDa	0.011	NMuMg_EV low	67NR_EV low		Fmnl1
Formin-like protein 2 OS=Mus musculus OX=10090 GN=Fmnl2 PE=1 SV=2	Fmnl2	123 kDa	0.0024	NMuMg_EV low	67NR_EV low		Fmnl2
Cell surface A33 antigen OS=Mus musculus OX=10090 GN=Gpa33 PE=2 SV=2	Gpa33	36 kDa	0.024	NMuMg_EV low	67NR_EV low		Gpa33
Glucose-6-phosphate isomerase OS=Mus musculus OX=10090 GN=Gpi PE=1 SV=4	Gpi	63 kDa	< 0,00010	NMuMg_EV low	67NR_EV low		Gpi
H-2 class I histocompatibility antigen, K-D alpha chain OS=Mus musculus OX=10090 GN=H2-K1 PE=1 SV=1	H2-K1	41 kDa	0.011	NMuMg_EV low	67NR_EV high		H2-K1
H-2 class I histocompatibility antigen, L-D alpha chain OS=Mus musculus OX=10090 GN=H2-L PE=1 SV=2	H2-L	41 kDa	0.006	NMuMg_EV low	67NR_EV low		H2-L
Heat shock protein 105 kDa OS=Mus musculus OX=10090 GN=Hsph1 PE=1 SV=2	Hsph1	96 kDa	0.0014	NMuMg_EV low	67NR_EV low		Hsph1
Cation-independent mannose-6-phosphate receptor OS=Mus musculus OX=10090 GN=Igf2r PE=1 SV=1	Igf2r	274 kDa	< 0,00010	NMuMg_EV low	67NR_EV low		Igf2r
Interleukin enhancer-binding factor 3 OS=Mus musculus OX=10090 GN=Ilf3 PE=1 SV=2	Ilf3	96 kDa	0.0075	NMuMg_EV low	67NR_EV high		Ilf3
Laminin subunit alpha-3 OS=Mus musculus OX=10090 GN=Lama3 PE=1 SV=4	Lama3	366 kDa	0.0037	NMuMg_EV low	67NR_EV low		Lama3
Laminin subunit beta-1 OS=Mus musculus OX=10090 GN=Lamb1 PE=1 SV=3	Lamb1	197 kDa	0.0052	NMuMg_EV low	67NR_EV low		Lamb1
Laminin subunit beta-3 OS=Mus musculus OX=10090 GN=Lamb3 PE=1 SV=2	Lamb3	129 kDa	0.03	NMuMg_EV low	67NR_EV low		Lamb3
Laminin subunit gamma-2 OS=Mus musculus OX=10090 GN=Lamc2 PE=1 SV=2	Lamc2	130 kDa	0.041	NMuMg_EV low	67NR_EV low		Lamc2
Lymphocyte antigen 75 OS=Mus musculus OX=10090 GN=Ly75 PE=1 SV=2	Ly75	197 kDa	0.002	NMuMg_EV low	67NR_EV low		Ly75
MARCKS-related protein OS=Mus musculus OX=10090 GN=Marcksl1 PE=1 SV=2	Marcksl1	20 kDa	0.0016	NMuMg_EV low	67NR_EV low		Marcksl1
Cell surface glycoprotein MUC18 OS=Mus musculus OX=10090 GN=Mcam PE=1 SV=1	Mcam	72 kDa	0.044	NMuMg_EV low	67NR_EV low		Mcam
Matrix metalloproteinase-9 OS=Mus musculus OX=10090 GN=Mmp9 PE=1 SV=2	Mmp9	81 kDa	0.035	NMuMg_EV low	67NR_EV low		Mmp9
ATP-dependent 6-phosphofructokinase, liver type OS=Mus musculus OX=10090 GN=Pfkl PE=1 SV=4	Pfkl	85 kDa	0.0013	NMuMg_EV low	67NR_EV low		Pfkl
Peroxiredoxin-2 OS=Mus musculus OX=10090 GN=Prdx2 PE=1 SV=3	Prdx2	22 kDa	0.0031	NMuMg_EV low	67NR_EV low		Prdx2
Peroxiredoxin-6 OS=Mus musculus OX=10090 GN=Prdx6 PE=1 SV=3	Prdx6	25 kDa	0.0063	NMuMg_EV low	67NR_EV low		Prdx6
26S proteasome regulatory subunit 10B OS=Mus musculus OX=10090 GN=Psmc6 PE=1 SV=1	Psmc6	44 kDa	0.036	NMuMg_EV low	67NR_EV low		Psmc6
26S proteasome non-ATPase regulatory subunit 11 OS=Mus musculus OX=10090 GN=Psmd11 PE=1 SV=3	Psmd11	47 kDa	0.023	NMuMg_EV low	67NR_EV low		Psmd11
Inactive tyrosine-protein kinase 7 OS=Mus musculus OX=10090 GN=Ptk7 PE=1 SV=1	Ptk7	118 kDa	< 0,00010	NMuMg_EV low	67NR_EV low		Ptk7
Tyrosine-protein phosphatase non-receptor type 23 OS=Mus musculus OX=10090 GN=Ptpn23 PE=1 SV=2	Ptpn23	185 kDa	0.02	NMuMg_EV low	67NR_EV low		Ptpn23
Ras GTPase-activating protein 3 OS=Mus musculus OX=10090 GN=Rasa3 PE=1 SV=2	Rasa3	96 kDa	< 0,00010	NMuMg_EV low	67NR_EV low		Rasa3
RNA-binding protein Ro60 OS=Mus musculus OX=10090 GN=RO60 PE=1 SV=1	RO60	60 kDa	< 0,00010	NMuMg_EV low	67NR_EV low		RO60
Glia-derived nexin OS=Mus musculus OX=10090 GN=Serpine2 PE=1 SV=2	Serpine2	44 kDa	< 0,00010	NMuMg_EV low	67NR_EV low		Serpine2
Acid sphingomyelinase-like phosphodiesterase 3b OS=Mus musculus OX=10090 GN=Smpdl3b PE=1 SV=1	Smpdl3b	52 kDa	0.0096	NMuMg_EV low	67NR_EV low		Smpdl3b
Sorting nexin-9 OS=Mus musculus OX=10090 GN=Snx9 PE=1 SV=1	Snx9	67 kDa	0.02	NMuMg_EV low	67NR_EV high		Snx9
SLIT-ROBO Rho GTPase-activating protein 2 OS=Mus musculus OX=10090 GN=Srgap2 PE=1 SV=2	Srgap2	121 kDa	0.014	NMuMg_EV low	67NR_EV low		Srgap2
Sorcin OS=Mus musculus OX=10090 GN=Sri PE=1 SV=1	Sri	22 kDa	0.013	NMuMg_EV low	67NR_EV low		Sri
Signal recognition particle 14 kDa protein OS=Mus musculus OX=10090 GN=Srp14 PE=1 SV=1	Srp14	13 kDa	0.00043	NMuMg_EV low	67NR_EV high		Srp14
Syntaxin-binding protein 3 OS=Mus musculus OX=10090 GN=Stxbp3 PE=1 SV=1	Stxbp3	68 kDa	< 0,00010	NMuMg_EV low	67NR_EV low		Stxbp3
Transmembrane protease serine 11E OS=Mus musculus OX=10090 GN=Tmprss11e PE=1 SV=2	Tmprss11e	48 kDa	0.0036	NMuMg_EV low	67NR_EV low		Tmprss11e
Synaptic vesicle membrane protein VAT-1 homolog OS=Mus musculus OX=10090 GN=Vat1 PE=1 SV=3	Vat1	43 kDa	0.00043	NMuMg_EV low	67NR_EV low		Vat1
Actin-related protein 3 OS=Mus musculus OX=10090 GN=Actr3 PE=1 SV=3	Actr3	47 kDa	0.034	NMuMg_EV low	67NR_EV low			Actr3
Agrin OS=Mus musculus OX=10090 GN=Agrn PE=1 SV=1	Agrn	208 kDa	0.00025	NMuMg_EV high	67NR_EV low			Agrn
Fructose-bisphosphate aldolase A OS=Mus musculus OX=10090 GN=Aldoa PE=1 SV=2	Aldoa	39 kDa	0.00012	NMuMg_EV low	67NR_EV low			Aldoa
Anoctamin-6 OS=Mus musculus OX=10090 GN=Ano6 PE=1 SV=1	Ano6	106 kDa	< 0,00010	NMuMg_EV low	67NR_EV low			Ano6
Annexin A11 OS=Mus musculus OX=10090 GN=Anxa11 PE=1 SV=2	Anxa11	54 kDa	0.021	NMuMg_EV low	67NR_EV low			Anxa11
Annexin A3 OS=Mus musculus OX=10090 GN=Anxa3 PE=1 SV=4	Anxa3	36 kDa	0.0044	NMuMg_EV high	67NR_EV low			Anxa3
Annexin A4 OS=Mus musculus OX=10090 GN=Anxa4 PE=1 SV=4	Anxa4	36 kDa	0.0025	NMuMg_EV low	67NR_EV low			Anxa4
Annexin A5 OS=Mus musculus OX=10090 GN=Anxa5 PE=1 SV=1	Anxa5	36 kDa	0.00077	NMuMg_EV low	67NR_EV low			Anxa5
Annexin A6 OS=Mus musculus OX=10090 GN=Anxa6 PE=1 SV=3	Anxa6	76 kDa	0.001	NMuMg_EV low	67NR_EV low			Anxa6
Annexin A7 OS=Mus musculus OX=10090 GN=Anxa7 PE=1 SV=2	Anxa7	50 kDa	0.0016	NMuMg_EV low	67NR_EV low			Anxa7
AP-2 complex subunit alpha-2 OS=Mus musculus OX=10090 GN=Ap2a2 PE=1 SV=2	Ap2a2	104 kDa	0.00078	NMuMg_EV high	67NR_EV low			Ap2a2
AP-2 complex subunit beta OS=Mus musculus OX=10090 GN=Ap2b1 PE=1 SV=1	Ap2b1	105 kDa	0.011	NMuMg_EV high	67NR_EV high			Ap2b1
AP-2 complex subunit mu OS=Mus musculus OX=10090 GN=Ap2m1 PE=1 SV=1	Ap2m1	50 kDa	< 0,00010	NMuMg_EV high	67NR_EV low			Ap2m1
ADP-ribosylation factor 6 OS=Mus musculus OX=10090 GN=Arf6 PE=1 SV=2	Arf6	20 kDa	0.012	NMuMg_EV low	67NR_EV low			Arf6
Sodium/potassium-transporting ATPase subunit alpha-1 OS=Mus musculus OX=10090 GN=Atp1a1 PE=1 SV=1	Atp1a1	113 kDa	< 0,00010	NMuMg_EV low	67NR_EV low			Atp1a1
Sodium/potassium-transporting ATPase subunit beta-3 OS=Mus musculus OX=10090 GN=Atp1b3 PE=1 SV=1	Atp1b3	32 kDa	< 0,00010	NMuMg_EV low	67NR_EV low			Atp1b3
Plasma membrane calcium-transporting ATPase 1 OS=Mus musculus OX=10090 GN=Atp2b1 PE=1 SV=1	Atp2b1	135 kDa	< 0,00010	NMuMg_EV low	67NR_EV low			Atp2b1
Tyrosine-protein kinase receptor UFO OS=Mus musculus OX=10090 GN=Axl PE=1 SV=2	Axl	98 kDa	0.0064	NMuMg_EV low	67NR_EV low			Axl
Brain acid soluble protein 1 OS=Mus musculus OX=10090 GN=Basp1 PE=1 SV=3	Basp1	22 kDa	0.015	NMuMg_EV low	67NR_EV low			Basp1
Calcium-binding protein 39 OS=Mus musculus OX=10090 GN=Cab39 PE=1 SV=2	Cab39	40 kDa	0.00093	NMuMg_EV low	67NR_EV low			Cab39
Calmodulin-1 OS=Mus musculus OX=10090 GN=Calm1 PE=1 SV=1	Calm1	17 kDa	0.0058	NMuMg_EV low	67NR_EV low			Calm1
Calpain-5 OS=Mus musculus OX=10090 GN=Capn5 PE=1 SV=1	Capn5	73 kDa	0.0069	NMuMg_EV high	67NR_EV low			Capn5
Coiled-coil and C2 domain-containing protein 1B OS=Mus musculus OX=10090 GN=Cc2d1b PE=1 SV=1	Cc2d1b	93 kDa	0.024	NMuMg_EV low	67NR_EV low			Cc2d1b
Collagen and calcium-binding EGF domain-containing protein 1 OS=Mus musculus OX=10090 GN=Ccbe1 PE=2 SV=2	Ccbe1	44 kDa	0.0055	NMuMg_EV low	67NR_EV low			Ccbe1
CCN family member 1 OS=Mus musculus OX=10090 GN=Ccn1 PE=1 SV=1	Ccn1	42 kDa	0.044	NMuMg_EV high	67NR_EV low			Ccn1
CCN family member 2 OS=Mus musculus OX=10090 GN=Ccn2 PE=1 SV=3	Ccn2	38 kDa	0.016	NMuMg_EV low	67NR_EV low			Ccn2
CD44 antigen OS=Mus musculus OX=10090 GN=Cd44 PE=1 SV=3	Cd44	86 kDa	< 0,00010	NMuMg_EV low	67NR_EV low			Cd44
Cofilin-1 OS=Mus musculus OX=10090 GN=Cfl1 PE=1 SV=3	Cfl1	19 kDa	0.047	NMuMg_EV low	67NR_EV high			Cfl1
Clathrin heavy chain 1 OS=Mus musculus OX=10090 GN=Cltc PE=1 SV=3	Cltc	192 kDa	0.00041	NMuMg_EV low	67NR_EV high			Cltc
Clusterin OS=Mus musculus OX=10090 GN=Clu PE=1 SV=1	Clu	52 kDa	0.047	NMuMg_EV high	67NR_EV low			Clu
Collagen alpha-1(XII) chain OS=Mus musculus OX=10090 GN=Col12a1 PE=2 SV=3	Col12a1	340 kDa	0.0023	NMuMg_EV high	67NR_EV low			Col12a1
Collagen alpha-1(XVIII) chain OS=Mus musculus OX=10090 GN=Col18a1 PE=1 SV=4	Col18a1	182 kDa	0.019	NMuMg_EV high	67NR_EV low			Col18a1
Collagen alpha-1(I) chain OS=Mus musculus OX=10090 GN=Col1a1 PE=1 SV=4	Col1a1	138 kDa	0.012	NMuMg_EV high	67NR_EV low			Col1a1
Collagen alpha-1(VI) chain OS=Mus musculus OX=10090 GN=Col6a1 PE=1 SV=1	Col6a1	108 kDa	0.027	NMuMg_EV low	67NR_EV low			Col6a1
Ceruloplasmin OS=Mus musculus OX=10090 GN=Cp PE=1 SV=2	Cp	121 kDa	< 0,00010	NMuMg_EV low	67NR_EV low			Cp
Copine-1 OS=Mus musculus OX=10090 GN=Cpne1 PE=1 SV=1	Cpne1	59 kDa	0.003	NMuMg_EV low	67NR_EV low			Cpne1
Cytoplasmic FMR1-interacting protein 1 OS=Mus musculus OX=10090 GN=Cyfip1 PE=1 SV=1	Cyfip1	145 kDa	< 0,00010	NMuMg_EV low	67NR_EV low			Cyfip1
CYFIP-related Rac1 interactor B OS=Mus musculus OX=10090 GN=Cyrib PE=1 SV=1	Cyrib	37 kDa	< 0,00010	NMuMg_EV low	67NR_EV low			Cyrib
Nucleolar RNA helicase 2 OS=Mus musculus OX=10090 GN=Ddx21 PE=1 SV=3	Ddx21	94 kDa	0.013	NMuMg_EV high	67NR_EV low			Ddx21
ATP-dependent RNA helicase DDX3X OS=Mus musculus OX=10090 GN=Ddx3x PE=1 SV=3	Ddx3x	73 kDa	0.021	NMuMg_EV high	67NR_EV low			Ddx3x
Probable ATP-dependent RNA helicase DDX5 OS=Mus musculus OX=10090 GN=Ddx5 PE=1 SV=2	Ddx5	69 kDa	0.02	NMuMg_EV high	67NR_EV low			Ddx5
Disco-interacting protein 2 homolog A OS=Mus musculus OX=10090 GN=Dip2a PE=1 SV=3	Dip2a	165 kDa	0.037	NMuMg_EV low	67NR_EV low			Dip2a
DnaJ homolog subfamily A member 1 OS=Mus musculus OX=10090 GN=Dnaja1 PE=1 SV=1	Dnaja1	45 kDa	0.012	NMuMg_EV high	67NR_EV low			Dnaja1
Destrin OS=Mus musculus OX=10090 GN=Dstn PE=1 SV=3	Dstn	19 kDa	0.019	NMuMg_EV low	67NR_EV low			Dstn
Cytoplasmic dynein 1 heavy chain 1 OS=Mus musculus OX=10090 GN=Dync1h1 PE=1 SV=2	Dync1h1	532 kDa	0.002	NMuMg_EV low	67NR_EV low			Dync1h1
Elongation factor 1-alpha 1 OS=Mus musculus OX=10090 GN=Eef1a1 PE=1 SV=3	Eef1a1	50 kDa	0.0018	NMuMg_EV low	67NR_EV high			Eef1a1
Elongation factor 2 OS=Mus musculus OX=10090 GN=Eef2 PE=1 SV=2	Eef2	95 kDa	0.011	NMuMg_EV low	67NR_EV low			Eef2
EH domain-containing protein 2 OS=Mus musculus OX=10090 GN=Ehd2 PE=1 SV=1	Ehd2	61 kDa	0.00014	NMuMg_EV low	67NR_EV low			Ehd2
Alpha-enolase OS=Mus musculus OX=10090 GN=Eno1 PE=1 SV=3	Eno1	47 kDa	0.0023	NMuMg_EV low	67NR_EV low			Eno1
Ephrin type-A receptor 2 OS=Mus musculus OX=10090 GN=Epha2 PE=1 SV=3	Epha2	109 kDa	0.029	NMuMg_EV high	67NR_EV low			Epha2
Ephrin type-B receptor 4 OS=Mus musculus OX=10090 GN=Ephb4 PE=1 SV=2	Ephb4	109 kDa	0.0001	NMuMg_EV low	67NR_EV low			Ephb4
S-formylglutathione hydrolase OS=Mus musculus OX=10090 GN=Esd PE=1 SV=1	Esd	31 kDa	0.0085	NMuMg_EV low	67NR_EV low			Esd
Protein FAM234A OS=Mus musculus OX=10090 GN=Fam234a PE=1 SV=1	Fam234a	61 kDa	0.0037	NMuMg_EV high	67NR_EV low			Fam234a
FERM, ARHGEF and pleckstrin domain-containing protein 1 OS=Mus musculus OX=10090 GN=Farp1 PE=1 SV=1	Farp1	119 kDa	0.00012	NMuMg_EV low	67NR_EV low			Farp1
Filamin-A OS=Mus musculus OX=10090 GN=Flna PE=1 SV=5	Flna	281 kDa	0.032	NMuMg_EV high	67NR_EV low			Flna
Flotillin-2 OS=Mus musculus OX=10090 GN=Flot2 PE=1 SV=2	Flot2	47 kDa	0.0084	NMuMg_EV low	67NR_EV low			Flot2
Fibronectin OS=Mus musculus OX=10090 GN=Fn1 PE=1 SV=4	Fn1	273 kDa	0.012	NMuMg_EV low	67NR_EV low			Fn1
Glyceraldehyde-3-phosphate dehydrogenase OS=Mus musculus OX=10090 GN=Gapdh PE=1 SV=2	Gapdh	36 kDa	0.00051	NMuMg_EV high	67NR_EV low			Gapdh
Rab GDP dissociation inhibitor beta OS=Mus musculus OX=10090 GN=Gdi2 PE=1 SV=1	Gdi2	51 kDa	0.00054	NMuMg_EV low	67NR_EV low			Gdi2
Golgi apparatus protein 1 OS=Mus musculus OX=10090 GN=Glg1 PE=1 SV=1	Glg1	134 kDa	0.027	NMuMg_EV high	67NR_EV low			Glg1
Golgi-associated plant pathogenesis-related protein 1 OS=Mus musculus OX=10090 GN=Glipr2 PE=1 SV=3	Glipr2	17 kDa	0.012	NMuMg_EV low	67NR_EV low			Glipr2
Guanine nucleotide-binding protein subunit alpha-11 OS=Mus musculus OX=10090 GN=Gna11 PE=1 SV=1	Gna11	42 kDa	0.0011	NMuMg_EV low	67NR_EV low			Gna11
Guanine nucleotide-binding protein subunit alpha-13 OS=Mus musculus OX=10090 GN=Gna13 PE=1 SV=1	Gna13	44 kDa	0.00094	NMuMg_EV low	67NR_EV low			Gna13
Guanine nucleotide-binding protein G(i) subunit alpha-2 OS=Mus musculus OX=10090 GN=Gnai2 PE=1 SV=5	Gnai2	40 kDa	< 0,00010	NMuMg_EV low	67NR_EV low			Gnai2
Guanine nucleotide-binding protein G(i) subunit alpha-3 OS=Mus musculus OX=10090 GN=Gnai3 PE=1 SV=3	Gnai3	41 kDa	0.00014	NMuMg_EV low	67NR_EV low			Gnai3
Guanine nucleotide-binding protein G(s) subunit alpha isoforms XLas OS=Mus musculus OX=10090 GN=Gnas PE=1 SV=1	Gnas	122 kDa	0.00077	NMuMg_EV low	67NR_EV low			Gnas
Guanine nucleotide-binding protein G(I)/G(S)/G(T) subunit beta-1 OS=Mus musculus OX=10090 GN=Gnb1 PE=1 SV=3	Gnb1	37 kDa	< 0,00010	NMuMg_EV low	67NR_EV low			Gnb1
Guanine nucleotide-binding protein G(I)/G(S)/G(T) subunit beta-2 OS=Mus musculus OX=10090 GN=Gnb2 PE=1 SV=3	Gnb2	37 kDa	< 0,00010	NMuMg_EV low	67NR_EV low			Gnb2
Golgin subfamily A member 7 OS=Mus musculus OX=10090 GN=Golga7 PE=1 SV=1	Golga7	16 kDa	0.00011	NMuMg_EV low	67NR_EV low			Golga7
H-2 class I histocompatibility antigen, D-D alpha chain OS=Mus musculus OX=10090 GN=H2-D1 PE=1 SV=1	H2-D1	41 kDa	0.00047	NMuMg_EV low	67NR_EV low			H2-D1
Hepatocyte growth factor-regulated tyrosine kinase substrate OS=Mus musculus OX=10090 GN=Hgs PE=1 SV=2	Hgs	86 kDa	0.0031	NMuMg_EV low	67NR_EV low			Hgs
Heat shock protein HSP 90-alpha OS=Mus musculus OX=10090 GN=Hsp90aa1 PE=1 SV=4	Hsp90aa1	85 kDa	0.0074	NMuMg_EV low	67NR_EV high			Hsp90aa1
Heat shock protein HSP 90-beta OS=Mus musculus OX=10090 GN=Hsp90ab1 PE=1 SV=3	Hsp90ab1	83 kDa	0.015	NMuMg_EV low	67NR_EV high			Hsp90ab1
Heat shock 70 kDa protein 4 OS=Mus musculus OX=10090 GN=Hspa4 PE=1 SV=1	Hspa4	94 kDa	0.033	NMuMg_EV low	67NR_EV low			Hspa4
Basement membrane-specific heparan sulfate proteoglycan core protein OS=Mus musculus OX=10090 GN=Hspg2 PE=1 SV=1	Hspg2	398 kDa	0.013	NMuMg_EV high	67NR_EV low			Hspg2
Serine protease HTRA1 OS=Mus musculus OX=10090 GN=Htra1 PE=1 SV=2	Htra1	51 kDa	0.005	NMuMg_EV low	67NR_EV high			Htra1
Immunoglobulin superfamily member 3 OS=Mus musculus OX=10090 GN=Igsf3 PE=1 SV=2	Igsf3	135 kDa	< 0,00010	NMuMg_EV low	67NR_EV low			Igsf3
Immunoglobulin superfamily member 8 OS=Mus musculus OX=10090 GN=Igsf8 PE=1 SV=2	Igsf8	65 kDa	0.034	NMuMg_EV low	67NR_EV low			Igsf8
Interleukin enhancer-binding factor 2 OS=Mus musculus OX=10090 GN=Ilf2 PE=1 SV=1	Ilf2	43 kDa	0.048	NMuMg_EV low	67NR_EV high			Ilf2
Integrin alpha-2 OS=Mus musculus OX=10090 GN=Itga2 PE=1 SV=2	Itga2	129 kDa	0.017	NMuMg_EV high	67NR_EV high			Itga2
Integrin alpha-3 OS=Mus musculus OX=10090 GN=Itga3 PE=1 SV=1	Itga3	117 kDa	0.00012	NMuMg_EV low	67NR_EV low			Itga3
Integrin alpha-5 OS=Mus musculus OX=10090 GN=Itga5 PE=1 SV=3	Itga5	115 kDa	0.019	NMuMg_EV low	67NR_EV low			Itga5
Integrin alpha-6 OS=Mus musculus OX=10090 GN=Itga6 PE=1 SV=3	Itga6	122 kDa	0.00024	NMuMg_EV high	67NR_EV low			Itga6
Integrin beta-1 OS=Mus musculus OX=10090 GN=Itgb1 PE=1 SV=1	Itgb1	88 kDa	0.0044	NMuMg_EV low	67NR_EV low			Itgb1
Integrin beta-4 OS=Mus musculus OX=10090 GN=Itgb4 PE=1 SV=1	Itgb4	202 kDa	0.0015	NMuMg_EV low	67NR_EV low			Itgb4
Integral membrane protein 2B OS=Mus musculus OX=10090 GN=Itm2b PE=1 SV=1	Itm2b	30 kDa	0.00059	NMuMg_EV high	67NR_EV low			Itm2b
BTB/POZ domain-containing adapter for CUL3-mediated RhoA degradation protein 3 OS=Mus musculus OX=10090 GN=Kctd10 PE=1 SV=1	Kctd10	36 kDa	0.018	NMuMg_EV high	67NR_EV low			Kctd10
Laminin subunit alpha-5 OS=Mus musculus OX=10090 GN=Lama5 PE=1 SV=4	Lama5	404 kDa	0.017	NMuMg_EV high	67NR_EV low			Lama5
Laminin subunit gamma-1 OS=Mus musculus OX=10090 GN=Lamc1 PE=1 SV=2	Lamc1	177 kDa	0.008	NMuMg_EV high	67NR_EV low			Lamc1
L-lactate dehydrogenase A chain OS=Mus musculus OX=10090 GN=Ldha PE=1 SV=3	Ldha	36 kDa	0.011	NMuMg_EV high	67NR_EV high			Ldha
Galectin-1 OS=Mus musculus OX=10090 GN=Lgals1 PE=1 SV=3	Lgals1	15 kDa	0.002	NMuMg_EV low	67NR_EV low			Lgals1
Galectin-3 OS=Mus musculus OX=10090 GN=Lgals3 PE=1 SV=3	Lgals3	28 kDa	0.0063	NMuMg_EV high	67NR_EV low			Lgals3
Prelamin-A/C OS=Mus musculus OX=10090 GN=Lmna PE=1 SV=2	Lmna	74 kDa	0.034	NMuMg_EV low	67NR_EV low			Lmna
Lysyl oxidase homolog 4 OS=Mus musculus OX=10090 GN=Loxl4 PE=2 SV=2	Loxl4	85 kDa	0.0057	NMuMg_EV low	67NR_EV high			Loxl4
Prolow-density lipoprotein receptor-related protein 1 OS=Mus musculus OX=10090 GN=Lrp1 PE=1 SV=1	Lrp1	505 kDa	0.0073	NMuMg_EV low	67NR_EV low			Lrp1
Tyrosine-protein kinase Lyn OS=Mus musculus OX=10090 GN=Lyn PE=1 SV=4	Lyn	59 kDa	0.0051	NMuMg_EV low	67NR_EV low			Lyn
Cation-dependent mannose-6-phosphate receptor OS=Mus musculus OX=10090 GN=M6pr PE=1 SV=1	M6pr	31 kDa	0.047	NMuMg_EV high	67NR_EV low			M6pr
Mitogen-activated protein kinase kinase kinase kinase 4 OS=Mus musculus OX=10090 GN=Map4k4 PE=1 SV=1	Map4k4	141 kDa	0.0041	NMuMg_EV low	67NR_EV low			Map4k4
Myristoylated alanine-rich C-kinase substrate OS=Mus musculus OX=10090 GN=Marcks PE=1 SV=2	Marcks	30 kDa	0.013	NMuMg_EV low	67NR_EV low			Marcks
Lactadherin OS=Mus musculus OX=10090 GN=Mfge8 PE=1 SV=3	Mfge8	51 kDa	0.0034	NMuMg_EV high	67NR_EV low			Mfge8
Putative helicase MOV-10 OS=Mus musculus OX=10090 GN=Mov10 PE=1 SV=2	Mov10	114 kDa	0.00024	NMuMg_EV low	67NR_EV low			Mov10
Major vault protein OS=Mus musculus OX=10090 GN=Mvp PE=1 SV=4	Mvp	96 kDa	< 0,00010	NMuMg_EV high	67NR_EV low			Mvp
Myb-binding protein 1A OS=Mus musculus OX=10090 GN=Mybbp1a PE=1 SV=2	Mybbp1a	152 kDa	0.00029	NMuMg_EV high	67NR_EV low			Mybbp1a
Myosin-9 OS=Mus musculus OX=10090 GN=Myh9 PE=1 SV=4	Myh9	226 kDa	0.033	NMuMg_EV high	67NR_EV low			Myh9
Unconventional myosin-Ic OS=Mus musculus OX=10090 GN=Myo1c PE=1 SV=2	Myo1c	122 kDa	0.0039	NMuMg_EV low	67NR_EV low			Myo1c
Myoferlin OS=Mus musculus OX=10090 GN=Myof PE=1 SV=2	Myof	233 kDa	< 0,00010	NMuMg_EV high	67NR_EV low			Myof
Nck-associated protein 1 OS=Mus musculus OX=10090 GN=Nckap1 PE=1 SV=2	Nckap1	129 kDa	0.00011	NMuMg_EV low	67NR_EV low			Nckap1
Nicastrin OS=Mus musculus OX=10090 GN=Ncstn PE=1 SV=3	Ncstn	78 kDa	0.017	NMuMg_EV low	67NR_EV low			Ncstn
E3 ubiquitin-protein ligase NEDD4 OS=Mus musculus OX=10090 GN=Nedd4 PE=1 SV=3	Nedd4	103 kDa	0.0099	NMuMg_EV high	67NR_EV low			Nedd4
Probable 28S rRNA (cytosine-C(5))-methyltransferase OS=Mus musculus OX=10090 GN=Nop2 PE=1 SV=1	Nop2	87 kDa	0.0069	NMuMg_EV high	67NR_EV low			Nop2
Nucleolar protein 56 OS=Mus musculus OX=10090 GN=Nop56 PE=1 SV=2	Nop56	64 kDa	0.02	NMuMg_EV high	67NR_EV low			Nop56
Neurogenic locus notch homolog protein 2 OS=Mus musculus OX=10090 GN=Notch2 PE=1 SV=2	Notch2	266 kDa	0.042	NMuMg_EV high	67NR_EV low			Notch2
Nephronectin OS=Mus musculus OX=10090 GN=Npnt PE=1 SV=1	Npnt	61 kDa	0.025	NMuMg_EV low	67NR_EV low			Npnt
GTPase NRas OS=Mus musculus OX=10090 GN=Nras PE=1 SV=1	Nras	21 kDa	0.0017	NMuMg_EV low	67NR_EV low			Nras
Neuropilin-2 OS=Mus musculus OX=10090 GN=Nrp2 PE=1 SV=2	Nrp2	105 kDa	0.016	NMuMg_EV low	67NR_EV low			Nrp2
5'-nucleotidase OS=Mus musculus OX=10090 GN=Nt5e PE=1 SV=2	Nt5e	64 kDa	0.00015	NMuMg_EV low	67NR_EV low			Nt5e
Polyadenylate-binding protein 1 OS=Mus musculus OX=10090 GN=Pabpc1 PE=1 SV=2	Pabpc1	71 kDa	< 0,00010	NMuMg_EV low	67NR_EV high			Pabpc1
Protein kinase C and casein kinase substrate in neurons protein 2 OS=Mus musculus OX=10090 GN=Pacsin2 PE=1 SV=1	Pacsin2	56 kDa	0.0024	NMuMg_EV low	67NR_EV high			Pacsin2
Bifunctional phosphoribosylaminoimidazole carboxylase/phosphoribosylaminoimidazole succinocarboxamide synthetase OS=Mus musculus OX=10090 GN=Paics PE=1 SV=4	Paics	47 kDa	0.034	NMuMg_EV low	67NR_EV low			Paics
Poly(rC)-binding protein 2 OS=Mus musculus OX=10090 GN=Pcbp2 PE=1 SV=1	Pcbp2	38 kDa	0.014	NMuMg_EV low	67NR_EV high			Pcbp2
Profilin-1 OS=Mus musculus OX=10090 GN=Pfn1 PE=1 SV=2	Pfn1	15 kDa	0.006	NMuMg_EV low	67NR_EV low			Pfn1
Phosphoglycerate mutase 1 OS=Mus musculus OX=10090 GN=Pgam1 PE=1 SV=3	Pgam1	29 kDa	0.028	NMuMg_EV low	67NR_EV low			Pgam1
6-phosphogluconate dehydrogenase, decarboxylating OS=Mus musculus OX=10090 GN=Pgd PE=1 SV=3	Pgd	53 kDa	0.0059	NMuMg_EV low	67NR_EV low			Pgd
Pyruvate kinase PKM OS=Mus musculus OX=10090 GN=Pkm PE=1 SV=4	Pkm	58 kDa	0.00037	NMuMg_EV low	67NR_EV low			Pkm
Phospholipid scramblase 3 OS=Mus musculus OX=10090 GN=Plscr3 PE=1 SV=1	Plscr3	32 kDa	0.001	NMuMg_EV low	67NR_EV low			Plscr3
Plexin-A1 OS=Mus musculus OX=10090 GN=Plxna1 PE=1 SV=1	Plxna1	211 kDa	< 0,00010	NMuMg_EV low	67NR_EV low			Plxna1
Plexin-B2 OS=Mus musculus OX=10090 GN=Plxnb2 PE=1 SV=1	Plxnb2	206 kDa	0.0021	NMuMg_EV high	67NR_EV low			Plxnb2
Peptidyl-prolyl cis-trans isomerase A OS=Mus musculus OX=10090 GN=Ppia PE=1 SV=2	Ppia	18 kDa	0.036	NMuMg_EV low	67NR_EV low			Ppia
Peptidyl-prolyl cis-trans isomerase B OS=Mus musculus OX=10090 GN=Ppib PE=1 SV=2	Ppib	24 kDa	0.032	NMuMg_EV low	67NR_EV low			Ppib
Serine/threonine-protein phosphatase PP1-alpha catalytic subunit OS=Mus musculus OX=10090 GN=Ppp1ca PE=1 SV=1	Ppp1ca	38 kDa	0.043	NMuMg_EV high	67NR_EV low			Ppp1ca
Peroxiredoxin-1 OS=Mus musculus OX=10090 GN=Prdx1 PE=1 SV=1	Prdx1	22 kDa	0.029	NMuMg_EV low	67NR_EV low			Prdx1
Pre-mRNA-processing-splicing factor 8 OS=Mus musculus OX=10090 GN=Prpf8 PE=1 SV=2	Prpf8	274 kDa	0.027	NMuMg_EV high	67NR_EV low			Prpf8
Prostaglandin E synthase 3 OS=Mus musculus OX=10090 GN=Ptges3 PE=1 SV=1	Ptges3	19 kDa	0.042	NMuMg_EV high	67NR_EV low			Ptges3
Receptor-type tyrosine-protein phosphatase alpha OS=Mus musculus OX=10090 GN=Ptpra PE=1 SV=3	Ptpra	94 kDa	0.04	NMuMg_EV low	67NR_EV low			Ptpra
Pumilio homolog 3 OS=Mus musculus OX=10090 GN=Pum3 PE=1 SV=2	Pum3	73 kDa	0.015	NMuMg_EV high	67NR_EV low			Pum3
Peroxidasin homolog OS=Mus musculus OX=10090 GN=Pxdn PE=1 SV=2	Pxdn	165 kDa	0.00063	NMuMg_EV low	67NR_EV low			Pxdn
Ras-related protein Rab-31 OS=Mus musculus OX=10090 GN=Rab31 PE=1 SV=1	Rab31	21 kDa	0.011	NMuMg_EV low	67NR_EV low			Rab31
Ras-related C3 botulinum toxin substrate 1 OS=Mus musculus OX=10090 GN=Rac1 PE=1 SV=1	Rac1	21 kDa	0.015	NMuMg_EV low	67NR_EV low			Rac1
Ras-related protein Ral-A OS=Mus musculus OX=10090 GN=Rala PE=1 SV=1	Rala	24 kDa	0.0015	NMuMg_EV low	67NR_EV low			Rala
Ras-related protein Rap-1b OS=Mus musculus OX=10090 GN=Rap1b PE=1 SV=2	Rap1b	21 kDa	0.011	NMuMg_EV low	67NR_EV low			Rap1b
Ras-related protein Rap-2b OS=Mus musculus OX=10090 GN=Rap2b PE=1 SV=1	Rap2b	21 kDa	0.031	NMuMg_EV high	67NR_EV low			Rap2b
Transforming protein RhoA OS=Mus musculus OX=10090 GN=Rhoa PE=1 SV=1	Rhoa	22 kDa	0.0039	NMuMg_EV high	67NR_EV high			Rhoa
60S ribosomal protein L13a OS=Mus musculus OX=10090 GN=Rpl13a PE=1 SV=4	Rpl13a	23 kDa	< 0,00010	NMuMg_EV high	67NR_EV low			Rpl13a
60S ribosomal protein L14 OS=Mus musculus OX=10090 GN=Rpl14 PE=1 SV=3	Rpl14	24 kDa	0.018	NMuMg_EV high	67NR_EV low			Rpl14
60S ribosomal protein L17 OS=Mus musculus OX=10090 GN=Rpl17 PE=1 SV=3	Rpl17	21 kDa	0.0011	NMuMg_EV high	67NR_EV low			Rpl17
60S ribosomal protein L18 OS=Mus musculus OX=10090 GN=Rpl18 PE=1 SV=3	Rpl18	22 kDa	0.003	NMuMg_EV high	67NR_EV low			Rpl18
60S ribosomal protein L18a OS=Mus musculus OX=10090 GN=Rpl18a PE=1 SV=1	Rpl18a	21 kDa	0.028	NMuMg_EV high	67NR_EV low			Rpl18a
60S ribosomal protein L27a OS=Mus musculus OX=10090 GN=Rpl27a PE=1 SV=5	Rpl27a	17 kDa	< 0,00010	NMuMg_EV high	67NR_EV low			Rpl27a
60S ribosomal protein L3 OS=Mus musculus OX=10090 GN=Rpl3 PE=1 SV=3	Rpl3	46 kDa	< 0,00010	NMuMg_EV high	67NR_EV low			Rpl3
60S ribosomal protein L4 OS=Mus musculus OX=10090 GN=Rpl4 PE=1 SV=3	Rpl4	47 kDa	0.023	NMuMg_EV high	67NR_EV low			Rpl4
60S ribosomal protein L5 OS=Mus musculus OX=10090 GN=Rpl5 PE=1 SV=3	Rpl5	34 kDa	0.045	NMuMg_EV high	67NR_EV low			Rpl5
60S ribosomal protein L6 OS=Mus musculus OX=10090 GN=Rpl6 PE=1 SV=3	Rpl6	34 kDa	0.0013	NMuMg_EV high	67NR_EV low			Rpl6
60S ribosomal protein L7 OS=Mus musculus OX=10090 GN=Rpl7 PE=1 SV=2	Rpl7	31 kDa	< 0,00010	NMuMg_EV high	67NR_EV low			Rpl7
60S ribosomal protein L7a OS=Mus musculus OX=10090 GN=Rpl7a PE=1 SV=2	Rpl7a	30 kDa	0.0002	NMuMg_EV high	67NR_EV low			Rpl7a
60S ribosomal protein L9 OS=Mus musculus OX=10090 GN=Rpl9 PE=1 SV=2	Rpl9	22 kDa	0.048	NMuMg_EV high	67NR_EV low			Rpl9
40S ribosomal protein S2 OS=Mus musculus OX=10090 GN=Rps2 PE=1 SV=3	Rps2	31 kDa	0.0027	NMuMg_EV high	67NR_EV low			Rps2
40S ribosomal protein S23 OS=Mus musculus OX=10090 GN=Rps23 PE=1 SV=3	Rps23	16 kDa	0.0039	NMuMg_EV high	67NR_EV low			Rps23
40S ribosomal protein S3a OS=Mus musculus OX=10090 GN=Rps3a PE=1 SV=3	Rps3a	30 kDa	0.016	NMuMg_EV high	67NR_EV low			Rps3a
40S ribosomal protein S6 OS=Mus musculus OX=10090 GN=Rps6 PE=1 SV=1	Rps6	29 kDa	0.0016	NMuMg_EV high	67NR_EV low			Rps6
40S ribosomal protein S8 OS=Mus musculus OX=10090 GN=Rps8 PE=1 SV=2	Rps8	24 kDa	0.0072	NMuMg_EV high	67NR_EV low			Rps8
40S ribosomal protein S9 OS=Mus musculus OX=10090 GN=Rps9 PE=1 SV=3	Rps9	23 kDa	0.016	NMuMg_EV high	67NR_EV low			Rps9
Reticulon-4 OS=Mus musculus OX=10090 GN=Rtn4 PE=1 SV=2	Rtn4	127 kDa	0.0049	NMuMg_EV low	67NR_EV low			Rtn4
Serine--tRNA ligase, cytoplasmic OS=Mus musculus OX=10090 GN=Sars1 PE=1 SV=3	Sars1	58 kDa	0.026	NMuMg_EV low	67NR_EV low			Sars1
Plasminogen activator inhibitor 1 OS=Mus musculus OX=10090 GN=Serpine1 PE=1 SV=1	Serpine1	45 kDa	0.00054	NMuMg_EV high	67NR_EV low			Serpine1
Endophilin-A2 OS=Mus musculus OX=10090 GN=Sh3gl1 PE=1 SV=1	Sh3gl1	42 kDa	< 0,00010	NMuMg_EV low	67NR_EV high			Sh3gl1
Solute carrier family 12 member 2 OS=Mus musculus OX=10090 GN=Slc12a2 PE=1 SV=2	Slc12a2	131 kDa	< 0,00010	NMuMg_EV high	67NR_EV low			Slc12a2
Monocarboxylate transporter 1 OS=Mus musculus OX=10090 GN=Slc16a1 PE=1 SV=1	Slc16a1	53 kDa	0.0018	NMuMg_EV high	67NR_EV low			Slc16a1
Neutral amino acid transporter A OS=Mus musculus OX=10090 GN=Slc1a4 PE=1 SV=1	Slc1a4	56 kDa	< 0,00010	NMuMg_EV low	67NR_EV low			Slc1a4
Neutral amino acid transporter B(0) OS=Mus musculus OX=10090 GN=Slc1a5 PE=1 SV=2	Slc1a5	58 kDa	0.0098	NMuMg_EV high	67NR_EV low			Slc1a5
Equilibrative nucleoside transporter 1 OS=Mus musculus OX=10090 GN=Slc29a1 PE=1 SV=3	Slc29a1	50 kDa	< 0,00010	NMuMg_EV low	67NR_EV low			Slc29a1
Solute carrier family 2, facilitated glucose transporter member 1 OS=Mus musculus OX=10090 GN=Slc2a1 PE=1 SV=4	Slc2a1	54 kDa	0.0045	NMuMg_EV low	67NR_EV low			Slc2a1
Sodium bicarbonate cotransporter 3 OS=Mus musculus OX=10090 GN=Slc4a7 PE=1 SV=2	Slc4a7	117 kDa	< 0,00010	NMuMg_EV low	67NR_EV low			Slc4a7
Sodium- and chloride-dependent taurine transporter OS=Mus musculus OX=10090 GN=Slc6a6 PE=1 SV=2	Slc6a6	70 kDa	0.017	NMuMg_EV high	67NR_EV low			Slc6a6
Solute carrier organic anion transporter family member 2A1 OS=Mus musculus OX=10090 GN=Slco2a1 PE=1 SV=2	Slco2a1	70 kDa	0.00015	NMuMg_EV low	67NR_EV low			Slco2a1
Spondin-1 OS=Mus musculus OX=10090 GN=Spon1 PE=1 SV=1	Spon1	91 kDa	0.0039	NMuMg_EV high	67NR_EV low			Spon1
Proto-oncogene tyrosine-protein kinase Src OS=Mus musculus OX=10090 GN=Src PE=1 SV=5	Src	61 kDa	0.013	NMuMg_EV low	67NR_EV low			Src
Hsc70-interacting protein OS=Mus musculus OX=10090 GN=St13 PE=1 SV=1	St13	42 kDa	0.041	NMuMg_EV low	67NR_EV low			St13
Signal transducing adapter molecule 1 OS=Mus musculus OX=10090 GN=Stam PE=1 SV=3	Stam	60 kDa	0.00048	NMuMg_EV low	67NR_EV low			Stam
Stomatin OS=Mus musculus OX=10090 GN=Stom PE=1 SV=3	Stom	31 kDa	0.017	NMuMg_EV high	67NR_EV low			Stom
Transforming growth factor-beta-induced protein ig-h3 OS=Mus musculus OX=10090 GN=Tgfbi PE=1 SV=1	Tgfbi	75 kDa	0.05	NMuMg_EV high	67NR_EV low			Tgfbi
Tight junction protein ZO-1 OS=Mus musculus OX=10090 GN=Tjp1 PE=1 SV=2	Tjp1	195 kDa	0.0031	NMuMg_EV high	67NR_EV low			Tjp1
Transmembrane protein 176B OS=Mus musculus OX=10090 GN=Tmem176b PE=1 SV=1	Tmem176b	28 kDa	0.0014	NMuMg_EV high	67NR_EV low			Tmem176b
DNA topoisomerase 2-alpha OS=Mus musculus OX=10090 GN=Top2a PE=1 SV=2	Top2a	173 kDa	0.028	NMuMg_EV high	67NR_EV low			Top2a
Trophoblast glycoprotein OS=Mus musculus OX=10090 GN=Tpbg PE=1 SV=3	Tpbg	46 kDa	0.034	NMuMg_EV low	67NR_EV low			Tpbg
E3 ubiquitin-protein ligase TRIM47 OS=Mus musculus OX=10090 GN=Trim47 PE=1 SV=2	Trim47	70 kDa	0.00036	NMuMg_EV high	67NR_EV low			Trim47
Tetraspanin-4 OS=Mus musculus OX=10090 GN=Tspan4 PE=1 SV=1	Tspan4	26 kDa	0.047	NMuMg_EV high	67NR_EV low			Tspan4
Protein tweety homolog 2 OS=Mus musculus OX=10090 GN=Ttyh2 PE=1 SV=1	Ttyh2	59 kDa	0.035	NMuMg_EV high	67NR_EV low			Ttyh2
Protein tweety homolog 3 OS=Mus musculus OX=10090 GN=Ttyh3 PE=1 SV=1	Ttyh3	58 kDa	0.036	NMuMg_EV low	67NR_EV low			Ttyh3
UDP-glucose 6-dehydrogenase OS=Mus musculus OX=10090 GN=Ugdh PE=1 SV=1	Ugdh	55 kDa	0.011	NMuMg_EV high	67NR_EV high			Ugdh
Netrin receptor UNC5B OS=Mus musculus OX=10090 GN=Unc5b PE=1 SV=1	Unc5b	104 kDa	0.012	NMuMg_EV high	67NR_EV low			Unc5b
WD repeat-containing protein 1 OS=Mus musculus OX=10090 GN=Wdr1 PE=1 SV=3	Wdr1	66 kDa	0.0072	NMuMg_EV low	67NR_EV low			Wdr1
NEDD4-like E3 ubiquitin-protein ligase WWP2 OS=Mus musculus OX=10090 GN=Wwp2 PE=1 SV=1	Wwp2	99 kDa	0.004	NMuMg_EV low	67NR_EV high			Wwp2
Tyrosine-protein kinase Yes OS=Mus musculus OX=10090 GN=Yes1 PE=1 SV=3	Yes1	61 kDa	0.0048	NMuMg_EV low	67NR_EV low			Yes1
14-3-3 protein beta/alpha OS=Mus musculus OX=10090 GN=Ywhab PE=1 SV=3	Ywhab	28 kDa	0.00098	NMuMg_EV low	67NR_EV low			Ywhab
14-3-3 protein epsilon OS=Mus musculus OX=10090 GN=Ywhae PE=1 SV=1	Ywhae	29 kDa	0.0047	NMuMg_EV low	67NR_EV low			Ywhae
14-3-3 protein gamma OS=Mus musculus OX=10090 GN=Ywhag PE=1 SV=2	Ywhag	28 kDa	0.00036	NMuMg_EV low	67NR_EV low			Ywhag
14-3-3 protein eta OS=Mus musculus OX=10090 GN=Ywhah PE=1 SV=2	Ywhah	28 kDa	0.0092	NMuMg_EV low	67NR_EV low			Ywhah
14-3-3 protein theta OS=Mus musculus OX=10090 GN=Ywhaq PE=1 SV=1	Ywhaq	28 kDa	0.025	NMuMg_EV low	67NR_EV low			Ywhaq
14-3-3 protein zeta/delta OS=Mus musculus OX=10090 GN=Ywhaz PE=1 SV=1	Ywhaz	28 kDa	0.0015	NMuMg_EV low	67NR_EV low			Ywhaz
