# Supplementary material for: Characterization of extracellular vesicle-associated DNA and proteins derived from organotropic metastatic breast cancer cells
Source: J Exp Clin Cancer Res. 2025 May 23;44:157. doi: 10.1186/s13046-025-03418-3 (PMC12100931; doi:10.1186/s13046-025-03418-3)
Supplement: Supplementary file 5 — Supplementary Material 5. [file 13046_2025_3418_MOESM5_ESM.xls]

## Sheet: DAVID BP Fig 6D
Cytoplasmic translation	Cell adhesion	Angiogenesis	Negative regulation of apoptosis	Extracellular matrix organization	Cell-cell adhesion	Positive regulation of proliferation	Positive regulation of cell migration	Cell migration	Actin cytoskeleton organization
ribosomal protein L13A(Rpl13a)	Eph receptor A2(Epha2)	cell migration inducing hyaluronidase 2(Cemip2)	DEAD box helicase 3, X-linked(Ddx3x)	cellular communication network factor 1(Ccn1)	cellular communication network factor 1(Ccn1)	Eph receptor A4(Epha4)	Eph receptor A2(Epha2)	Eph receptor A2(Epha2)	filamin, alpha(Flna)
ribosomal protein L14(Rpl14)	Eph receptor A4(Epha4)	collagen, type XVIII, alpha 1(Col18a1)	DnaJ heat shock protein family (Hsp40) member A1(Dnaja1)	collagen, type I, alpha 1(Col1a1)	integrin alpha 6(Itga6)	NOP2 nucleolar protein(Nop2)	Eph receptor A4(Epha4)	laminin, alpha 5(Lama5)	myosin, heavy polypeptide 9, non-muscle(Myh9)
ribosomal protein L17(Rpl17)	adhesion G protein-coupled receptor E5(Adgre5)	filamin, alpha(Flna)	cellular communication network factor 1(Ccn1)	collagen, type XVIII, alpha 1(Col18a1)	low density lipoprotein receptor-related protein 5(Lrp5)	clusterin(Clu)	cellular communication network factor 1(Ccn1)	laminin, beta 2(Lamb2)	protein kinase C and casein kinase substrate in neurons 2(Pacsin2)
ribosomal protein L18(Rpl18)	cellular communication network factor 1(Ccn1)	milk fat globule EGF and factor V/VIII domain containing(Mfge8)	clusterin(Clu)	lectin, galactose binding, soluble 3(Lgals3)	myosin, heavy polypeptide 9, non-muscle(Myh9)	lectin, galactose binding, soluble 3(Lgals3)	collagen, type I, alpha 1(Col1a1)	laminin, gamma 1(Lamc1)	tight junction protein 1(Tjp1)
ribosomal protein L18A(Rpl18a)	collagen, type XII, alpha 1(Col12a1)	myosin, heavy polypeptide 9, non-muscle(Myh9)	filamin, alpha(Flna)	matrix metallopeptidase 13(Mmp13)	protein phosphatase 1 catalytic subunit alpha(Ppp1ca)	notch 2(Notch2)	integrin alpha 6(Itga6)	myosin XVIIIA(Myo18a)
ribosomal protein L27A(Rpl27a)	collagen, type XVIII, alpha 1(Col18a1)	perlecan (heparan sulfate proteoglycan 2)(Hspg2)	heat shock protein 90 alpha (cytosolic), class B member 1(Hsp90ab1)	perlecan (heparan sulfate proteoglycan 2)(Hspg2)	slit guidance ligand 2(Slit2)	ribosomal protein S6(Rps6)	sema domain, immunoglobulin domain (Ig), short basic domain, secreted, (semaphorin) 3C(Sema3c)	protein tyrosine phosphatase receptor type F(Ptprf)
ribosomal protein L3(Rpl3)	integrin alpha 6(Itga6)	potassium channel tetramerisation domain containing 10(Kctd10)	lectin, galactose binding, soluble 3(Lgals3)	transforming growth factor, beta induced(Tgfbi)	tight junction protein 1(Tjp1)	ribosomal protein S9(Rps9)	tight junction protein 1(Tjp1)
ribosomal protein L4(Rpl4)	laminin, beta 2(Lamb2)	serine (or cysteine) peptidase inhibitor, clade E, member 1(Serpine1)	myosin XVIIIA(Myo18a)	von Willebrand factor A domain containing 1(Vwa1)	vanin 1(Vnn1)	tight junction protein 1(Tjp1)
ribosomal protein L5(Rpl5)	laminin, gamma 1(Lamc1)	transforming growth factor, beta induced(Tgfbi)	ribosomal protein S6(Rps6)
ribosomal protein L6(Rpl6)	milk fat globule EGF and factor V/VIII domain containing(Mfge8)	unc-5 netrin receptor B(Unc5b)	tight junction protein 1(Tjp1)
ribosomal protein L7(Rpl7)	myosin, heavy polypeptide 9, non-muscle(Myh9)
ribosomal protein L7A(Rpl7a)	protein tyrosine phosphatase receptor type F(Ptprf)
ribosomal protein L9(Rpl9)	spondin 1, (f-spondin) extracellular matrix protein(Spon1)
ribosomal protein S2(Rps2)	transforming growth factor, beta induced(Tgfbi)
ribosomal protein S23(Rps23)
ribosomal protein S6(Rps6)
ribosomal protein S8(Rps8)
ribosomal protein S9(Rps9)

## Sheet: DAVID BP Fig 6G
Cell adhesion	Cell migration	Substrate-dependent cell spreading	Cell-matrix adhesion	Integrin-mediated signaling pathway	Positive regulation of proliferation	Negative regulation of apoptosis	Cytoskeleton organization	Positive regulation of cell migration	Positive regulation of cell adhesion	Wound healing, spreading of cells	Cell-substrate adhesion regulation	Positive regulation of cell motility	Positive regulation-integrin signaling
cellular communication network factor 1(Ccn1)	cellular communication network factor 2(Ccn2)	laminin B1(Lamb1)	cellular communication network factor 2(Ccn2)	cellular communication network factor 2(Ccn2)	cellular communication network factor 2(Ccn2)	cellular communication network factor 1(Ccn1)	cofilin 1, non-muscle(Cfl1)	integrin alpha 2(Itga2)	cellular communication network factor 1(Ccn1)	cellular communication network factor 1(Ccn1)	cellular communication network factor 1(Ccn1)	cofilin 1, non-muscle(Cfl1)	laminin B1(Lamb1)
cellular communication network factor 2(Ccn2)	laminin B1(Lamb1)	laminin, alpha 5(Lama5)	integrin alpha 2(Itga2)	integrin alpha 2(Itga2)	integrin alpha 2(Itga2)	epithelial cell adhesion molecule(Epcam)	protein kinase C and casein kinase substrate in neurons 2(Pacsin2)	laminin B1(Lamb1)	laminin B1(Lamb1)	ras homolog family member A(Rhoa)	nephronectin(Npnt)	epithelial cell adhesion molecule(Epcam)	laminin, gamma 1(Lamc1)
laminin B1(Lamb1)	laminin, alpha 5(Lama5)	laminin, beta 3(Lamb3)	nephronectin(Npnt)	laminin, alpha 5(Lama5)	laminin, alpha 5(Lama5)	heat shock protein 90 alpha (cytosolic), class B member 1(Hsp90ab1)	ras homolog family member A(Rhoa)	laminin, gamma 1(Lamc1)	laminin, gamma 2(Lamc2)
laminin, beta 3(Lamb3)	laminin, beta 3(Lamb3)	laminin, gamma 1(Lamc1)	ras homolog family member A(Rhoa)	ras homolog family member A(Rhoa)	ras homolog family member A(Rhoa)	matrix metallopeptidase 9(Mmp9)
laminin, gamma 1(Lamc1)	laminin, gamma 1(Lamc1)	ras homolog family member A(Rhoa)
laminin, gamma 2(Lamc2)	matrix metallopeptidase 9(Mmp9)
nephronectin(Npnt)	ras homolog family member A(Rhoa)
ras homolog family member A(Rhoa)

## Sheet: DAVID MF Fig 6H
Protein binding	ECM structural constituent	Integrin binding	Constituent of synapse ECM	Laminin binding	Fibronectin binding
HtrA serine peptidase 1(Htra1)	agrin(Agrn)	cellular communication network factor 1(Ccn1)	laminin B1(Lamb1)	agrin(Agrn)	cellular communication network factor 2(Ccn2)
Mov10 RISC complex RNA helicase(Mov10)	laminin B1(Lamb1)	cellular communication network factor 2(Ccn2)	laminin, gamma 1(Lamc1)	integrin alpha 2(Itga2)	matrix metallopeptidase 9(Mmp9)
SH3-domain GRB2-like 1(Sh3gl1)	laminin, alpha 5(Lama5)	integrin alpha 2(Itga2)
WW domain containing E3 ubiquitin protein ligase 2(Wwp2)	laminin, beta 3(Lamb3)	laminin B1(Lamb1)
adaptor-related protein complex 2, beta 1 subunit(Ap2b1)	laminin, gamma 1(Lamc1)	laminin, alpha 5(Lama5)
agrin(Agrn)	laminin, gamma 2(Lamc2)	laminin, gamma 1(Lamc1)
clathrin heavy chain(Cltc)	nephronectin(Npnt)	nephronectin(Npnt)
cofilin 1, non-muscle(Cfl1)
eukaryotic translation elongation factor 1 alpha 1(Eef1a1)
heat shock protein 90 alpha (cytosolic), class B member 1(Hsp90ab1)
heat shock protein 90, alpha (cytosolic), class A member 1(Hsp90aa1)
histocompatibility 2, K1, K region(H2-K1)
lactate dehydrogenase A(Ldha)
laminin B1(Lamb1)
laminin, alpha 5(Lama5)
laminin, gamma 1(Lamc1)
laminin, gamma 2(Lamc2)
poly(A) binding protein, cytoplasmic 1(Pabpc1)
poly(rC) binding protein 2(Pcbp2)
protein kinase C and casein kinase substrate in neurons 2(Pacsin2)
ras homolog family member A(Rhoa)
solute carrier family 2 (facilitated glucose transporter), member 1(Slc2a1)
sorting nexin 9(Snx9)
sphingomyelin phosphodiesterase, acid-like 3B(Smpdl3b)
transmembrane protease, serine 11e(Tmprss11e)

## Sheet: DAVID KEGG Fig 6I
Pathways in cancer	PI3K-Akt signaling	ECM interaction	Focal adhesion	Small cell lung cancer	Amoebiasis	Prostate cancer	Estrogen signaling
heat shock protein 90 alpha (cytosolic), class B member 1(Hsp90ab1)	heat shock protein 90 alpha (cytosolic), class B member 1(Hsp90ab1)	agrin(Agrn)	integrin alpha 2(Itga2)	integrin alpha 2(Itga2)	laminin B1(Lamb1)	heat shock protein 90 alpha (cytosolic), class B member 1(Hsp90ab1)	heat shock protein 90 alpha (cytosolic), class B member 1(Hsp90ab1)
heat shock protein 90, alpha (cytosolic), class A member 1(Hsp90aa1)	heat shock protein 90, alpha (cytosolic), class A member 1(Hsp90aa1)	integrin alpha 2(Itga2)	laminin B1(Lamb1)	laminin B1(Lamb1)	laminin, alpha 5(Lama5)	heat shock protein 90, alpha (cytosolic), class A member 1(Hsp90aa1)	heat shock protein 90, alpha (cytosolic), class A member 1(Hsp90aa1)
integrin alpha 2(Itga2)	integrin alpha 2(Itga2)	laminin B1(Lamb1)	laminin, alpha 5(Lama5)	laminin, alpha 5(Lama5)	laminin, beta 3(Lamb3)	matrix metallopeptidase 9(Mmp9)	matrix metallopeptidase 9(Mmp9)
laminin B1(Lamb1)	laminin B1(Lamb1)	laminin, alpha 5(Lama5)	laminin, beta 3(Lamb3)	laminin, beta 3(Lamb3)	laminin, gamma 1(Lamc1)
laminin, alpha 5(Lama5)	laminin, alpha 5(Lama5)	laminin, beta 3(Lamb3)	laminin, gamma 1(Lamc1)	laminin, gamma 1(Lamc1)	laminin, gamma 2(Lamc2)
laminin, beta 3(Lamb3)	laminin, beta 3(Lamb3)	laminin, gamma 1(Lamc1)	laminin, gamma 2(Lamc2)	laminin, gamma 2(Lamc2)
laminin, gamma 1(Lamc1)	laminin, gamma 1(Lamc1)	laminin, gamma 2(Lamc2)	ras homolog family member A(Rhoa)
laminin, gamma 2(Lamc2)	laminin, gamma 2(Lamc2)
matrix metallopeptidase 9(Mmp9)
ras homolog family member A(Rhoa)
solute carrier family 2 (facilitated glucose transporter), member 1(Slc2a1)
