# Supplementary material for: Characterization of extracellular vesicle-associated DNA and proteins derived from organotropic metastatic breast cancer cells
Source: J Exp Clin Cancer Res. 2025 May 23;44:157. doi: 10.1186/s13046-025-03418-3 (PMC12100931; doi:10.1186/s13046-025-03418-3)
Supplement: Supplementary file 6 — Supplementary Material 6. [file 13046_2025_3418_MOESM6_ESM.xls]

## Sheet: Supplementary Table 5
Supplementary Table 5: Protein distribution in EVs isolated from non-transformed, primary and metastatic BC cell lines.
Identified Proteins	Alternate ID	MW	ANOVA Test	Quantitative Profile			NMuMg_EV2	NMuMg_EV3	NMuMg_EV	67NR_EV2	67NR_EV3	67NR_EV	4T1_EV2	4T1_EV3	4T1_EV	NMuMG_EVs	67NR_EVs	4T1_EVs
Ephrin type-B receptor 4 OS=Mus musculus OX=10090 GN=Ephb4 PE=1 SV=2	Ephb4	109 kDa	0.0001	NMuMg_EV low	67NR_EV low	4T1_EV low	2.3385	1	1	6.7193	3.6673	1	1	5.1836	1	1.44617	3.79553	2.39453
Nck-associated protein 1 OS=Mus musculus OX=10090 GN=Nckap1 PE=1 SV=2	Nckap1	129 kDa	0.00011	NMuMg_EV low	67NR_EV low	4T1_EV low	1.559	1	1	1.6798	1.2224	1	1	2.0735	1	1.18633	1.30073	1.35783
Golgin subfamily A member 7 OS=Mus musculus OX=10090 GN=Golga7 PE=1 SV=1	Golga7	16 kDa	0.00011	NMuMg_EV low	67NR_EV low	4T1_EV low	2.3385	1	1	1.6798	1.2224	1	1	4.1469	1	1.44617	1.30073	2.04897
Integrin alpha-3 OS=Mus musculus OX=10090 GN=Itga3 PE=1 SV=1	Itga3	117 kDa	0.00012	NMuMg_EV low	67NR_EV low	4T1_EV low	31.18	25.835	20.454	56.274	48.898	31.361	39.944	66.351	19.035	25.823	45.511	41.7767
Fructose-bisphosphate aldolase A OS=Mus musculus OX=10090 GN=Aldoa PE=1 SV=2	Aldoa	39 kDa	0.00012	NMuMg_EV low	67NR_EV low	4T1_EV low	10.913	20.668	5.4543	9.239	6.1122	1.6506	2.9958	7.2571	1	12.3451	5.66727	3.75097
FERM, ARHGEF and pleckstrin domain-containing protein 1 OS=Mus musculus OX=10090 GN=Farp1 PE=1 SV=1	Farp1	119 kDa	0.00012	NMuMg_EV low	67NR_EV low	4T1_EV low	3.8974	10.334	4.0907	5.8794	2.4449	1	1	1.0367	1	6.10737	3.1081	1.01223
Serine/threonine-protein kinase MRCK beta OS=Mus musculus OX=10090 GN=Cdc42bpb PE=1 SV=2	Cdc42bpb	195 kDa	0.00013	NMuMg_EV low	67NR_EV low	4T1_EV low	1	1	1	1	1	1	1	1	1	1	1	1
EH domain-containing protein 2 OS=Mus musculus OX=10090 GN=Ehd2 PE=1 SV=1	Ehd2	61 kDa	0.00014	NMuMg_EV low	67NR_EV low	4T1_EV low	7.7949	1	2.7272	15.958	12.224	4.9517	4.993	18.661	1	3.8407	11.0446	8.218
Guanine nucleotide-binding protein G(i) subunit alpha-3 OS=Mus musculus OX=10090 GN=Gnai3 PE=1 SV=3	Gnai3	41 kDa	0.00014	NMuMg_EV low	67NR_EV low	4T1_EV low	10.913	5.167	4.0907	8.3991	6.1122	1	1.9972	8.2938	1	6.72357	5.17043	3.76367
5'-nucleotidase OS=Mus musculus OX=10090 GN=Nt5e PE=1 SV=2	Nt5e	64 kDa	0.00015	NMuMg_EV low	67NR_EV low	4T1_EV low	4.6769	1	1	17.638	17.114	8.2529	8.9875	24.882	1	2.22563	14.335	11.6232
Solute carrier organic anion transporter family member 2A1 OS=Mus musculus OX=10090 GN=Slco2a1 PE=1 SV=2	Slco2a1	70 kDa	0.00015	NMuMg_EV low	67NR_EV low	4T1_EV low	1	1	1.3636	1	1.2224	1	1	1.0367	1	1.1212	1.07413	1.01223
Ephrin type-B receptor 2 OS=Mus musculus OX=10090 GN=Ephb2 PE=1 SV=3	Ephb2	110 kDa	0.00016	NMuMg_EV low	67NR_EV low	4T1_EV low	1	1	1	1	3.6673	1	1	3.1102	1	1	1.8891	1.7034
60S ribosomal protein L7a OS=Mus musculus OX=10090 GN=Rpl7a PE=1 SV=2	Rpl7a	30 kDa	0.0002	NMuMg_EV high	67NR_EV low	4T1_EV low	18.708	20.668	9.545	8.3991	1.2224	1	1	1	1	16.307	3.5405	1
Cullin-associated NEDD8-dissociated protein 1 OS=Mus musculus OX=10090 GN=Cand1 PE=1 SV=2	Cand1	136 kDa	0.00022	NMuMg_EV low	67NR_EV low	4T1_EV low	1	1	1	2.5197	1	1	1	1	1	1	1.50657	1
Integrin alpha-6 OS=Mus musculus OX=10090 GN=Itga6 PE=1 SV=3	Itga6	122 kDa	0.00024	NMuMg_EV high	67NR_EV low	4T1_EV low	21.826	36.169	8.1815	16.798	14.669	1	6.9902	22.808	1	22.0588	10.8223	10.2661
Putative helicase MOV-10 OS=Mus musculus OX=10090 GN=Mov10 PE=1 SV=2	Mov10	114 kDa	0.00024	NMuMg_EV low	67NR_EV low	4T1_EV high	9.3539	10.334	14.999	15.958	14.669	11.554	32.954	35.249	3.1724	11.5623	14.0603	23.7918
Agrin OS=Mus musculus OX=10090 GN=Agrn PE=1 SV=1	Agrn	208 kDa	0.00025	NMuMg_EV high	67NR_EV low	4T1_EV high	24.164	51.67	49.089	18.478	4.8898	1	44.937	29.028	1	41.641	8.1226	24.9883
Protein lin-7 homolog C OS=Mus musculus OX=10090 GN=Lin7c PE=1 SV=2	Lin7c	22 kDa	0.00028	NMuMg_EV low	67NR_EV low	4T1_EV low	1	1	1	1	1	1	1	1	1	1	1	1
Myb-binding protein 1A OS=Mus musculus OX=10090 GN=Mybbp1a PE=1 SV=2	Mybbp1a	152 kDa	0.00029	NMuMg_EV high	67NR_EV low	4T1_EV low	35.077	46.503	10.909	13.439	7.3347	1	1	2.0735	1	30.8297	7.2579	1.35783
14-3-3 protein gamma OS=Mus musculus OX=10090 GN=Ywhag PE=1 SV=2	Ywhag	28 kDa	0.00036	NMuMg_EV low	67NR_EV low	4T1_EV low	8.5744	1	1	8.3991	9.7796	1.6506	4.993	8.2938	1	3.5248	6.60977	4.76227
E3 ubiquitin-protein ligase TRIM47 OS=Mus musculus OX=10090 GN=Trim47 PE=1 SV=2	Trim47	70 kDa	0.00036	NMuMg_EV high	67NR_EV low	4T1_EV low	35.077	36.169	1	14.279	2.4449	1	1	1.0367	1	24.082	5.90797	1.01223
Pyruvate kinase PKM OS=Mus musculus OX=10090 GN=Pkm PE=1 SV=4	Pkm	58 kDa	0.00037	NMuMg_EV low	67NR_EV low	4T1_EV low	26.503	5.167	36.817	22.678	30.561	19.807	12.982	24.882	1	22.829	24.3487	12.9547
Rho guanine nucleotide exchange factor 1 OS=Mus musculus OX=10090 GN=Arhgef1 PE=1 SV=2	Arhgef1	103 kDa	0.00037	NMuMg_EV high	67NR_EV low	4T1_EV low	14.81	5.167	1	1	1	1	1	1	1	6.99233	1	1
Integrin alpha-1 OS=Mus musculus OX=10090 GN=Itga1 PE=1 SV=2	Itga1	131 kDa	0.0004	NMuMg_EV low	67NR_EV low	4T1_EV low	1	1	1	1	1	1	1	1	1	1	1	1
Clathrin heavy chain 1 OS=Mus musculus OX=10090 GN=Cltc PE=1 SV=3	Cltc	192 kDa	0.00041	NMuMg_EV low	67NR_EV high	4T1_EV high	29.621	5.167	34.089	82.311	96.573	62.722	77.891	95.379	12.69	22.959	80.5353	61.9867
Afadin OS=Mus musculus OX=10090 GN=Afdn PE=1 SV=3	Afdn	207 kDa	0.00041	NMuMg_EV low	67NR_EV low	4T1_EV low	1	1	1	1	1	1	1	1	1	1	1	1
Syntaxin-binding protein 2 OS=Mus musculus OX=10090 GN=Stxbp2 PE=1 SV=1	Stxbp2	66 kDa	0.00042	NMuMg_EV low	67NR_EV low	4T1_EV low	1	1	1	1	1	1	1	1	1	1	1	1
Synaptic vesicle membrane protein VAT-1 homolog OS=Mus musculus OX=10090 GN=Vat1 PE=1 SV=3	Vat1	43 kDa	0.00043	NMuMg_EV low	67NR_EV low	4T1_EV low	1	1	1	2.5197	3.6673	1	1	1.0367	1	1	2.39567	1.01223
Signal recognition particle 14 kDa protein OS=Mus musculus OX=10090 GN=Srp14 PE=1 SV=1	Srp14	13 kDa	0.00043	NMuMg_EV low	67NR_EV high	4T1_EV high	1	1	1	5.8794	9.7796	3.3012	6.9902	8.2938	1	1	6.32007	5.428
H-2 class I histocompatibility antigen, D-D alpha chain OS=Mus musculus OX=10090 GN=H2-D1 PE=1 SV=1	H2-D1	41 kDa	0.00047	NMuMg_EV low	67NR_EV low	4T1_EV low	2.3385	1	1.3636	10.919	7.3347	4.9517	1.9972	9.3306	1	1.56737	7.73513	4.10927
Signal transducing adapter molecule 1 OS=Mus musculus OX=10090 GN=Stam PE=1 SV=3	Stam	60 kDa	0.00048	NMuMg_EV low	67NR_EV low	4T1_EV low	3.118	5.167	1	2.5197	2.4449	1	1	2.0735	1	3.095	1.9882	1.35783
Transient receptor potential cation channel subfamily V member 4 OS=Mus musculus OX=10090 GN=Trpv4 PE=1 SV=1	Trpv4	98 kDa	0.0005	NMuMg_EV low	67NR_EV low	4T1_EV low	1	1	1	1	1	1	1	1.0367	1	1	1	1.01223
Glyceraldehyde-3-phosphate dehydrogenase OS=Mus musculus OX=10090 GN=Gapdh PE=1 SV=2	Gapdh	36 kDa	0.00051	NMuMg_EV high	67NR_EV low	4T1_EV low	26.503	31.002	23.181	23.518	24.449	18.156	12.982	20.735	3.1724	26.8953	22.041	12.2965
Rab GDP dissociation inhibitor beta OS=Mus musculus OX=10090 GN=Gdi2 PE=1 SV=1	Gdi2	51 kDa	0.00054	NMuMg_EV low	67NR_EV low	4T1_EV low	10.913	1	2.7272	9.239	3.6673	1	1.9972	7.2571	1	4.88007	4.63543	3.4181
Plasminogen activator inhibitor 1 OS=Mus musculus OX=10090 GN=Serpine1 PE=1 SV=1	Serpine1	45 kDa	0.00054	NMuMg_EV high	67NR_EV low	4T1_EV low	35.856	15.501	10.909	2.5197	2.4449	4.9517	7.9889	4.1469	1	20.7553	3.30543	4.3786
Sodium/myo-inositol cotransporter OS=Mus musculus OX=10090 GN=Slc5a3 PE=1 SV=2	Slc5a3	80 kDa	0.00056	NMuMg_EV low	67NR_EV low	4T1_EV low	1	5.167	1	1	1	1	1	1.0367	1	2.389	1	1.01223
Integral membrane protein 2B OS=Mus musculus OX=10090 GN=Itm2b PE=1 SV=1	Itm2b	30 kDa	0.00059	NMuMg_EV high	67NR_EV low	4T1_EV low	14.81	10.334	6.8179	5.0395	1.2224	1	1	3.1102	1	10.654	2.42063	1.7034
Peroxidasin homolog OS=Mus musculus OX=10090 GN=Pxdn PE=1 SV=2	Pxdn	165 kDa	0.00063	NMuMg_EV low	67NR_EV low	4T1_EV low	81.846	51.67	137.72	56.274	55.01	29.71	102.86	61.167	1	90.412	46.998	55.009
Syntaxin-4 OS=Mus musculus OX=10090 GN=Stx4 PE=1 SV=1	Stx4	34 kDa	0.00064	NMuMg_EV low	67NR_EV low	4T1_EV low	1	5.167	1	1	1	1	1	1	1	2.389	1	1
Annexin A5 OS=Mus musculus OX=10090 GN=Anxa5 PE=1 SV=1	Anxa5	36 kDa	0.00077	NMuMg_EV low	67NR_EV low	4T1_EV low	16.369	10.334	10.909	26.037	29.339	13.205	11.983	23.845	3.1724	12.5373	22.8603	13.0001
Guanine nucleotide-binding protein G(s) subunit alpha isoforms XLas OS=Mus musculus OX=10090 GN=Gnas PE=1 SV=1	Gnas	122 kDa	0.00077	NMuMg_EV low	67NR_EV low	4T1_EV low	13.251	10.334	9.545	14.279	9.7796	1	3.9944	9.3306	1	11.0433	8.35287	4.775
AP-2 complex subunit alpha-2 OS=Mus musculus OX=10090 GN=Ap2a2 PE=1 SV=2	Ap2a2	104 kDa	0.00078	NMuMg_EV high	67NR_EV low	4T1_EV low	21.826	20.668	9.545	6.7193	9.7796	1	4.993	8.2938	1	17.3463	5.83297	4.76227
MLV-related proviral Env polyprotein OS=Mus musculus OX=10090 PE=1 SV=3		70 kDa	0.0008	NMuMg_EV low	67NR_EV high	4T1_EV high	19.487	1	10.909	31.917	45.231	28.06	23.967	34.212	34.897	10.4653	35.0693	31.0253
Calcium-binding protein 39 OS=Mus musculus OX=10090 GN=Cab39 PE=1 SV=2	Cab39	40 kDa	0.00093	NMuMg_EV low	67NR_EV low	4T1_EV low	1.559	1	1	2.5197	1.2224	1	1	2.0735	1	1.18633	1.5807	1.35783
Dedicator of cytokinesis protein 9 OS=Mus musculus OX=10090 GN=Dock9 PE=1 SV=2	Dock9	235 kDa	0.00094	NMuMg_EV low	67NR_EV low	4T1_EV low	1	1	1	2.5197	1	1	1	2.0735	1	1	1.50657	1.35783
Guanine nucleotide-binding protein subunit alpha-13 OS=Mus musculus OX=10090 GN=Gna13 PE=1 SV=1	Gna13	44 kDa	0.00094	NMuMg_EV low	67NR_EV low	4T1_EV low	5.4564	1	4.0907	3.3597	2.4449	1	1.9972	2.0735	1	3.5157	2.2682	1.69023
14-3-3 protein beta/alpha OS=Mus musculus OX=10090 GN=Ywhab PE=1 SV=3	Ywhab	28 kDa	0.00098	NMuMg_EV low	67NR_EV low	4T1_EV low	8.5744	1	1	8.3991	8.5571	1	4.993	7.2571	1	3.5248	5.9854	4.4167
Annexin A6 OS=Mus musculus OX=10090 GN=Anxa6 PE=1 SV=3	Anxa6	76 kDa	0.001	NMuMg_EV low	67NR_EV low	4T1_EV low	4.6769	1	5.4543	31.077	18.337	13.205	12.982	23.845	3.1724	3.7104	20.873	13.3331
Phospholipid scramblase 3 OS=Mus musculus OX=10090 GN=Plscr3 PE=1 SV=1	Plscr3	32 kDa	0.001	NMuMg_EV low	67NR_EV low	4T1_EV low	5.4564	5.167	4.0907	5.0395	2.4449	1	3.9944	8.2938	1	4.9047	2.82813	4.4294
Guanine nucleotide-binding protein subunit alpha-11 OS=Mus musculus OX=10090 GN=Gna11 PE=1 SV=1	Gna11	42 kDa	0.0011	NMuMg_EV low	67NR_EV low	4T1_EV low	3.118	1	1.3636	3.3597	2.4449	1	1	1.0367	1	1.8272	2.2682	1.01223
60S ribosomal protein L17 OS=Mus musculus OX=10090 GN=Rpl17 PE=1 SV=3	Rpl17	21 kDa	0.0011	NMuMg_EV high	67NR_EV low	4T1_EV low	14.031	20.668	8.1815	10.079	1.2224	1.6506	1	1.0367	1	14.2935	4.31733	1.01223
Tetraspanin-8 OS=Mus musculus OX=10090 GN=Tspan8 PE=1 SV=1	Tspan8	26 kDa	0.0011	NMuMg_EV high	67NR_EV low	4T1_EV low	19.487	46.503	9.545	1	1	1	1	1	1	25.1783	1	1
60S ribosomal protein L6 OS=Mus musculus OX=10090 GN=Rpl6 PE=1 SV=3	Rpl6	34 kDa	0.0013	NMuMg_EV high	67NR_EV low	4T1_EV low	15.59	20.668	13.636	13.439	7.3347	1.6506	1	1.0367	1	16.6313	7.47477	1.01223
Exostosin-1 OS=Mus musculus OX=10090 GN=Ext1 PE=1 SV=1	Ext1	86 kDa	0.0013	NMuMg_EV low	67NR_EV low	4T1_EV low	3.118	1	2.7272	1	1	1	1	1	1	2.28173	1	1
ATP-dependent 6-phosphofructokinase, liver type OS=Mus musculus OX=10090 GN=Pfkl PE=1 SV=4	Pfkl	85 kDa	0.0013	NMuMg_EV low	67NR_EV low	4T1_EV low	1	1	1	1.6798	1	1	1	1	1	1	1.2266	1
Transmembrane protein 176B OS=Mus musculus OX=10090 GN=Tmem176b PE=1 SV=1	Tmem176b	28 kDa	0.0014	NMuMg_EV high	67NR_EV low	4T1_EV low	20.267	41.336	12.272	8.3991	2.4449	1	1.9972	7.2571	1	24.625	3.948	3.4181
Heat shock protein 105 kDa OS=Mus musculus OX=10090 GN=Hsph1 PE=1 SV=2	Hsph1	96 kDa	0.0014	NMuMg_EV low	67NR_EV low	4T1_EV low	1	1	1	1.6798	1	1	1	1	1	1	1.2266	1
Transmembrane protein 106B OS=Mus musculus OX=10090 GN=Tmem106b PE=1 SV=1	Tmem106b	31 kDa	0.0014	NMuMg_EV high	67NR_EV low	4T1_EV low	4.6769	10.334	2.7272	1	1	1	1	1	1	5.9127	1	1
14-3-3 protein zeta/delta OS=Mus musculus OX=10090 GN=Ywhaz PE=1 SV=1	Ywhaz	28 kDa	0.0015	NMuMg_EV low	67NR_EV low	4T1_EV low	15.59	20.668	10.909	18.478	23.227	6.6023	11.983	18.661	1	15.7223	16.1024	10.548
Integrin beta-4 OS=Mus musculus OX=10090 GN=Itgb4 PE=1 SV=1	Itgb4	202 kDa	0.0015	NMuMg_EV low	67NR_EV low	4T1_EV low	12.472	31.002	4.0907	17.638	8.5571	1	2.9958	19.698	1	15.8549	9.06503	7.89793
Ras-related protein Ral-A OS=Mus musculus OX=10090 GN=Rala PE=1 SV=1	Rala	24 kDa	0.0015	NMuMg_EV low	67NR_EV low	4T1_EV low	6.2359	1	2.7272	5.0395	3.6673	1.6506	1	4.1469	1	3.32103	3.45247	2.04897
Annexin A7 OS=Mus musculus OX=10090 GN=Anxa7 PE=1 SV=2	Anxa7	50 kDa	0.0016	NMuMg_EV low	67NR_EV low	4T1_EV low	1.559	1	1	7.5592	7.3347	1	1	5.1836	1	1.18633	5.29797	2.39453
40S ribosomal protein S6 OS=Mus musculus OX=10090 GN=Rps6 PE=1 SV=1	Rps6	29 kDa	0.0016	NMuMg_EV high	67NR_EV low	4T1_EV low	10.913	10.334	5.4543	7.5592	3.6673	1.6506	1	1.0367	1	8.90043	4.29237	1.01223
MARCKS-related protein OS=Mus musculus OX=10090 GN=Marcksl1 PE=1 SV=2	Marcksl1	20 kDa	0.0016	NMuMg_EV low	67NR_EV low	4T1_EV low	1	1	1	1.6798	1.2224	1	1	1.0367	1	1	1.30073	1.01223
GTPase NRas OS=Mus musculus OX=10090 GN=Nras PE=1 SV=1	Nras	21 kDa	0.0017	NMuMg_EV low	67NR_EV low	4T1_EV low	3.118	5.167	1.3636	5.8794	3.6673	1.6506	1	6.2204	1	3.2162	3.73243	2.74013
CUGBP Elav-like family member 1 OS=Mus musculus OX=10090 GN=Celf1 PE=1 SV=2	Celf1	52 kDa	0.0017	NMuMg_EV high	67NR_EV low	4T1_EV low	7.0154	5.167	1.3636	1	1	1	1	1	1	4.51533	1	1
Elongation factor 1-alpha 1 OS=Mus musculus OX=10090 GN=Eef1a1 PE=1 SV=3	Eef1a1	50 kDa	0.0018	NMuMg_EV low	67NR_EV high	4T1_EV low	17.928	15.501	16.363	39.476	45.231	39.614	27.961	38.359	34.897	16.5973	41.4403	33.739
Monocarboxylate transporter 1 OS=Mus musculus OX=10090 GN=Slc16a1 PE=1 SV=1	Slc16a1	53 kDa	0.0018	NMuMg_EV high	67NR_EV low	4T1_EV low	7.7949	15.501	4.0907	5.8794	6.1122	1.6506	2.9958	5.1836	1	9.12887	4.5474	3.0598
Cytoplasmic dynein 1 heavy chain 1 OS=Mus musculus OX=10090 GN=Dync1h1 PE=1 SV=2	Dync1h1	532 kDa	0.002	NMuMg_EV low	67NR_EV low	4T1_EV low	10.913	5.167	2.7272	15.958	1	1	1	1	1	6.26907	5.986	1
Galectin-1 OS=Mus musculus OX=10090 GN=Lgals1 PE=1 SV=3	Lgals1	15 kDa	0.002	NMuMg_EV low	67NR_EV low	4T1_EV low	2.3385	1	1.3636	7.5592	3.6673	1.6506	1.9972	5.1836	1	1.56737	4.29237	2.72693
Lymphocyte antigen 75 OS=Mus musculus OX=10090 GN=Ly75 PE=1 SV=2	Ly75	197 kDa	0.002	NMuMg_EV low	67NR_EV low	4T1_EV low	1	1	1	3.3597	1.2224	1	1	5.1836	1	1	1.8607	2.39453
Plexin-B2 OS=Mus musculus OX=10090 GN=Plxnb2 PE=1 SV=1	Plxnb2	206 kDa	0.0021	NMuMg_EV high	67NR_EV low	4T1_EV low	40.533	41.336	14.999	15.958	6.1122	1.6506	6.9902	31.102	1	32.2893	7.90693	13.0307
Alpha-enolase OS=Mus musculus OX=10090 GN=Eno1 PE=1 SV=3	Eno1	47 kDa	0.0023	NMuMg_EV low	67NR_EV low	4T1_EV low	38.974	36.169	25.908	25.197	36.673	11.554	16.976	31.102	1	33.6837	24.4747	16.3593
Collagen alpha-1(XII) chain OS=Mus musculus OX=10090 GN=Col12a1 PE=2 SV=3	Col12a1	340 kDa	0.0023	NMuMg_EV high	67NR_EV low	4T1_EV low	57.682	56.837	136.36	1	1.2224	1	35.95	4.1469	1	83.6263	1.07413	13.699
Formin-like protein 2 OS=Mus musculus OX=10090 GN=Fmnl2 PE=1 SV=2	Fmnl2	123 kDa	0.0024	NMuMg_EV low	67NR_EV low	4T1_EV low	1	1	1	7.5592	1.2224	1	1	7.2571	1	1	3.26053	3.0857
Protein kinase C and casein kinase substrate in neurons protein 2 OS=Mus musculus OX=10090 GN=Pacsin2 PE=1 SV=1	Pacsin2	56 kDa	0.0024	NMuMg_EV low	67NR_EV high	4T1_EV low	1.559	1	1.3636	8.3991	9.7796	3.3012	3.9944	9.3306	1	1.30753	7.15997	4.775
Annexin A4 OS=Mus musculus OX=10090 GN=Anxa4 PE=1 SV=4	Anxa4	36 kDa	0.0025	NMuMg_EV low	67NR_EV low	4T1_EV low	12.472	10.334	14.999	11.759	13.447	6.6023	2.9958	9.3306	1	12.6017	10.6028	4.44213
V-type proton ATPase subunit B, brain isoform OS=Mus musculus OX=10090 GN=Atp6v1b2 PE=1 SV=1	Atp6v1b2	57 kDa	0.0025	NMuMg_EV high	67NR_EV low	4T1_EV low	5.4564	5.167	1.3636	1	1	1	1	1.0367	1	3.99567	1	1.01223
40S ribosomal protein S2 OS=Mus musculus OX=10090 GN=Rps2 PE=1 SV=3	Rps2	31 kDa	0.0027	NMuMg_EV high	67NR_EV low	4T1_EV low	26.503	25.835	19.09	17.638	13.447	6.6023	2.9958	8.2938	1	23.8093	12.5624	4.09653
Myelin regulatory factor OS=Mus musculus OX=10090 GN=Myrf PE=1 SV=2	Myrf	123 kDa	0.0028	NMuMg_EV high	67NR_EV low	4T1_EV low	7.7949	5.167	1.3636	1	1	1	1	1	1	4.77517	1	1
60S ribosomal protein L18 OS=Mus musculus OX=10090 GN=Rpl18 PE=1 SV=3	Rpl18	22 kDa	0.003	NMuMg_EV high	67NR_EV low	4T1_EV low	13.251	31.002	9.545	7.5592	2.4449	1	1	1	1	17.9327	3.66803	1
Copine-1 OS=Mus musculus OX=10090 GN=Cpne1 PE=1 SV=1	Cpne1	59 kDa	0.003	NMuMg_EV low	67NR_EV low	4T1_EV low	2.3385	1	1	1.6798	1	1	1	1	1	1.44617	1.2266	1
Hepatocyte growth factor-regulated tyrosine kinase substrate OS=Mus musculus OX=10090 GN=Hgs PE=1 SV=2	Hgs	86 kDa	0.0031	NMuMg_EV low	67NR_EV low	4T1_EV low	6.2359	1	1.3636	4.1996	1.2224	1	1	3.1102	1	2.8665	2.14067	1.7034
Peroxiredoxin-2 OS=Mus musculus OX=10090 GN=Prdx2 PE=1 SV=3	Prdx2	22 kDa	0.0031	NMuMg_EV low	67NR_EV low	4T1_EV low	1	1	1	2.5197	1.2224	1	1	3.1102	1	1	1.5807	1.7034
Cytoplasmic protein NCK2 OS=Mus musculus OX=10090 GN=Nck2 PE=1 SV=1	Nck2	43 kDa	0.0031	NMuMg_EV low	67NR_EV low	4T1_EV low	1	1	1	1	1	1	1	1	1	1	1	1
Tight junction protein ZO-1 OS=Mus musculus OX=10090 GN=Tjp1 PE=1 SV=2	Tjp1	195 kDa	0.0031	NMuMg_EV high	67NR_EV low	4T1_EV low	6.2359	5.167	1	1	1.2224	1	1	1	1	4.1343	1.07413	1
Lactadherin OS=Mus musculus OX=10090 GN=Mfge8 PE=1 SV=3	Mfge8	51 kDa	0.0034	NMuMg_EV high	67NR_EV low	4T1_EV low	72.492	134.34	64.088	52.075	57.455	31.361	26.962	60.13	19.035	90.3067	46.9637	35.3757
SWI/SNF-related matrix-associated actin-dependent regulator of chromatin subfamily A member 5 OS=Mus musculus OX=10090 GN=Smarca5 PE=1 SV=1	Smarca5	122 kDa	0.0034	NMuMg_EV high	67NR_EV low	4T1_EV low	4.6769	5.167	1	1	1	1	1	1	1	3.61463	1	1
Transmembrane protease serine 11E OS=Mus musculus OX=10090 GN=Tmprss11e PE=1 SV=2	Tmprss11e	48 kDa	0.0036	NMuMg_EV low	67NR_EV low	4T1_EV high	1	1	1	12.599	9.7796	1	12.982	29.028	1	1	7.79287	14.3367
USP6 N-terminal-like protein OS=Mus musculus OX=10090 GN=Usp6nl PE=1 SV=2	Usp6nl	94 kDa	0.0036	NMuMg_EV low	67NR_EV low	4T1_EV low	1	1	1	1	1	1	1	1	1	1	1	1
Laminin subunit alpha-3 OS=Mus musculus OX=10090 GN=Lama3 PE=1 SV=4	Lama3	366 kDa	0.0037	NMuMg_EV low	67NR_EV low	4T1_EV low	1	1	1	1	3.6673	1	22.968	8.2938	1	1	1.8891	10.7539
Protein FAM234A OS=Mus musculus OX=10090 GN=Fam234a PE=1 SV=1	Fam234a	61 kDa	0.0037	NMuMg_EV high	67NR_EV low	4T1_EV low	3.8974	10.334	1.3636	1.6798	1	1	1	1.0367	1	5.19833	1.2266	1.01223
Slit homolog 2 protein OS=Mus musculus OX=10090 GN=Slit2 PE=2 SV=2	Slit2	169 kDa	0.0037	NMuMg_EV high	67NR_EV low	4T1_EV low	4.6769	1	4.0907	1	1	1	1	1	1	3.25587	1	1
Neutral alpha-glucosidase AB OS=Mus musculus OX=10090 GN=Ganab PE=1 SV=1	Ganab	107 kDa	0.0038	NMuMg_EV high	67NR_EV low	4T1_EV low	7.7949	1	6.8179	1	1	1	1	1.0367	1	5.20427	1	1.01223
Unconventional myosin-Ic OS=Mus musculus OX=10090 GN=Myo1c PE=1 SV=2	Myo1c	122 kDa	0.0039	NMuMg_EV low	67NR_EV low	4T1_EV low	14.031	1	9.545	17.638	9.7796	1	1	17.624	1	8.192	9.47253	6.54133
Transforming protein RhoA OS=Mus musculus OX=10090 GN=Rhoa PE=1 SV=1	Rhoa	22 kDa	0.0039	NMuMg_EV high	67NR_EV high	4T1_EV low	16.369	10.334	10.909	11.759	12.224	11.554	6.9902	13.477	1	12.5373	11.8457	7.15573
Spondin-1 OS=Mus musculus OX=10090 GN=Spon1 PE=1 SV=1	Spon1	91 kDa	0.0039	NMuMg_EV high	67NR_EV low	4T1_EV low	14.81	20.668	23.181	10.919	8.5571	1.6506	9.9861	5.1836	1	19.553	7.04223	5.3899
40S ribosomal protein S23 OS=Mus musculus OX=10090 GN=Rps23 PE=1 SV=3	Rps23	16 kDa	0.0039	NMuMg_EV high	67NR_EV low	4T1_EV low	6.2359	5.167	1.3636	2.5197	1.2224	1	1	1.0367	1	4.2555	1.5807	1.01223
NEDD4-like E3 ubiquitin-protein ligase WWP2 OS=Mus musculus OX=10090 GN=Wwp2 PE=1 SV=1	Wwp2	99 kDa	0.004	NMuMg_EV low	67NR_EV high	4T1_EV high	3.118	5.167	1	10.919	9.7796	1.6506	11.983	19.698	1	3.095	7.44973	10.8937
Vascular cell adhesion protein 1 OS=Mus musculus OX=10090 GN=Vcam1 PE=1 SV=1	Vcam1	81 kDa	0.004	NMuMg_EV low	67NR_EV low	4T1_EV low	1	1	1	1	1	1	1	1	1	1	1	1
GTP-binding protein 4 OS=Mus musculus OX=10090 GN=Gtpbp4 PE=1 SV=3	Gtpbp4	74 kDa	0.004	NMuMg_EV high	67NR_EV low	4T1_EV low	6.2359	5.167	1	1	1	1	1	1	1	4.1343	1	1
Adhesion G protein-coupled receptor E5 OS=Mus musculus OX=10090 GN=Adgre5 PE=1 SV=2	Adgre5	90 kDa	0.004	NMuMg_EV high	67NR_EV low	4T1_EV low	6.2359	5.167	1	1	1	1	1	1	1	4.1343	1	1
Mitogen-activated protein kinase kinase kinase kinase 4 OS=Mus musculus OX=10090 GN=Map4k4 PE=1 SV=1	Map4k4	141 kDa	0.0041	NMuMg_EV low	67NR_EV low	4T1_EV low	6.2359	1	1	3.3597	2.4449	1	1	8.2938	1	2.7453	2.2682	3.43127
Integrin beta-1 OS=Mus musculus OX=10090 GN=Itgb1 PE=1 SV=1	Itgb1	88 kDa	0.0044	NMuMg_EV low	67NR_EV low	4T1_EV low	43.651	72.338	29.999	68.033	63.567	29.71	35.95	88.122	22.207	48.6627	53.77	48.7597
Annexin A3 OS=Mus musculus OX=10090 GN=Anxa3 PE=1 SV=4	Anxa3	36 kDa	0.0044	NMuMg_EV high	67NR_EV low	4T1_EV low	10.133	15.501	24.544	18.478	15.892	14.855	9.9861	19.698	6.3449	16.726	16.4083	12.0097
Solute carrier family 2, facilitated glucose transporter member 1 OS=Mus musculus OX=10090 GN=Slc2a1 PE=1 SV=4	Slc2a1	54 kDa	0.0045	NMuMg_EV low	67NR_EV low	4T1_EV high	3.8974	1	4.0907	5.8794	7.3347	6.6023	2.9958	8.2938	15.862	2.99603	6.60547	9.05053
Extracellular sulfatase Sulf-2 OS=Mus musculus OX=10090 GN=Sulf2 PE=2 SV=2	Sulf2	101 kDa	0.0045	NMuMg_EV high	67NR_EV low	4T1_EV low	6.2359	10.334	6.8179	1	1	1	1	1	1	7.79593	1	1
14-3-3 protein epsilon OS=Mus musculus OX=10090 GN=Ywhae PE=1 SV=1	Ywhae	29 kDa	0.0047	NMuMg_EV low	67NR_EV low	4T1_EV low	9.3539	5.167	5.4543	13.439	17.114	1	8.9875	14.514	1	6.6584	10.5177	8.16717
Tyrosine-protein kinase Yes OS=Mus musculus OX=10090 GN=Yes1 PE=1 SV=3	Yes1	61 kDa	0.0048	NMuMg_EV low	67NR_EV low	4T1_EV low	5.4564	5.167	4.0907	5.8794	6.1122	1.6506	1.9972	7.2571	1	4.9047	4.5474	3.4181
Reticulon-4 OS=Mus musculus OX=10090 GN=Rtn4 PE=1 SV=2	Rtn4	127 kDa	0.0049	NMuMg_EV low	67NR_EV low	4T1_EV low	4.6769	5.167	1.3636	2.5197	1	1	1	1	1	3.73583	1.50657	1
Proline-, glutamic acid- and leucine-rich protein 1 OS=Mus musculus OX=10090 GN=Pelp1 PE=1 SV=2	Pelp1	118 kDa	0.0049	NMuMg_EV high	67NR_EV low	4T1_EV low	4.6769	5.167	1	1	1	1	1	1	1	3.61463	1	1
Serine protease HTRA1 OS=Mus musculus OX=10090 GN=Htra1 PE=1 SV=2	Htra1	51 kDa	0.005	NMuMg_EV low	67NR_EV high	4T1_EV high	1	5.167	1	36.956	42.786	54.469	42.94	53.91	50.759	2.389	44.737	49.203
Tyrosine-protein kinase Lyn OS=Mus musculus OX=10090 GN=Lyn PE=1 SV=4	Lyn	59 kDa	0.0051	NMuMg_EV low	67NR_EV low	4T1_EV low	4.6769	5.167	2.7272	4.1996	4.8898	1	1	4.1469	1	4.19037	3.36313	2.04897
Laminin subunit beta-1 OS=Mus musculus OX=10090 GN=Lamb1 PE=1 SV=3	Lamb1	197 kDa	0.0052	NMuMg_EV low	67NR_EV low	4T1_EV high	1	1	1	22.678	12.224	1.6506	35.95	30.065	1	1	12.1842	22.3383
Collagen and calcium-binding EGF domain-containing protein 1 OS=Mus musculus OX=10090 GN=Ccbe1 PE=2 SV=2	Ccbe1	44 kDa	0.0055	NMuMg_EV low	67NR_EV low	4T1_EV low	3.118	1	4.0907	4.1996	2.4449	1.6506	1.9972	1.0367	1	2.73623	2.76503	1.34463
Lysyl oxidase homolog 4 OS=Mus musculus OX=10090 GN=Loxl4 PE=2 SV=2	Loxl4	85 kDa	0.0057	NMuMg_EV low	67NR_EV high	4T1_EV low	24.164	31.002	17.727	59.634	45.231	29.71	74.895	46.653	3.1724	24.2977	44.8583	41.5735
Calmodulin-1 OS=Mus musculus OX=10090 GN=Calm1 PE=1 SV=1	Calm1	17 kDa	0.0058	NMuMg_EV low	67NR_EV low	4T1_EV low	4.6769	5.167	2.7272	2.5197	4.8898	1	1	3.1102	1	4.19037	2.80317	1.7034
6-phosphogluconate dehydrogenase, decarboxylating OS=Mus musculus OX=10090 GN=Pgd PE=1 SV=3	Pgd	53 kDa	0.0059	NMuMg_EV low	67NR_EV low	4T1_EV low	1.559	1	1	4.1996	2.4449	1	1	1.0367	1	1.18633	2.54817	1.01223
H-2 class I histocompatibility antigen, L-D alpha chain OS=Mus musculus OX=10090 GN=H2-L PE=1 SV=2	H2-L	41 kDa	0.006	NMuMg_EV low	67NR_EV low	4T1_EV low	1	1	1	6.7193	3.6673	4.9517	2.9958	5.1836	1	1	5.11277	3.0598
Profilin-1 OS=Mus musculus OX=10090 GN=Pfn1 PE=1 SV=2	Pfn1	15 kDa	0.006	NMuMg_EV low	67NR_EV low	4T1_EV low	3.8974	1	1.3636	6.7193	6.1122	1.6506	1.9972	6.2204	1	2.087	4.82737	3.07253
Receptor-type tyrosine-protein phosphatase F OS=Mus musculus OX=10090 GN=Ptprf PE=1 SV=1	Ptprf	211 kDa	0.006	NMuMg_EV high	67NR_EV low	4T1_EV low	4.6769	5.167	1	1	1	1	1	1.0367	1	3.61463	1	1.01223
Low-density lipoprotein receptor-related protein 5 OS=Mus musculus OX=10090 GN=Lrp5 PE=1 SV=3	Lrp5	179 kDa	0.0061	NMuMg_EV high	67NR_EV low	4T1_EV low	3.8974	5.167	1	1	1	1	1	1	1	3.3548	1	1
Peroxiredoxin-6 OS=Mus musculus OX=10090 GN=Prdx6 PE=1 SV=3	Prdx6	25 kDa	0.0063	NMuMg_EV low	67NR_EV low	4T1_EV low	1	1	1	4.1996	4.8898	1	1	1.0367	1	1	3.36313	1.01223
Galectin-3 OS=Mus musculus OX=10090 GN=Lgals3 PE=1 SV=3	Lgals3	28 kDa	0.0063	NMuMg_EV high	67NR_EV low	4T1_EV low	5.4564	15.501	6.8179	5.0395	4.8898	1.6506	1	5.1836	1	9.25843	3.85997	2.39453
Tyrosine-protein kinase receptor UFO OS=Mus musculus OX=10090 GN=Axl PE=1 SV=2	Axl	98 kDa	0.0064	NMuMg_EV low	67NR_EV low	4T1_EV low	2.3385	1	1	1.6798	1	1	1	2.0735	1	1.44617	1.2266	1.35783
Calpain-5 OS=Mus musculus OX=10090 GN=Capn5 PE=1 SV=1	Capn5	73 kDa	0.0069	NMuMg_EV high	67NR_EV low	4T1_EV high	31.959	31.002	6.8179	1.6798	1.2224	1	12.982	34.212	3.1724	23.2596	1.30073	16.7888
Probable 28S rRNA (cytosine-C(5))-methyltransferase OS=Mus musculus OX=10090 GN=Nop2 PE=1 SV=1	Nop2	87 kDa	0.0069	NMuMg_EV high	67NR_EV low	4T1_EV low	3.8974	5.167	1	1.6798	1	1	1	1	1	3.3548	1.2266	1
40S ribosomal protein S8 OS=Mus musculus OX=10090 GN=Rps8 PE=1 SV=2	Rps8	24 kDa	0.0072	NMuMg_EV high	67NR_EV low	4T1_EV low	17.928	10.334	17.727	10.919	9.7796	4.9517	2.9958	4.1469	1	15.3297	8.5501	2.71423
WD repeat-containing protein 1 OS=Mus musculus OX=10090 GN=Wdr1 PE=1 SV=3	Wdr1	66 kDa	0.0072	NMuMg_EV low	67NR_EV low	4T1_EV low	4.6769	5.167	1	3.3597	1	1	1	1	1	3.61463	1.78657	1
Prolow-density lipoprotein receptor-related protein 1 OS=Mus musculus OX=10090 GN=Lrp1 PE=1 SV=1	Lrp1	505 kDa	0.0073	NMuMg_EV low	67NR_EV low	4T1_EV low	6.2359	5.167	1	4.1996	1	1	1	1	1	4.1343	2.06653	1
Heat shock protein HSP 90-alpha OS=Mus musculus OX=10090 GN=Hsp90aa1 PE=1 SV=4	Hsp90aa1	85 kDa	0.0074	NMuMg_EV low	67NR_EV high	4T1_EV low	12.472	10.334	20.454	19.318	17.114	11.554	6.9902	12.441	1	14.42	15.9953	6.8104
Interleukin enhancer-binding factor 3 OS=Mus musculus OX=10090 GN=Ilf3 PE=1 SV=2	Ilf3	96 kDa	0.0075	NMuMg_EV low	67NR_EV high	4T1_EV low	1	1	1	3.3597	6.1122	1	1	5.1836	1	1	3.49063	2.39453
Laminin subunit gamma-1 OS=Mus musculus OX=10090 GN=Lamc1 PE=1 SV=2	Lamc1	177 kDa	0.008	NMuMg_EV high	67NR_EV low	4T1_EV high	17.149	31.002	34.089	21.838	13.447	1	30.957	32.139	1	27.4133	12.095	21.3653
Flotillin-2 OS=Mus musculus OX=10090 GN=Flot2 PE=1 SV=2	Flot2	47 kDa	0.0084	NMuMg_EV low	67NR_EV low	4T1_EV low	6.2359	5.167	1.3636	8.3991	2.4449	3.3012	1	7.2571	1	4.2555	4.71507	3.0857
Peripheral plasma membrane protein CASK OS=Mus musculus OX=10090 GN=Cask PE=1 SV=2	Cask	105 kDa	0.0085	NMuMg_EV low	67NR_EV low	4T1_EV low	1	5.167	1	1	1	1	1	1	1	2.389	1	1
S-formylglutathione hydrolase OS=Mus musculus OX=10090 GN=Esd PE=1 SV=1	Esd	31 kDa	0.0085	NMuMg_EV low	67NR_EV low	4T1_EV low	1	1	1.3636	1.6798	1	1	1	1	1	1.1212	1.2266	1
Integrin alpha-8 OS=Mus musculus OX=10090 GN=Itga8 PE=1 SV=1	Itga8	118 kDa	0.0087	NMuMg_EV low	67NR_EV low	4T1_EV low	1	1	1	1	1	1	1	1	1	1	1	1
14-3-3 protein eta OS=Mus musculus OX=10090 GN=Ywhah PE=1 SV=2	Ywhah	28 kDa	0.0092	NMuMg_EV low	67NR_EV low	4T1_EV low	6.2359	10.334	2.7272	8.3991	11.002	1	4.993	9.3306	1	6.43237	6.80037	5.10787
Acid sphingomyelinase-like phosphodiesterase 3b OS=Mus musculus OX=10090 GN=Smpdl3b PE=1 SV=1	Smpdl3b	52 kDa	0.0096	NMuMg_EV low	67NR_EV low	4T1_EV high	1	1	1	7.5592	6.1122	3.3012	9.9861	20.735	1	1	5.65753	10.5737
Neutral amino acid transporter B(0) OS=Mus musculus OX=10090 GN=Slc1a5 PE=1 SV=2	Slc1a5	58 kDa	0.0098	NMuMg_EV high	67NR_EV low	4T1_EV low	17.149	25.835	10.909	12.599	12.224	3.3012	3.9944	15.551	1	17.9643	9.37473	6.84847
ATP-dependent translocase ABCB1 OS=Mus musculus OX=10090 GN=Abcb1b PE=1 SV=1	Abcb1b	141 kDa	0.0098	NMuMg_EV low	67NR_EV low	4T1_EV low	1	1	1	3.3597	1	1	1	1	1	1	1.78657	1
E3 ubiquitin-protein ligase NEDD4 OS=Mus musculus OX=10090 GN=Nedd4 PE=1 SV=3	Nedd4	103 kDa	0.0099	NMuMg_EV high	67NR_EV low	4T1_EV low	15.59	15.501	6.8179	5.0395	1	1	2.9958	7.2571	1	12.6363	2.3465	3.75097
Cell surface hyaluronidase OS=Mus musculus OX=10090 GN=Cemip2 PE=1 SV=1	Cemip2	154 kDa	0.01	NMuMg_EV high	67NR_EV low	4T1_EV low	7.7949	5.167	1	1	1	1	1	2.0735	1	4.65397	1	1.35783
Elongation factor 2 OS=Mus musculus OX=10090 GN=Eef2 PE=1 SV=2	Eef2	95 kDa	0.011	NMuMg_EV low	67NR_EV low	4T1_EV low	31.18	10.334	13.636	36.116	22.004	8.2529	14.979	19.698	1	18.3833	22.1243	11.8923
Ras-related protein Rap-1b OS=Mus musculus OX=10090 GN=Rap1b PE=1 SV=2	Rap1b	21 kDa	0.011	NMuMg_EV low	67NR_EV low	4T1_EV low	14.81	1	9.545	19.318	19.559	13.205	7.9889	25.918	19.035	8.45167	17.3607	17.6473
L-lactate dehydrogenase A chain OS=Mus musculus OX=10090 GN=Ldha PE=1 SV=3	Ldha	36 kDa	0.011	NMuMg_EV high	67NR_EV high	4T1_EV low	14.81	25.835	17.727	17.638	19.559	14.855	9.9861	14.514	3.1724	19.4573	17.3507	9.22417
H-2 class I histocompatibility antigen, K-D alpha chain OS=Mus musculus OX=10090 GN=H2-K1 PE=1 SV=1	H2-K1	41 kDa	0.011	NMuMg_EV low	67NR_EV high	4T1_EV low	1	1	1	11.759	12.224	9.9035	3.9944	12.441	1	1	11.2955	5.8118
AP-2 complex subunit beta OS=Mus musculus OX=10090 GN=Ap2b1 PE=1 SV=1	Ap2b1	105 kDa	0.011	NMuMg_EV high	67NR_EV high	4T1_EV low	26.503	20.668	12.272	17.638	12.224	3.3012	6.9902	13.477	1	19.8143	11.0544	7.15573
UDP-glucose 6-dehydrogenase OS=Mus musculus OX=10090 GN=Ugdh PE=1 SV=1	Ugdh	55 kDa	0.011	NMuMg_EV high	67NR_EV high	4T1_EV low	7.0154	10.334	6.8179	7.5592	4.8898	1.6506	1	5.1836	1	8.05577	4.69987	2.39453
Ras-related protein Rab-31 OS=Mus musculus OX=10090 GN=Rab31 PE=1 SV=1	Rab31	21 kDa	0.011	NMuMg_EV low	67NR_EV low	4T1_EV low	1.559	1	1	2.5197	2.4449	1	1	2.0735	1	1.18633	1.9882	1.35783
Formin-like protein 1 OS=Mus musculus OX=10090 GN=Fmnl1 PE=1 SV=1	Fmnl1	122 kDa	0.011	NMuMg_EV low	67NR_EV low	4T1_EV low	1	1	1	1.6798	1	1	1	1	1	1	1.2266	1
Fibronectin OS=Mus musculus OX=10090 GN=Fn1 PE=1 SV=4	Fn1	273 kDa	0.012	NMuMg_EV low	67NR_EV low	4T1_EV low	523.82	459.86	1 077,2	860.07	705.35	785.68	1 435,0	544.28	650.35	491.84	783.7	597.315
DnaJ homolog subfamily A member 1 OS=Mus musculus OX=10090 GN=Dnaja1 PE=1 SV=1	Dnaja1	45 kDa	0.012	NMuMg_EV high	67NR_EV low	4T1_EV low	26.503	36.169	8.1815	7.5592	7.3347	1	3.9944	17.624	1	23.6178	5.29797	7.53947
Epithelial cell adhesion molecule OS=Mus musculus OX=10090 GN=Epcam PE=1 SV=1	Epcam	35 kDa	0.012	NMuMg_EV low	67NR_EV low	4T1_EV high	1	1	1	5.8794	4.8898	1	14.979	29.028	1	1	3.92307	15.0023
ADP-ribosylation factor 6 OS=Mus musculus OX=10090 GN=Arf6 PE=1 SV=2	Arf6	20 kDa	0.012	NMuMg_EV low	67NR_EV low	4T1_EV low	4.6769	1	1.3636	5.8794	6.1122	1.6506	1.9972	5.1836	1	2.34683	4.5474	2.72693
Collagen alpha-1(I) chain OS=Mus musculus OX=10090 GN=Col1a1 PE=1 SV=4	Col1a1	138 kDa	0.012	NMuMg_EV high	67NR_EV low	4T1_EV low	10.913	25.835	6.8179	1.6798	1.2224	3.3012	6.9902	1.0367	3.1724	14.522	2.0678	3.7331
Golgi-associated plant pathogenesis-related protein 1 OS=Mus musculus OX=10090 GN=Glipr2 PE=1 SV=3	Glipr2	17 kDa	0.012	NMuMg_EV low	67NR_EV low	4T1_EV low	3.118	5.167	1	1.6798	2.4449	1	1	1.0367	1	3.095	1.70823	1.01223
Netrin receptor UNC5B OS=Mus musculus OX=10090 GN=Unc5b PE=1 SV=1	Unc5b	104 kDa	0.012	NMuMg_EV high	67NR_EV low	4T1_EV low	11.692	5.167	2.7272	3.3597	1	1	1	1	1	6.52873	1.78657	1
Basement membrane-specific heparan sulfate proteoglycan core protein OS=Mus musculus OX=10090 GN=Hspg2 PE=1 SV=1	Hspg2	398 kDa	0.013	NMuMg_EV high	67NR_EV low	4T1_EV low	622.81	837.05	1 116,8	543.42	464.53	292.15	659.08	229.12	47.587	729.93	433.367	311.929
Myristoylated alanine-rich C-kinase substrate OS=Mus musculus OX=10090 GN=Marcks PE=1 SV=2	Marcks	30 kDa	0.013	NMuMg_EV low	67NR_EV low	4T1_EV low	4.6769	5.167	1.3636	1.6798	1	1	1	1	1	3.73583	1.2266	1
Proto-oncogene tyrosine-protein kinase Src OS=Mus musculus OX=10090 GN=Src PE=1 SV=5	Src	61 kDa	0.013	NMuMg_EV low	67NR_EV low	4T1_EV low	3.118	1	1	5.0395	6.1122	1	1	4.1469	1	1.706	4.05057	2.04897
Misshapen-like kinase 1 OS=Mus musculus OX=10090 GN=Mink1 PE=1 SV=3	Mink1	147 kDa	0.013	NMuMg_EV low	67NR_EV low	4T1_EV low	4.6769	1	1	1	1	1	1	1	1	2.22563	1	1
Sorcin OS=Mus musculus OX=10090 GN=Sri PE=1 SV=1	Sri	22 kDa	0.013	NMuMg_EV low	67NR_EV low	4T1_EV low	1	1	1	1	1.2224	1	1	1	1	1	1.07413	1
Dihydropyrimidinase-related protein 2 OS=Mus musculus OX=10090 GN=Dpysl2 PE=1 SV=2	Dpysl2	62 kDa	0.013	NMuMg_EV low	67NR_EV low	4T1_EV low	1	1	1	1	1.2224	1	1	1	1	1	1.07413	1
Receptor-type tyrosine-protein phosphatase S OS=Mus musculus OX=10090 GN=Ptprs PE=1 SV=1	Ptprs	212 kDa	0.013	NMuMg_EV low	67NR_EV low	4T1_EV low	1.559	5.167	1	1	1	1	1	1.0367	1	2.57533	1	1.01223
2',3'-cyclic-nucleotide 3'-phosphodiesterase OS=Mus musculus OX=10090 GN=Cnp PE=1 SV=3	Cnp	47 kDa	0.013	NMuMg_EV low	67NR_EV low	4T1_EV low	1	1	1	1	1	1	1	1	1	1	1	1
Abl interactor 1 OS=Mus musculus OX=10090 GN=Abi1 PE=1 SV=3	Abi1	52 kDa	0.013	NMuMg_EV low	67NR_EV low	4T1_EV low	1	1	1	1	1	1	1	2.0735	1	1	1	1.35783
EMILIN-2 OS=Mus musculus OX=10090 GN=Emilin2 PE=1 SV=1	Emilin2	117 kDa	0.013	NMuMg_EV low	67NR_EV low	4T1_EV low	1	1	1	1	1	1	1	1	1	1	1	1
Nucleolar RNA helicase 2 OS=Mus musculus OX=10090 GN=Ddx21 PE=1 SV=3	Ddx21	94 kDa	0.013	NMuMg_EV high	67NR_EV low	4T1_EV low	10.913	15.501	1	5.8794	1	1	1	1	1	9.138	2.62647	1
Poly(rC)-binding protein 2 OS=Mus musculus OX=10090 GN=Pcbp2 PE=1 SV=1	Pcbp2	38 kDa	0.014	NMuMg_EV low	67NR_EV high	4T1_EV high	3.8974	15.501	1	9.239	13.447	3.3012	8.9875	21.771	1	6.79947	8.6624	10.5862
SLIT-ROBO Rho GTPase-activating protein 2 OS=Mus musculus OX=10090 GN=Srgap2 PE=1 SV=2	Srgap2	121 kDa	0.014	NMuMg_EV low	67NR_EV low	4T1_EV low	1	1	1	4.1996	1.2224	1	1	2.0735	1	1	2.14067	1.35783
Fascin OS=Mus musculus OX=10090 GN=Fscn1 PE=1 SV=4	Fscn1	55 kDa	0.014	NMuMg_EV low	67NR_EV low	4T1_EV low	1	1	1	1	1	1	1	1	1	1	1	1
1-phosphatidylinositol 4,5-bisphosphate phosphodiesterase delta-3 OS=Mus musculus OX=10090 GN=Plcd3 PE=1 SV=2	Plcd3	89 kDa	0.014	NMuMg_EV low	67NR_EV low	4T1_EV low	1	1	1	1	1	1	1	1	1	1	1	1
Ephrin type-A receptor 4 OS=Mus musculus OX=10090 GN=Epha4 PE=1 SV=2	Epha4	110 kDa	0.014	NMuMg_EV high	67NR_EV low	4T1_EV low	7.0154	1	4.0907	1	1	1	1	1	1	4.03537	1	1
Heat shock protein HSP 90-beta OS=Mus musculus OX=10090 GN=Hsp90ab1 PE=1 SV=3	Hsp90ab1	83 kDa	0.015	NMuMg_EV low	67NR_EV high	4T1_EV low	22.605	10.334	27.272	30.237	20.782	16.506	13.98	18.661	3.1724	20.0703	22.5083	11.9378
Ras-related C3 botulinum toxin substrate 1 OS=Mus musculus OX=10090 GN=Rac1 PE=1 SV=1	Rac1	21 kDa	0.015	NMuMg_EV low	67NR_EV low	4T1_EV low	8.5744	1	5.4543	10.079	12.224	4.9517	6.9902	13.477	3.1724	5.00957	9.0849	7.87987
Brain acid soluble protein 1 OS=Mus musculus OX=10090 GN=Basp1 PE=1 SV=3	Basp1	22 kDa	0.015	NMuMg_EV low	67NR_EV low	4T1_EV low	5.4564	10.334	2.7272	5.8794	6.1122	1.6506	1	3.1102	1	6.17253	4.5474	1.7034
Sodium- and chloride-dependent glycine transporter 1 OS=Mus musculus OX=10090 GN=Slc6a9 PE=1 SV=3	Slc6a9	77 kDa	0.015	NMuMg_EV low	67NR_EV low	4T1_EV low	2.3385	5.167	1	1	1	1	1	1.0367	1	2.83517	1	1.01223
Pumilio homolog 3 OS=Mus musculus OX=10090 GN=Pum3 PE=1 SV=2	Pum3	73 kDa	0.015	NMuMg_EV high	67NR_EV low	4T1_EV low	8.5744	5.167	1	2.5197	1	1	1	1	1	4.9138	1.50657	1
Neuropilin-2 OS=Mus musculus OX=10090 GN=Nrp2 PE=1 SV=2	Nrp2	105 kDa	0.016	NMuMg_EV low	67NR_EV low	4T1_EV low	5.4564	10.334	2.7272	10.919	9.7796	1	2.9958	16.588	1	6.17253	7.23287	6.86127
40S ribosomal protein S3a OS=Mus musculus OX=10090 GN=Rps3a PE=1 SV=3	Rps3a	30 kDa	0.016	NMuMg_EV high	67NR_EV low	4T1_EV low	15.59	36.169	6.8179	10.079	7.3347	4.9517	2.9958	5.1836	1	19.5256	7.45513	3.0598
40S ribosomal protein S9 OS=Mus musculus OX=10090 GN=Rps9 PE=1 SV=3	Rps9	23 kDa	0.016	NMuMg_EV high	67NR_EV low	4T1_EV low	13.251	15.501	5.4543	9.239	3.6673	1	1.9972	2.0735	1	11.4021	4.63543	1.69023
CCN family member 2 OS=Mus musculus OX=10090 GN=Ccn2 PE=1 SV=3	Ccn2	38 kDa	0.016	NMuMg_EV low	67NR_EV low	4T1_EV high	1.559	1	1	1.6798	1.2224	1.6506	13.98	10.367	1	1.18633	1.5176	8.449
Laminin subunit alpha-5 OS=Mus musculus OX=10090 GN=Lama5 PE=1 SV=4	Lama5	404 kDa	0.017	NMuMg_EV high	67NR_EV low	4T1_EV high	26.503	41.336	84.542	36.116	23.227	6.6023	67.905	51.836	1	50.7937	21.9818	40.247
Integrin alpha-2 OS=Mus musculus OX=10090 GN=Itga2 PE=1 SV=2	Itga2	129 kDa	0.017	NMuMg_EV high	67NR_EV high	4T1_EV low	32.738	31.002	19.09	34.436	40.341	3.3012	7.9889	31.102	1	27.61	26.0261	13.3636
Nicastrin OS=Mus musculus OX=10090 GN=Ncstn PE=1 SV=3	Ncstn	78 kDa	0.017	NMuMg_EV low	67NR_EV low	4T1_EV low	8.5744	5.167	5.4543	6.7193	3.6673	1	1.9972	8.2938	1	6.39857	3.79553	3.76367
Stomatin OS=Mus musculus OX=10090 GN=Stom PE=1 SV=3	Stom	31 kDa	0.017	NMuMg_EV high	67NR_EV low	4T1_EV low	14.031	5.167	5.4543	5.0395	1.2224	3.3012	1.9972	4.1469	6.3449	8.21743	3.1877	4.163
Sodium- and chloride-dependent taurine transporter OS=Mus musculus OX=10090 GN=Slc6a6 PE=1 SV=2	Slc6a6	70 kDa	0.017	NMuMg_EV high	67NR_EV low	4T1_EV low	4.6769	10.334	4.0907	2.5197	2.4449	1	2.9958	5.1836	1	6.3672	1.9882	3.0598
Band 4.1-like protein 2 OS=Mus musculus OX=10090 GN=Epb41l2 PE=1 SV=2	Epb41l2	110 kDa	0.018	NMuMg_EV low	67NR_EV low	4T1_EV low	1	1	1	1.6798	1	1	1	1.0367	1	1	1.2266	1.01223
BTB/POZ domain-containing adapter for CUL3-mediated RhoA degradation protein 3 OS=Mus musculus OX=10090 GN=Kctd10 PE=1 SV=1	Kctd10	36 kDa	0.018	NMuMg_EV high	67NR_EV low	4T1_EV low	15.59	5.167	1	3.3597	1	1	1	1	1	7.25233	1.78657	1
60S ribosomal protein L14 OS=Mus musculus OX=10090 GN=Rpl14 PE=1 SV=3	Rpl14	24 kDa	0.018	NMuMg_EV high	67NR_EV low	4T1_EV low	8.5744	5.167	6.8179	5.8794	3.6673	1	1	2.0735	1	6.8531	3.51557	1.35783
rRNA 2'-O-methyltransferase fibrillarin OS=Mus musculus OX=10090 GN=Fbl PE=1 SV=2	Fbl	34 kDa	0.018	NMuMg_EV high	67NR_EV low	4T1_EV low	5.4564	10.334	1	1	1	1	1	1	1	5.5968	1	1
Collagen alpha-1(XVIII) chain OS=Mus musculus OX=10090 GN=Col18a1 PE=1 SV=4	Col18a1	182 kDa	0.019	NMuMg_EV high	67NR_EV low	4T1_EV low	116.14	67.171	174.54	77.272	84.349	46.216	56.921	37.322	6.3449	119.284	69.279	33.5293
Integrin alpha-5 OS=Mus musculus OX=10090 GN=Itga5 PE=1 SV=3	Itga5	115 kDa	0.019	NMuMg_EV low	67NR_EV low	4T1_EV low	7.0154	5.167	1	7.5592	3.6673	1	1	11.404	1	4.39413	4.0755	4.468
Destrin OS=Mus musculus OX=10090 GN=Dstn PE=1 SV=3	Dstn	19 kDa	0.019	NMuMg_EV low	67NR_EV low	4T1_EV low	2.3385	1	1.3636	2.5197	3.6673	1.6506	1.9972	3.1102	1	1.56737	2.61253	2.0358
Actin-related protein 2/3 complex subunit 2 OS=Mus musculus OX=10090 GN=Arpc2 PE=1 SV=3	Arpc2	34 kDa	0.019	NMuMg_EV low	67NR_EV low	4T1_EV low	1	1	1	1	1	1	1	1.0367	1	1	1	1.01223
Sorting nexin-9 OS=Mus musculus OX=10090 GN=Snx9 PE=1 SV=1	Snx9	67 kDa	0.02	NMuMg_EV low	67NR_EV high	4T1_EV low	1	1	1	5.0395	8.5571	1	1	5.1836	1	1	4.86553	2.39453
Tyrosine-protein phosphatase non-receptor type 23 OS=Mus musculus OX=10090 GN=Ptpn23 PE=1 SV=2	Ptpn23	185 kDa	0.02	NMuMg_EV low	67NR_EV low	4T1_EV low	1	1	1	6.7193	1.2224	1	1	6.2204	1	1	2.98057	2.74013
Probable ATP-dependent RNA helicase DDX5 OS=Mus musculus OX=10090 GN=Ddx5 PE=1 SV=2	Ddx5	69 kDa	0.02	NMuMg_EV high	67NR_EV low	4T1_EV low	13.251	15.501	1.3636	5.8794	2.4449	1	1	1	1	10.0385	3.1081	1
Nucleolar protein 56 OS=Mus musculus OX=10090 GN=Nop56 PE=1 SV=2	Nop56	64 kDa	0.02	NMuMg_EV high	67NR_EV low	4T1_EV low	5.4564	10.334	1	1.6798	1	1	1	1	1	5.5968	1.2266	1
Annexin A11 OS=Mus musculus OX=10090 GN=Anxa11 PE=1 SV=2	Anxa11	54 kDa	0.021	NMuMg_EV low	67NR_EV low	4T1_EV low	7.7949	5.167	4.0907	21.838	23.227	3.3012	5.9916	13.477	3.1724	5.6842	16.1221	7.547
ATP-dependent RNA helicase DDX3X OS=Mus musculus OX=10090 GN=Ddx3x PE=1 SV=3	Ddx3x	73 kDa	0.021	NMuMg_EV high	67NR_EV low	4T1_EV low	22.605	5.167	10.909	6.7193	4.8898	1.6506	1.9972	6.2204	1	12.8937	4.4199	3.07253
60S ribosomal protein L4 OS=Mus musculus OX=10090 GN=Rpl4 PE=1 SV=3	Rpl4	47 kDa	0.023	NMuMg_EV high	67NR_EV low	4T1_EV low	28.062	10.334	16.363	17.638	4.8898	1	1	1.0367	1	18.253	7.8426	1.01223
26S proteasome non-ATPase regulatory subunit 11 OS=Mus musculus OX=10090 GN=Psmd11 PE=1 SV=3	Psmd11	47 kDa	0.023	NMuMg_EV low	67NR_EV low	4T1_EV low	1	1	1	2.5197	1	1	1	1	1	1	1.50657	1
Copine-2 OS=Mus musculus OX=10090 GN=Cpne2 PE=1 SV=1	Cpne2	61 kDa	0.024	NMuMg_EV low	67NR_EV high	4T1_EV low	1	1	1	6.7193	9.7796	1	1	8.2938	1	1	5.83297	3.43127
Cell surface A33 antigen OS=Mus musculus OX=10090 GN=Gpa33 PE=2 SV=2	Gpa33	36 kDa	0.024	NMuMg_EV low	67NR_EV low	4T1_EV low	1	1	1	4.1996	4.8898	1.6506	3.9944	8.2938	1	1	3.58	4.4294
Coiled-coil and C2 domain-containing protein 1B OS=Mus musculus OX=10090 GN=Cc2d1b PE=1 SV=1	Cc2d1b	93 kDa	0.024	NMuMg_EV low	67NR_EV low	4T1_EV low	1	5.167	1	1.6798	1	1	1	1	1	2.389	1.2266	1
Actin nucleation-promoting factor WASL OS=Mus musculus OX=10090 GN=Wasl PE=1 SV=1	Wasl	54 kDa	0.024	NMuMg_EV low	67NR_EV low	4T1_EV low	1	1	1	1	1	1	1	1	1	1	1	1
14-3-3 protein theta OS=Mus musculus OX=10090 GN=Ywhaq PE=1 SV=1	Ywhaq	28 kDa	0.025	NMuMg_EV low	67NR_EV low	4T1_EV low	10.133	15.501	5.4543	11.759	17.114	1	8.9875	14.514	1	10.3628	9.95767	8.16717
Nephronectin OS=Mus musculus OX=10090 GN=Npnt PE=1 SV=1	Npnt	61 kDa	0.025	NMuMg_EV low	67NR_EV low	4T1_EV high	4.6769	1	5.4543	3.3597	1.2224	3.3012	10.985	5.1836	1	3.7104	2.62777	5.72287
Serine--tRNA ligase, cytoplasmic OS=Mus musculus OX=10090 GN=Sars1 PE=1 SV=3	Sars1	58 kDa	0.026	NMuMg_EV low	67NR_EV low	4T1_EV low	1.559	1	1	1.6798	1.2224	1	1	1.0367	1	1.18633	1.30073	1.01223
Collagen alpha-1(VI) chain OS=Mus musculus OX=10090 GN=Col6a1 PE=1 SV=1	Col6a1	108 kDa	0.027	NMuMg_EV low	67NR_EV low	4T1_EV low	2.3385	5.167	5.4543	5.8794	3.6673	3.3012	9.9861	1.0367	3.1724	4.31993	4.28263	4.73173
Golgi apparatus protein 1 OS=Mus musculus OX=10090 GN=Glg1 PE=1 SV=1	Glg1	134 kDa	0.027	NMuMg_EV high	67NR_EV low	4T1_EV low	10.133	10.334	8.1815	4.1996	2.4449	1	5.9916	4.1469	1	9.5495	2.54817	3.71283
Pre-mRNA-processing-splicing factor 8 OS=Mus musculus OX=10090 GN=Prpf8 PE=1 SV=2	Prpf8	274 kDa	0.027	NMuMg_EV high	67NR_EV low	4T1_EV low	18.708	10.334	1.3636	1.6798	1	1	1	1	1	10.1352	1.2266	1
DNA topoisomerase 2-alpha OS=Mus musculus OX=10090 GN=Top2a PE=1 SV=2	Top2a	173 kDa	0.028	NMuMg_EV high	67NR_EV low	4T1_EV low	29.621	25.835	2.7272	6.7193	2.4449	1	1	1	1	19.3944	3.38807	1
Phosphoglycerate mutase 1 OS=Mus musculus OX=10090 GN=Pgam1 PE=1 SV=3	Pgam1	29 kDa	0.028	NMuMg_EV low	67NR_EV low	4T1_EV low	3.8974	1	1.3636	3.3597	4.8898	1	1	5.1836	1	2.087	3.08317	2.39453
60S ribosomal protein L18a OS=Mus musculus OX=10090 GN=Rpl18a PE=1 SV=1	Rpl18a	21 kDa	0.028	NMuMg_EV high	67NR_EV low	4T1_EV low	8.5744	20.668	2.7272	2.5197	2.4449	1.6506	1	1.0367	1	10.6565	2.20507	1.01223
Exostosin-2 OS=Mus musculus OX=10090 GN=Ext2 PE=1 SV=2	Ext2	82 kDa	0.028	NMuMg_EV low	67NR_EV low	4T1_EV low	3.118	1	1	1	1	1	1	1	1	1.706	1	1
ATP-binding cassette sub-family C member 4 OS=Mus musculus OX=10090 GN=Abcc4 PE=1 SV=1	Abcc4	149 kDa	0.028	NMuMg_EV high	67NR_EV low	4T1_EV low	7.0154	15.501	1	1	1	1	1	1	1	7.8388	1	1
Ephrin type-A receptor 2 OS=Mus musculus OX=10090 GN=Epha2 PE=1 SV=3	Epha2	109 kDa	0.029	NMuMg_EV high	67NR_EV low	4T1_EV low	38.195	20.668	21.817	25.197	20.782	6.6023	12.982	33.175	1	26.8933	17.5271	15.719
Beta-enolase OS=Mus musculus OX=10090 GN=Eno3 PE=1 SV=3	Eno3	47 kDa	0.029	NMuMg_EV low	67NR_EV low	4T1_EV low	1	1	1	7.5592	11.002	1	1	7.2571	1	1	6.5204	3.0857
Peroxiredoxin-1 OS=Mus musculus OX=10090 GN=Prdx1 PE=1 SV=1	Prdx1	22 kDa	0.029	NMuMg_EV low	67NR_EV low	4T1_EV low	2.3385	1	5.4543	4.1996	4.8898	1.6506	1	3.1102	1	2.93093	3.58	1.7034
Solute carrier family 12 member 7 OS=Mus musculus OX=10090 GN=Slc12a7 PE=1 SV=1	Slc12a7	119 kDa	0.029	NMuMg_EV low	67NR_EV low	4T1_EV low	1	1	1	1	1	1	1	1	1	1	1	1
Laminin subunit beta-3 OS=Mus musculus OX=10090 GN=Lamb3 PE=1 SV=2	Lamb3	129 kDa	0.03	NMuMg_EV low	67NR_EV low	4T1_EV high	1	1	1	9.239	14.669	1	34.951	12.441	1	1	8.30267	16.1307
Stromelysin-1 OS=Mus musculus OX=10090 GN=Mmp3 PE=2 SV=2	Mmp3	54 kDa	0.03	NMuMg_EV low	67NR_EV low	4T1_EV low	1	1	1.3636	1	1	1	1	1	1	1.1212	1	1
Ras-related protein Rap-2b OS=Mus musculus OX=10090 GN=Rap2b PE=1 SV=1	Rap2b	21 kDa	0.031	NMuMg_EV high	67NR_EV low	4T1_EV low	4.6769	5.167	4.0907	3.3597	3.6673	1.6506	1.9972	6.2204	1	4.64487	2.89253	3.07253
Filamin-A OS=Mus musculus OX=10090 GN=Flna PE=1 SV=5	Flna	281 kDa	0.032	NMuMg_EV high	67NR_EV low	4T1_EV low	35.077	31.002	38.18	17.638	9.7796	1.6506	8.9875	1.0367	1	34.753	9.6894	3.67473
Peptidyl-prolyl cis-trans isomerase B OS=Mus musculus OX=10090 GN=Ppib PE=1 SV=2	Ppib	24 kDa	0.032	NMuMg_EV low	67NR_EV low	4T1_EV low	2.3385	1	1	4.1996	3.6673	1	11.983	5.1836	1	1.44617	2.95563	6.05553
Myosin-9 OS=Mus musculus OX=10090 GN=Myh9 PE=1 SV=4	Myh9	226 kDa	0.033	NMuMg_EV high	67NR_EV low	4T1_EV low	94.318	118.84	130.9	73.072	44.008	57.77	75.894	33.175	41.242	114.686	58.2833	50.1037
Heat shock 70 kDa protein 4 OS=Mus musculus OX=10090 GN=Hspa4 PE=1 SV=1	Hspa4	94 kDa	0.033	NMuMg_EV low	67NR_EV low	4T1_EV low	1	1	1.3636	2.5197	1.2224	1	1	1	1	1.1212	1.5807	1
Immunoglobulin superfamily member 8 OS=Mus musculus OX=10090 GN=Igsf8 PE=1 SV=2	Igsf8	65 kDa	0.034	NMuMg_EV low	67NR_EV low	4T1_EV low	47.549	36.169	20.454	35.276	44.008	26.409	32.954	65.314	6.3449	34.724	35.231	34.871
Choline transporter-like protein 1 OS=Mus musculus OX=10090 GN=Slc44a1 PE=1 SV=3	Slc44a1	73 kDa	0.034	NMuMg_EV high	67NR_EV low	4T1_EV low	7.0154	5.167	2.7272	1	1	1	1	10.367	1	4.96987	1	4.12233
Actin-related protein 3 OS=Mus musculus OX=10090 GN=Actr3 PE=1 SV=3	Actr3	47 kDa	0.034	NMuMg_EV low	67NR_EV low	4T1_EV low	3.118	1	2.7272	2.5197	3.6673	1.6506	1	1.0367	1	2.28173	2.61253	1.01223
Prelamin-A/C OS=Mus musculus OX=10090 GN=Lmna PE=1 SV=2	Lmna	74 kDa	0.034	NMuMg_EV low	67NR_EV low	4T1_EV low	1	5.167	1	1.6798	2.4449	1	1	1	1	2.389	1.70823	1
Trophoblast glycoprotein OS=Mus musculus OX=10090 GN=Tpbg PE=1 SV=3	Tpbg	46 kDa	0.034	NMuMg_EV low	67NR_EV low	4T1_EV low	1.559	1	1	1.6798	1.2224	1	1	1.0367	1	1.18633	1.30073	1.01223
Bifunctional phosphoribosylaminoimidazole carboxylase/phosphoribosylaminoimidazole succinocarboxamide synthetase OS=Mus musculus OX=10090 GN=Paics PE=1 SV=4	Paics	47 kDa	0.034	NMuMg_EV low	67NR_EV low	4T1_EV low	1.559	1	1	3.3597	2.4449	1	1	1.0367	1	1.18633	2.2682	1.01223
Matrix metalloproteinase-9 OS=Mus musculus OX=10090 GN=Mmp9 PE=1 SV=2	Mmp9	81 kDa	0.035	NMuMg_EV low	67NR_EV low	4T1_EV high	1	1	1	2.5197	1	1	42.94	3.1102	1	1	1.50657	15.6834
Protein tweety homolog 2 OS=Mus musculus OX=10090 GN=Ttyh2 PE=1 SV=1	Ttyh2	59 kDa	0.035	NMuMg_EV high	67NR_EV low	4T1_EV low	2.3385	10.334	1	2.5197	2.4449	1	1	1.0367	1	4.5575	1.9882	1.01223
Palmitoyltransferase ZDHHC5 OS=Mus musculus OX=10090 GN=Zdhhc5 PE=1 SV=1	Zdhhc5	78 kDa	0.035	NMuMg_EV low	67NR_EV low	4T1_EV low	1	1	1	1	1	1	1	1.0367	1	1	1	1.01223
Sushi, nidogen and EGF-like domain-containing protein 1 OS=Mus musculus OX=10090 GN=Sned1 PE=2 SV=2	Sned1	152 kDa	0.035	NMuMg_EV low	67NR_EV low	4T1_EV low	1	1	1	1	1	1	1	1	1	1	1	1
Peptidyl-prolyl cis-trans isomerase A OS=Mus musculus OX=10090 GN=Ppia PE=1 SV=2	Ppia	18 kDa	0.036	NMuMg_EV low	67NR_EV low	4T1_EV low	9.3539	1	6.8179	12.599	17.114	4.9517	8.9875	18.661	6.3449	5.72393	11.5549	11.3311
Protein tweety homolog 3 OS=Mus musculus OX=10090 GN=Ttyh3 PE=1 SV=1	Ttyh3	58 kDa	0.036	NMuMg_EV low	67NR_EV low	4T1_EV low	7.0154	5.167	1	9.239	8.5571	1	6.9902	18.661	1	4.39413	6.26537	8.88373
Alkaline phosphatase, tissue-nonspecific isozyme OS=Mus musculus OX=10090 GN=Alpl PE=1 SV=2	Alpl	58 kDa	0.036	NMuMg_EV high	67NR_EV low	4T1_EV low	16.369	5.167	4.0907	1	1	1	1	4.1469	1	8.54223	1	2.04897
26S proteasome regulatory subunit 10B OS=Mus musculus OX=10090 GN=Psmc6 PE=1 SV=1	Psmc6	44 kDa	0.036	NMuMg_EV low	67NR_EV low	4T1_EV low	1	1	1	4.1996	1	1	1	1	1	1	2.06653	1
Anthrax toxin receptor 2 OS=Mus musculus OX=10090 GN=Antxr2 PE=1 SV=1	Antxr2	53 kDa	0.036	NMuMg_EV high	67NR_EV low	4T1_EV low	4.6769	10.334	1	1	1	1	1	1	1	5.33697	1	1
Disco-interacting protein 2 homolog A OS=Mus musculus OX=10090 GN=Dip2a PE=1 SV=3	Dip2a	165 kDa	0.037	NMuMg_EV low	67NR_EV low	4T1_EV low	3.8974	1	1	4.1996	1	1	1	6.2204	1	1.9658	2.06653	2.74013
Protein NDRG1 OS=Mus musculus OX=10090 GN=Ndrg1 PE=1 SV=1	Ndrg1	43 kDa	0.039	NMuMg_EV low	67NR_EV low	4T1_EV low	1	1	1	1	1	1	1	1	1	1	1	1
Receptor-type tyrosine-protein phosphatase alpha OS=Mus musculus OX=10090 GN=Ptpra PE=1 SV=3	Ptpra	94 kDa	0.04	NMuMg_EV low	67NR_EV low	4T1_EV low	3.118	1	1	1	1.2224	1	1	2.0735	1	1.706	1.07413	1.35783
Laminin subunit gamma-2 OS=Mus musculus OX=10090 GN=Lamc2 PE=1 SV=2	Lamc2	130 kDa	0.041	NMuMg_EV low	67NR_EV low	4T1_EV high	1	1	1	9.239	22.004	1	26.962	16.588	1	1	10.7477	14.85
Hsc70-interacting protein OS=Mus musculus OX=10090 GN=St13 PE=1 SV=1	St13	42 kDa	0.041	NMuMg_EV low	67NR_EV low	4T1_EV low	3.8974	1	1	1.6798	2.4449	1.6506	1	3.1102	1	1.9658	1.9251	1.7034
1-phosphatidylinositol 4,5-bisphosphate phosphodiesterase beta-3 OS=Mus musculus OX=10090 GN=Plcb3 PE=1 SV=2	Plcb3	139 kDa	0.041	NMuMg_EV low	67NR_EV low	4T1_EV low	1	1	1	1	1	1	1	1	1	1	1	1
Neurogenic locus notch homolog protein 2 OS=Mus musculus OX=10090 GN=Notch2 PE=1 SV=2	Notch2	266 kDa	0.042	NMuMg_EV high	67NR_EV low	4T1_EV low	7.0154	1	1	1	1.2224	1	1	3.1102	1	3.00513	1.07413	1.7034
Prostaglandin E synthase 3 OS=Mus musculus OX=10090 GN=Ptges3 PE=1 SV=1	Ptges3	19 kDa	0.042	NMuMg_EV high	67NR_EV low	4T1_EV low	7.7949	5.167	1.3636	1	2.4449	1	1	2.0735	1	4.77517	1.48163	1.35783
Serine/threonine-protein phosphatase PP1-alpha catalytic subunit OS=Mus musculus OX=10090 GN=Ppp1ca PE=1 SV=1	Ppp1ca	38 kDa	0.043	NMuMg_EV high	67NR_EV low	4T1_EV low	7.7949	5.167	2.7272	5.8794	1.2224	1	1	3.1102	1	5.2297	2.7006	1.7034
CCN family member 1 OS=Mus musculus OX=10090 GN=Ccn1 PE=1 SV=1	Ccn1	42 kDa	0.044	NMuMg_EV high	67NR_EV low	4T1_EV high	10.133	25.835	14.999	6.7193	4.8898	1	19.972	10.367	1	16.989	4.20303	10.4463
Cell surface glycoprotein MUC18 OS=Mus musculus OX=10090 GN=Mcam PE=1 SV=1	Mcam	72 kDa	0.044	NMuMg_EV low	67NR_EV low	4T1_EV low	1	1	1	1.6798	1	1	1	2.0735	1	1	1.2266	1.35783
60S ribosomal protein L5 OS=Mus musculus OX=10090 GN=Rpl5 PE=1 SV=3	Rpl5	34 kDa	0.045	NMuMg_EV high	67NR_EV low	4T1_EV low	17.149	56.837	6.8179	8.3991	4.8898	1	1	2.0735	1	26.9346	4.76297	1.35783
Ectonucleotide pyrophosphatase/phosphodiesterase family member 1 OS=Mus musculus OX=10090 GN=Enpp1 PE=1 SV=4	Enpp1	103 kDa	0.045	NMuMg_EV low	67NR_EV low	4T1_EV low	1	1	1	1	1	1	1	1	1	1	1	1
Tyrosine-protein kinase JAK1 OS=Mus musculus OX=10090 GN=Jak1 PE=1 SV=1	Jak1	133 kDa	0.046	NMuMg_EV high	67NR_EV low	4T1_EV low	3.118	5.167	1	1	1	1	1	1	1	3.095	1	1
Cofilin-1 OS=Mus musculus OX=10090 GN=Cfl1 PE=1 SV=3	Cfl1	19 kDa	0.047	NMuMg_EV low	67NR_EV high	4T1_EV low	10.913	1	5.4543	12.599	23.227	6.6023	8.9875	16.588	1	5.7891	14.1428	8.8585
Tetraspanin-4 OS=Mus musculus OX=10090 GN=Tspan4 PE=1 SV=1	Tspan4	26 kDa	0.047	NMuMg_EV high	67NR_EV low	4T1_EV low	8.5744	15.501	4.0907	8.3991	3.6673	1.6506	5.9916	7.2571	1	9.3887	4.57233	4.74957
Clusterin OS=Mus musculus OX=10090 GN=Clu PE=1 SV=1	Clu	52 kDa	0.047	NMuMg_EV high	67NR_EV low	4T1_EV low	11.692	5.167	12.272	3.3597	2.4449	1	6.9902	8.2938	1	9.71033	2.2682	5.428
Cation-dependent mannose-6-phosphate receptor OS=Mus musculus OX=10090 GN=M6pr PE=1 SV=1	M6pr	31 kDa	0.047	NMuMg_EV high	67NR_EV low	4T1_EV low	5.4564	10.334	1	1	1.2224	1	1	1.0367	1	5.5968	1.07413	1.01223
60S ribosomal protein L9 OS=Mus musculus OX=10090 GN=Rpl9 PE=1 SV=2	Rpl9	22 kDa	0.048	NMuMg_EV high	67NR_EV low	4T1_EV low	12.472	5.167	2.7272	4.1996	1	1	1	1	1	6.78873	2.06653	1
Interleukin enhancer-binding factor 2 OS=Mus musculus OX=10090 GN=Ilf2 PE=1 SV=1	Ilf2	43 kDa	0.048	NMuMg_EV low	67NR_EV high	4T1_EV high	2.3385	1	1	3.3597	4.8898	1	2.9958	6.2204	1	1.44617	3.08317	3.4054
Actin-binding protein WASF2 OS=Mus musculus OX=10090 GN=Wasf2 PE=1 SV=1	Wasf2	54 kDa	0.049	NMuMg_EV low	67NR_EV low	4T1_EV low	1	1	1	1	1	1	1	2.0735	1	1	1	1.35783
Transforming growth factor-beta-induced protein ig-h3 OS=Mus musculus OX=10090 GN=Tgfbi PE=1 SV=1	Tgfbi	75 kDa	0.05	NMuMg_EV high	67NR_EV low	4T1_EV low	6.2359	15.501	5.4543	2.5197	3.6673	1	3.9944	1.0367	1	9.06373	2.39567	2.01037
von Willebrand factor A domain-containing protein 1 OS=Mus musculus OX=10090 GN=Vwa1 PE=1 SV=1	Vwa1	45 kDa	0.05				1	1	1.3636	1	1	1	1	1	1	1.1212	1	1
Sodium/potassium-transporting ATPase subunit alpha-1 OS=Mus musculus OX=10090 GN=Atp1a1 PE=1 SV=1	Atp1a1	113 kDa	< 0,00010	NMuMg_EV low	67NR_EV low	4T1_EV low	38.195	46.503	42.271	35.276	31.784	16.506	15.978	26.955	1	42.323	27.8553	14.6443
Polyadenylate-binding protein 1 OS=Mus musculus OX=10090 GN=Pabpc1 PE=1 SV=2	Pabpc1	71 kDa	< 0,00010	NMuMg_EV low	67NR_EV high	4T1_EV high	17.149	5.167	14.999	42.836	44.008	39.614	37.947	43.543	25.38	12.4383	42.1527	35.6233
Guanine nucleotide-binding protein G(i) subunit alpha-2 OS=Mus musculus OX=10090 GN=Gnai2 PE=1 SV=5	Gnai2	40 kDa	< 0,00010	NMuMg_EV low	67NR_EV low	4T1_EV low	13.251	15.501	6.8179	13.439	12.224	3.3012	5.9916	13.477	1	11.8566	9.65473	6.82287
Myoferlin OS=Mus musculus OX=10090 GN=Myof PE=1 SV=2	Myof	233 kDa	< 0,00010	NMuMg_EV high	67NR_EV low	4T1_EV low	83.405	98.173	68.179	26.877	12.224	1.6506	1.9972	12.441	1	83.2523	13.5839	5.14607
Ceruloplasmin OS=Mus musculus OX=10090 GN=Cp PE=1 SV=2	Cp	121 kDa	< 0,00010	NMuMg_EV low	67NR_EV low	4T1_EV low	9.3539	15.501	12.272	3.3597	1	1	1	1	1	12.3756	1.78657	1
Guanine nucleotide-binding protein G(I)/G(S)/G(T) subunit beta-2 OS=Mus musculus OX=10090 GN=Gnb2 PE=1 SV=3	Gnb2	37 kDa	< 0,00010	NMuMg_EV low	67NR_EV low	4T1_EV low	9.3539	1	5.4543	9.239	4.8898	1	1	7.2571	1	5.2694	5.04293	3.0857
Guanine nucleotide-binding protein G(I)/G(S)/G(T) subunit beta-1 OS=Mus musculus OX=10090 GN=Gnb1 PE=1 SV=3	Gnb1	37 kDa	< 0,00010	NMuMg_EV low	67NR_EV low	4T1_EV low	9.3539	5.167	8.1815	9.239	7.3347	4.9517	1.9972	7.2571	3.1724	7.56747	7.17513	4.14223
Endophilin-A2 OS=Mus musculus OX=10090 GN=Sh3gl1 PE=1 SV=1	Sh3gl1	42 kDa	< 0,00010	NMuMg_EV low	67NR_EV high	4T1_EV low	3.118	1	1	17.638	22.004	11.554	9.9861	14.514	1	1.706	17.0653	8.50003
Immunoglobulin superfamily member 3 OS=Mus musculus OX=10090 GN=Igsf3 PE=1 SV=2	Igsf3	135 kDa	< 0,00010	NMuMg_EV low	67NR_EV low	4T1_EV low	4.6769	5.167	1	3.3597	1.2224	1	1.9972	10.367	1	3.61463	1.8607	4.45473
Glia-derived nexin OS=Mus musculus OX=10090 GN=Serpine2 PE=1 SV=2	Serpine2	44 kDa	< 0,00010	NMuMg_EV low	67NR_EV low	4T1_EV low	1	1	1	2.5197	1	1	1	1	1	1	1.50657	1
CD44 antigen OS=Mus musculus OX=10090 GN=Cd44 PE=1 SV=3	Cd44	86 kDa	< 0,00010	NMuMg_EV low	67NR_EV low	4T1_EV low	7.7949	5.167	2.7272	6.7193	6.1122	1	1	6.2204	1	5.2297	4.6105	2.74013
Sodium/potassium-transporting ATPase subunit beta-3 OS=Mus musculus OX=10090 GN=Atp1b3 PE=1 SV=1	Atp1b3	32 kDa	< 0,00010	NMuMg_EV low	67NR_EV low	4T1_EV low	3.118	1	1.3636	5.8794	3.6673	1	2.9958	2.0735	1	1.8272	3.51557	2.0231
Major vault protein OS=Mus musculus OX=10090 GN=Mvp PE=1 SV=4	Mvp	96 kDa	< 0,00010	NMuMg_EV high	67NR_EV low	4T1_EV low	39.754	56.837	61.361	18.478	4.8898	1	1.9972	10.367	1	52.6507	8.1226	4.45473
Plasma membrane calcium-transporting ATPase 1 OS=Mus musculus OX=10090 GN=Atp2b1 PE=1 SV=1	Atp2b1	135 kDa	< 0,00010	NMuMg_EV low	67NR_EV low	4T1_EV low	5.4564	5.167	1.3636	5.8794	2.4449	1	1	3.1102	1	3.99567	3.1081	1.7034
Neutral amino acid transporter A OS=Mus musculus OX=10090 GN=Slc1a4 PE=1 SV=1	Slc1a4	56 kDa	< 0,00010	NMuMg_EV low	67NR_EV low	4T1_EV low	4.6769	5.167	1	5.8794	3.6673	1	1	6.2204	1	3.61463	3.51557	2.74013
Inactive tyrosine-protein kinase 7 OS=Mus musculus OX=10090 GN=Ptk7 PE=1 SV=1	Ptk7	118 kDa	< 0,00010	NMuMg_EV low	67NR_EV low	4T1_EV low	1	1	1	5.0395	3.6673	1	1	4.1469	1	1	3.2356	2.04897
Cytoplasmic FMR1-interacting protein 1 OS=Mus musculus OX=10090 GN=Cyfip1 PE=1 SV=1	Cyfip1	145 kDa	< 0,00010	NMuMg_EV low	67NR_EV low	4T1_EV low	4.6769	1	1.3636	3.3597	2.4449	1	1	6.2204	1	2.34683	2.2682	2.74013
Equilibrative nucleoside transporter 1 OS=Mus musculus OX=10090 GN=Slc29a1 PE=1 SV=3	Slc29a1	50 kDa	< 0,00010	NMuMg_EV low	67NR_EV low	4T1_EV low	10.133	5.167	2.7272	7.5592	3.6673	1	1	5.1836	1	6.00907	4.0755	2.39453
Adhesion G protein-coupled receptor L2 OS=Mus musculus OX=10090 GN=Adgrl2 PE=1 SV=3	Adgrl2	167 kDa	< 0,00010	NMuMg_EV low	67NR_EV low	4T1_EV low	1	1	1	3.3597	1	1	1	3.1102	1	1	1.78657	1.7034
60S ribosomal protein L7 OS=Mus musculus OX=10090 GN=Rpl7 PE=1 SV=2	Rpl7	31 kDa	< 0,00010	NMuMg_EV high	67NR_EV low	4T1_EV low	22.605	20.668	19.09	14.279	7.3347	3.3012	1	2.0735	1	20.7877	8.30497	1.35783
Plexin-A1 OS=Mus musculus OX=10090 GN=Plxna1 PE=1 SV=1	Plxna1	211 kDa	< 0,00010	NMuMg_EV low	67NR_EV low	4T1_EV low	5.4564	5.167	1	1.6798	1	1	1	2.0735	1	3.87447	1.2266	1.35783
Anoctamin-6 OS=Mus musculus OX=10090 GN=Ano6 PE=1 SV=1	Ano6	106 kDa	< 0,00010	NMuMg_EV low	67NR_EV low	4T1_EV low	5.4564	1	2.7272	2.5197	1.2224	1	1	2.0735	1	3.0612	1.5807	1.35783
Solute carrier family 12 member 2 OS=Mus musculus OX=10090 GN=Slc12a2 PE=1 SV=2	Slc12a2	131 kDa	< 0,00010	NMuMg_EV high	67NR_EV low	4T1_EV low	19.487	10.334	14.999	3.3597	1.2224	1	1	1.0367	1	14.94	1.8607	1.01223
60S ribosomal protein L3 OS=Mus musculus OX=10090 GN=Rpl3 PE=1 SV=3	Rpl3	46 kDa	< 0,00010	NMuMg_EV high	67NR_EV low	4T1_EV low	21.046	36.169	13.636	10.079	2.4449	1	1	1.0367	1	23.617	4.50797	1.01223
Carbonic anhydrase 9 OS=Mus musculus OX=10090 GN=Ca9 PE=2 SV=2	Ca9	47 kDa	< 0,00010	NMuMg_EV low	67NR_EV low	4T1_EV low	1	1	1	1.6798	2.4449	1	1	2.0735	1	1	1.70823	1.35783
Ras GTPase-activating protein 3 OS=Mus musculus OX=10090 GN=Rasa3 PE=1 SV=2	Rasa3	96 kDa	< 0,00010	NMuMg_EV low	67NR_EV low	4T1_EV low	1	1	1	1	1.2224	1	1	1	1	1	1.07413	1
Syntaxin-binding protein 3 OS=Mus musculus OX=10090 GN=Stxbp3 PE=1 SV=1	Stxbp3	68 kDa	< 0,00010	NMuMg_EV low	67NR_EV low	4T1_EV low	1	1	1	1	1.2224	1	1	1.0367	1	1	1.07413	1.01223
Disks large homolog 1 OS=Mus musculus OX=10090 GN=Dlg1 PE=1 SV=1	Dlg1	100 kDa	< 0,00010	NMuMg_EV low	67NR_EV low	4T1_EV low	3.8974	5.167	1	1	1	1	1	1.0367	1	3.3548	1	1.01223
RNA-binding protein Ro60 OS=Mus musculus OX=10090 GN=RO60 PE=1 SV=1	RO60	60 kDa	< 0,00010	NMuMg_EV low	67NR_EV low	4T1_EV low	1	1	1	2.5197	3.6673	1.6506	4.993	5.1836	1	1	2.61253	3.72553
Glucose-6-phosphate isomerase OS=Mus musculus OX=10090 GN=Gpi PE=1 SV=4	Gpi	63 kDa	< 0,00010	NMuMg_EV low	67NR_EV low	4T1_EV low	1	1	1	1	2.4449	1	1	1.0367	1	1	1.48163	1.01223
Sodium bicarbonate cotransporter 3 OS=Mus musculus OX=10090 GN=Slc4a7 PE=1 SV=2	Slc4a7	117 kDa	< 0,00010	NMuMg_EV low	67NR_EV low	4T1_EV low	3.8974	5.167	5.4543	2.5197	1	1	1	3.1102	1	4.83957	1.50657	1.7034
Matrilin-2 OS=Mus musculus OX=10090 GN=Matn2 PE=2 SV=2	Matn2	107 kDa	< 0,00010	NMuMg_EV low	67NR_EV low	4T1_EV low	1	1	1	1	1	1	1	1	1	1	1	1
CYFIP-related Rac1 interactor B OS=Mus musculus OX=10090 GN=Cyrib PE=1 SV=1	Cyrib	37 kDa	< 0,00010	NMuMg_EV low	67NR_EV low	4T1_EV low	1.559	1	1	1.6798	1.2224	1	1	1.0367	1	1.18633	1.30073	1.01223
Leucine-rich repeats and immunoglobulin-like domains protein 1 OS=Mus musculus OX=10090 GN=Lrig1 PE=1 SV=2	Lrig1	119 kDa	< 0,00010	NMuMg_EV low	67NR_EV low	4T1_EV low	3.118	1	1	1	1	1	1	1	1	1.706	1	1
Progressive ankylosis protein OS=Mus musculus OX=10090 GN=Ankh PE=2 SV=1	Ankh	54 kDa	< 0,00010	NMuMg_EV low	67NR_EV low	4T1_EV low	1.559	5.167	1.3636	1	1	1	1	1	1	2.69653	1	1
Lysyl oxidase homolog 2 OS=Mus musculus OX=10090 GN=Loxl2 PE=1 SV=2	Loxl2	87 kDa	< 0,00010	NMuMg_EV high	67NR_EV low	4T1_EV low	36.636	67.171	34.089	1	1	1	1	1	1	45.9653	1	1
Protein EFR3 homolog A OS=Mus musculus OX=10090 GN=Efr3a PE=1 SV=1	Efr3a	93 kDa	< 0,00010	NMuMg_EV low	67NR_EV low	4T1_EV low	1	1	1	1.6798	1	1	1	1	1	1	1.2266	1
Long-chain-fatty-acid--CoA ligase 4 OS=Mus musculus OX=10090 GN=Acsl4 PE=1 SV=2	Acsl4	79 kDa	< 0,00010	NMuMg_EV low	67NR_EV low	4T1_EV low	1	1	1	1	1	1	1	1	1	1	1	1
Cation-independent mannose-6-phosphate receptor OS=Mus musculus OX=10090 GN=Igf2r PE=1 SV=1	Igf2r	274 kDa	< 0,00010	NMuMg_EV low	67NR_EV low	4T1_EV low	1	1	1	1.6798	1	1.6506	1	1.0367	1	1	1.44347	1.01223
AP-2 complex subunit mu OS=Mus musculus OX=10090 GN=Ap2m1 PE=1 SV=1	Ap2m1	50 kDa	< 0,00010	NMuMg_EV high	67NR_EV low	4T1_EV low	7.0154	10.334	6.8179	3.3597	1	1	1	1	1	8.05577	1.78657	1
Laminin subunit beta-2 OS=Mus musculus OX=10090 GN=Lamb2 PE=1 SV=2	Lamb2	197 kDa	< 0,00010	NMuMg_EV high	67NR_EV low	4T1_EV low	20.267	51.67	53.18	1	1	1	1	1	1	41.7057	1	1
Multidrug resistance-associated protein 1 OS=Mus musculus OX=10090 GN=Abcc1 PE=1 SV=1	Abcc1	171 kDa	< 0,00010	NMuMg_EV low	67NR_EV low	4T1_EV low	1	5.167	1	1	1	1	1	1	1	2.389	1	1
Erbin OS=Mus musculus OX=10090 GN=Erbin PE=1 SV=3	Erbin	157 kDa	< 0,00010	NMuMg_EV low	67NR_EV low	4T1_EV low	1	1	1	1	1	1.6506	1	1	1	1	1.21687	1
Collagenase 3 OS=Mus musculus OX=10090 GN=Mmp13 PE=1 SV=1	Mmp13	54 kDa	< 0,00010	NMuMg_EV high	67NR_EV low	4T1_EV low	34.297	15.501	14.999	1	1	1	1	1	1	21.599	1	1
Pantetheinase OS=Mus musculus OX=10090 GN=Vnn1 PE=1 SV=3	Vnn1	57 kDa	< 0,00010	NMuMg_EV high	67NR_EV low	4T1_EV low	20.267	10.334	27.272	1	1	1	1	1	1	19.291	1	1
Protein scribble homolog OS=Mus musculus OX=10090 GN=Scrib PE=1 SV=2	Scrib	174 kDa	< 0,00010	NMuMg_EV low	67NR_EV low	4T1_EV low	1	1	1	1	1	1	1	1	1	1	1	1
Semaphorin-3C OS=Mus musculus OX=10090 GN=Sema3c PE=1 SV=2	Sema3c	85 kDa	< 0,00010	NMuMg_EV high	67NR_EV low	4T1_EV low	27.282	10.334	19.09	1	1	1	1	1	1	18.902	1	1
60S ribosomal protein L13a OS=Mus musculus OX=10090 GN=Rpl13a PE=1 SV=4	Rpl13a	23 kDa	< 0,00010	NMuMg_EV high	67NR_EV low	4T1_EV low	9.3539	10.334	4.0907	4.1996	1.2224	1	1	1	1	7.9262	2.14067	1
60S ribosomal protein L27a OS=Mus musculus OX=10090 GN=Rpl27a PE=1 SV=5	Rpl27a	17 kDa	< 0,00010	NMuMg_EV high	67NR_EV low	4T1_EV low	5.4564	5.167	5.4543	2.5197	2.4449	1	1	1.0367	1	5.35923	1.9882	1.01223
Endoglin OS=Mus musculus OX=10090 GN=Eng PE=1 SV=2	Eng	70 kDa	< 0,00010	NMuMg_EV low	67NR_EV low	4T1_EV low	1	1	1	1	1	1	1	1.0367	1	1	1	1.01223
Extracellular superoxide dismutase [Cu-Zn] OS=Mus musculus OX=10090 GN=Sod3 PE=1 SV=1	Sod3	27 kDa	< 0,00010	NMuMg_EV high	67NR_EV low	4T1_EV low	18.708	10.334	9.545	1	1	1	1	1	1	12.8623	1	1
Phosphatidylinositol 4-kinase alpha OS=Mus musculus OX=10090 GN=Pi4ka PE=1 SV=2	Pi4ka	237 kDa	< 0,00010	NMuMg_EV low	67NR_EV low	4T1_EV low	1	1	1	1	1	1	1	1	1	1	1	1
Casein kinase I isoform alpha OS=Mus musculus OX=10090 GN=Csnk1a1 PE=1 SV=2	Csnk1a1	39 kDa	< 0,00010	NMuMg_EV low	67NR_EV low	4T1_EV low	1	1	1	1	1	1	1	1	1	1	1	1
Annexin A13 OS=Mus musculus OX=10090 GN=Anxa13 PE=1 SV=3	Anxa13	36 kDa	< 0,00010	NMuMg_EV high	67NR_EV low	4T1_EV low	13.251	5.167	8.1815	1	1	1	1	1	1	8.8665	1	1
Monocyte differentiation antigen CD14 OS=Mus musculus OX=10090 GN=Cd14 PE=1 SV=1	Cd14	39 kDa	< 0,00010	NMuMg_EV high	67NR_EV low	4T1_EV low	9.3539	5.167	5.4543	1	1	1	1	1	1	6.6584	1	1
ADP-ribosyl cyclase/cyclic ADP-ribose hydrolase 2 OS=Mus musculus OX=10090 GN=Bst1 PE=1 SV=1	Bst1	35 kDa	< 0,00010	NMuMg_EV low	67NR_EV low	4T1_EV high	1	1	1	1	1	1	8.9875	12.441	3.1724	1	1	8.2003
Unconventional myosin-XVIIIa OS=Mus musculus OX=10090 GN=Myo18a PE=1 SV=2	Myo18a	233 kDa	< 0,00010	NMuMg_EV high	67NR_EV low	4T1_EV low	7.7949	10.334	6.8179	1	1	1	1	1	1	8.3156	1	1
Adipocyte enhancer-binding protein 1 OS=Mus musculus OX=10090 GN=Aebp1 PE=1 SV=1	Aebp1	128 kDa	< 0,00010	NMuMg_EV high	67NR_EV low	4T1_EV low	3.8974	5.167	5.4543	1	1	1	1	1	1	4.83957	1	1
Hedgehog-interacting protein OS=Mus musculus OX=10090 GN=Hhip PE=1 SV=2	Hhip	79 kDa	< 0,00010	NMuMg_EV low	67NR_EV low	4T1_EV low	1	1	1	1	1	1	1	1	1	1	1	1
Tsukushi OS=Mus musculus OX=10090 GN=Tsku PE=1 SV=2	Tsku	38 kDa	< 0,00010	NMuMg_EV high	67NR_EV low	4T1_EV low	5.4564	5.167	5.4543	1	1	1	1	1	1	5.35923	1	1
