# Supplementary material for: Characterization of extracellular vesicle-associated DNA and proteins derived from organotropic metastatic breast cancer cells
Source: J Exp Clin Cancer Res. 2025 May 23;44:157. doi: 10.1186/s13046-025-03418-3 (PMC12100931; doi:10.1186/s13046-025-03418-3)
Supplement: Supplementary file 7 — Supplementary Material 7. [file 13046_2025_3418_MOESM7_ESM.xls]

## Sheet: Supplementary Table 6
Supplementary Table 6: Protein distribution in EVs isolated from primary and metastatic BC cell lines.
Identified Proteins	Alternate ID	MW	ANOVA Test	Quantitative Profile		67NR_EV2	67NR_EV3	67NR_EV	4T1_EV2	4T1_EV3	4T1_EV
Fibronectin OS=Mus musculus OX=10090 GN=Fn1 PE=1 SV=4	Fn1	273 kDa	0.012	67NR_EV low	4T1_EV low	860.07	705.35	785.68	1 435,0	544.28	650.35
Basement membrane-specific heparan sulfate proteoglycan core protein OS=Mus musculus OX=10090 GN=Hspg2 PE=1 SV=1	Hspg2	398 kDa	0.013	67NR_EV low	4T1_EV low	543.42	464.53	292.15	659.08	229.12	47.587
Clathrin heavy chain 1 OS=Mus musculus OX=10090 GN=Cltc PE=1 SV=3	Cltc	192 kDa	0.00041	67NR_EV high	4T1_EV high	82.311	96.573	62.722	77.891	95.379	12.69
Collagen alpha-1(XVIII) chain OS=Mus musculus OX=10090 GN=Col18a1 PE=1 SV=4	Col18a1	182 kDa	0.019	67NR_EV low	4T1_EV low	77.272	84.349	46.216	56.921	37.322	6.3449
Myosin-9 OS=Mus musculus OX=10090 GN=Myh9 PE=1 SV=4	Myh9	226 kDa	0.033	67NR_EV low	4T1_EV low	73.072	44.008	57.77	75.894	33.175	41.242
Integrin beta-1 OS=Mus musculus OX=10090 GN=Itgb1 PE=1 SV=1	Itgb1	88 kDa	0.0044	67NR_EV low	4T1_EV low	68.033	63.567	29.71	35.95	88.122	22.207
Lysyl oxidase homolog 4 OS=Mus musculus OX=10090 GN=Loxl4 PE=2 SV=2	Loxl4	85 kDa	0.0057	67NR_EV high	4T1_EV low	59.634	45.231	29.71	74.895	46.653	3.1724
Integrin alpha-3 OS=Mus musculus OX=10090 GN=Itga3 PE=1 SV=1	Itga3	117 kDa	0.00012	67NR_EV low	4T1_EV low	56.274	48.898	31.361	39.944	66.351	19.035
Peroxidasin homolog OS=Mus musculus OX=10090 GN=Pxdn PE=1 SV=2	Pxdn	165 kDa	0.00063	67NR_EV low	4T1_EV low	56.274	55.01	29.71	102.86	61.167	1
Lactadherin OS=Mus musculus OX=10090 GN=Mfge8 PE=1 SV=3	Mfge8	51 kDa	0.0034	67NR_EV low	4T1_EV low	52.075	57.455	31.361	26.962	60.13	19.035
Polyadenylate-binding protein 1 OS=Mus musculus OX=10090 GN=Pabpc1 PE=1 SV=2	Pabpc1	71 kDa	< 0,00010	67NR_EV high	4T1_EV high	42.836	44.008	39.614	37.947	43.543	25.38
Elongation factor 1-alpha 1 OS=Mus musculus OX=10090 GN=Eef1a1 PE=1 SV=3	Eef1a1	50 kDa	0.0018	67NR_EV high	4T1_EV low	39.476	45.231	39.614	27.961	38.359	34.897
Serine protease HTRA1 OS=Mus musculus OX=10090 GN=Htra1 PE=1 SV=2	Htra1	51 kDa	0.005	67NR_EV high	4T1_EV high	36.956	42.786	54.469	42.94	53.91	50.759
Laminin subunit alpha-5 OS=Mus musculus OX=10090 GN=Lama5 PE=1 SV=4	Lama5	404 kDa	0.017	67NR_EV low	4T1_EV high	36.116	23.227	6.6023	67.905	51.836	1
Elongation factor 2 OS=Mus musculus OX=10090 GN=Eef2 PE=1 SV=2	Eef2	95 kDa	0.011	67NR_EV low	4T1_EV low	36.116	22.004	8.2529	14.979	19.698	1
Sodium/potassium-transporting ATPase subunit alpha-1 OS=Mus musculus OX=10090 GN=Atp1a1 PE=1 SV=1	Atp1a1	113 kDa	< 0,00010	67NR_EV low	4T1_EV low	35.276	31.784	16.506	15.978	26.955	1
Immunoglobulin superfamily member 8 OS=Mus musculus OX=10090 GN=Igsf8 PE=1 SV=2	Igsf8	65 kDa	0.034	67NR_EV low	4T1_EV low	35.276	44.008	26.409	32.954	65.314	6.3449
Integrin alpha-2 OS=Mus musculus OX=10090 GN=Itga2 PE=1 SV=2	Itga2	129 kDa	0.017	67NR_EV high	4T1_EV low	34.436	40.341	3.3012	7.9889	31.102	1
MLV-related proviral Env polyprotein OS=Mus musculus OX=10090 PE=1 SV=3		70 kDa	0.0008	67NR_EV high	4T1_EV high	31.917	45.231	28.06	23.967	34.212	34.897
Annexin A6 OS=Mus musculus OX=10090 GN=Anxa6 PE=1 SV=3	Anxa6	76 kDa	0.001	67NR_EV low	4T1_EV low	31.077	18.337	13.205	12.982	23.845	3.1724
Heat shock protein HSP 90-beta OS=Mus musculus OX=10090 GN=Hsp90ab1 PE=1 SV=3	Hsp90ab1	83 kDa	0.015	67NR_EV high	4T1_EV low	30.237	20.782	16.506	13.98	18.661	3.1724
Myoferlin OS=Mus musculus OX=10090 GN=Myof PE=1 SV=2	Myof	233 kDa	< 0,00010	67NR_EV low	4T1_EV low	26.877	12.224	1.6506	1.9972	12.441	1
Annexin A5 OS=Mus musculus OX=10090 GN=Anxa5 PE=1 SV=1	Anxa5	36 kDa	0.00077	67NR_EV low	4T1_EV low	26.037	29.339	13.205	11.983	23.845	3.1724
Ephrin type-A receptor 2 OS=Mus musculus OX=10090 GN=Epha2 PE=1 SV=3	Epha2	109 kDa	0.029	67NR_EV low	4T1_EV low	25.197	20.782	6.6023	12.982	33.175	1
Alpha-enolase OS=Mus musculus OX=10090 GN=Eno1 PE=1 SV=3	Eno1	47 kDa	0.0023	67NR_EV low	4T1_EV low	25.197	36.673	11.554	16.976	31.102	1
Glyceraldehyde-3-phosphate dehydrogenase OS=Mus musculus OX=10090 GN=Gapdh PE=1 SV=2	Gapdh	36 kDa	0.00051	67NR_EV low	4T1_EV low	23.518	24.449	18.156	12.982	20.735	3.1724
Laminin subunit beta-1 OS=Mus musculus OX=10090 GN=Lamb1 PE=1 SV=3	Lamb1	197 kDa	0.0052	67NR_EV low	4T1_EV high	22.678	12.224	1.6506	35.95	30.065	1
Pyruvate kinase PKM OS=Mus musculus OX=10090 GN=Pkm PE=1 SV=4	Pkm	58 kDa	0.00037	67NR_EV low	4T1_EV low	22.678	30.561	19.807	12.982	24.882	1
Laminin subunit gamma-1 OS=Mus musculus OX=10090 GN=Lamc1 PE=1 SV=2	Lamc1	177 kDa	0.008	67NR_EV low	4T1_EV high	21.838	13.447	1	30.957	32.139	1
Annexin A11 OS=Mus musculus OX=10090 GN=Anxa11 PE=1 SV=2	Anxa11	54 kDa	0.021	67NR_EV low	4T1_EV low	21.838	23.227	3.3012	5.9916	13.477	3.1724
Ras-related protein Rap-1b OS=Mus musculus OX=10090 GN=Rap1b PE=1 SV=2	Rap1b	21 kDa	0.011	67NR_EV low	4T1_EV low	19.318	19.559	13.205	7.9889	25.918	19.035
Heat shock protein HSP 90-alpha OS=Mus musculus OX=10090 GN=Hsp90aa1 PE=1 SV=4	Hsp90aa1	85 kDa	0.0074	67NR_EV high	4T1_EV low	19.318	17.114	11.554	6.9902	12.441	1
Agrin OS=Mus musculus OX=10090 GN=Agrn PE=1 SV=1	Agrn	208 kDa	0.00025	67NR_EV low	4T1_EV high	18.478	4.8898	1	44.937	29.028	1
14-3-3 protein zeta/delta OS=Mus musculus OX=10090 GN=Ywhaz PE=1 SV=1	Ywhaz	28 kDa	0.0015	67NR_EV low	4T1_EV low	18.478	23.227	6.6023	11.983	18.661	1
Annexin A3 OS=Mus musculus OX=10090 GN=Anxa3 PE=1 SV=4	Anxa3	36 kDa	0.0044	67NR_EV low	4T1_EV low	18.478	15.892	14.855	9.9861	19.698	6.3449
Major vault protein OS=Mus musculus OX=10090 GN=Mvp PE=1 SV=4	Mvp	96 kDa	< 0,00010	67NR_EV low	4T1_EV low	18.478	4.8898	1	1.9972	10.367	1
AP-2 complex subunit beta OS=Mus musculus OX=10090 GN=Ap2b1 PE=1 SV=1	Ap2b1	105 kDa	0.011	67NR_EV high	4T1_EV low	17.638	12.224	3.3012	6.9902	13.477	1
Unconventional myosin-Ic OS=Mus musculus OX=10090 GN=Myo1c PE=1 SV=2	Myo1c	122 kDa	0.0039	67NR_EV low	4T1_EV low	17.638	9.7796	1	1	17.624	1
Integrin beta-4 OS=Mus musculus OX=10090 GN=Itgb4 PE=1 SV=1	Itgb4	202 kDa	0.0015	67NR_EV low	4T1_EV low	17.638	8.5571	1	2.9958	19.698	1
Filamin-A OS=Mus musculus OX=10090 GN=Flna PE=1 SV=5	Flna	281 kDa	0.032	67NR_EV low	4T1_EV low	17.638	9.7796	1.6506	8.9875	1.0367	1
40S ribosomal protein S2 OS=Mus musculus OX=10090 GN=Rps2 PE=1 SV=3	Rps2	31 kDa	0.0027	67NR_EV low	4T1_EV low	17.638	13.447	6.6023	2.9958	8.2938	1
L-lactate dehydrogenase A chain OS=Mus musculus OX=10090 GN=Ldha PE=1 SV=3	Ldha	36 kDa	0.011	67NR_EV high	4T1_EV low	17.638	19.559	14.855	9.9861	14.514	3.1724
Endophilin-A2 OS=Mus musculus OX=10090 GN=Sh3gl1 PE=1 SV=1	Sh3gl1	42 kDa	< 0,00010	67NR_EV high	4T1_EV low	17.638	22.004	11.554	9.9861	14.514	1
60S ribosomal protein L4 OS=Mus musculus OX=10090 GN=Rpl4 PE=1 SV=3	Rpl4	47 kDa	0.023	67NR_EV low	4T1_EV low	17.638	4.8898	1	1	1.0367	1
5'-nucleotidase OS=Mus musculus OX=10090 GN=Nt5e PE=1 SV=2	Nt5e	64 kDa	0.00015	67NR_EV low	4T1_EV low	17.638	17.114	8.2529	8.9875	24.882	1
Integrin alpha-6 OS=Mus musculus OX=10090 GN=Itga6 PE=1 SV=3	Itga6	122 kDa	0.00024	67NR_EV low	4T1_EV low	16.798	14.669	1	6.9902	22.808	1
Putative helicase MOV-10 OS=Mus musculus OX=10090 GN=Mov10 PE=1 SV=2	Mov10	114 kDa	0.00024	67NR_EV low	4T1_EV high	15.958	14.669	11.554	32.954	35.249	3.1724
Plexin-B2 OS=Mus musculus OX=10090 GN=Plxnb2 PE=1 SV=1	Plxnb2	206 kDa	0.0021	67NR_EV low	4T1_EV low	15.958	6.1122	1.6506	6.9902	31.102	1
Cytoplasmic dynein 1 heavy chain 1 OS=Mus musculus OX=10090 GN=Dync1h1 PE=1 SV=2	Dync1h1	532 kDa	0.002	67NR_EV low	4T1_EV low	15.958	1	1	1	1	1
EH domain-containing protein 2 OS=Mus musculus OX=10090 GN=Ehd2 PE=1 SV=1	Ehd2	61 kDa	0.00014	67NR_EV low	4T1_EV low	15.958	12.224	4.9517	4.993	18.661	1
Guanine nucleotide-binding protein G(s) subunit alpha isoforms XLas OS=Mus musculus OX=10090 GN=Gnas PE=1 SV=1	Gnas	122 kDa	0.00077	67NR_EV low	4T1_EV low	14.279	9.7796	1	3.9944	9.3306	1
60S ribosomal protein L7 OS=Mus musculus OX=10090 GN=Rpl7 PE=1 SV=2	Rpl7	31 kDa	< 0,00010	67NR_EV low	4T1_EV low	14.279	7.3347	3.3012	1	2.0735	1
E3 ubiquitin-protein ligase TRIM47 OS=Mus musculus OX=10090 GN=Trim47 PE=1 SV=2	Trim47	70 kDa	0.00036	67NR_EV low	4T1_EV low	14.279	2.4449	1	1	1.0367	1
Myb-binding protein 1A OS=Mus musculus OX=10090 GN=Mybbp1a PE=1 SV=2	Mybbp1a	152 kDa	0.00029	67NR_EV low	4T1_EV low	13.439	7.3347	1	1	2.0735	1
14-3-3 protein epsilon OS=Mus musculus OX=10090 GN=Ywhae PE=1 SV=1	Ywhae	29 kDa	0.0047	67NR_EV low	4T1_EV low	13.439	17.114	1	8.9875	14.514	1
60S ribosomal protein L6 OS=Mus musculus OX=10090 GN=Rpl6 PE=1 SV=3	Rpl6	34 kDa	0.0013	67NR_EV low	4T1_EV low	13.439	7.3347	1.6506	1	1.0367	1
Guanine nucleotide-binding protein G(i) subunit alpha-2 OS=Mus musculus OX=10090 GN=Gnai2 PE=1 SV=5	Gnai2	40 kDa	< 0,00010	67NR_EV low	4T1_EV low	13.439	12.224	3.3012	5.9916	13.477	1
Peptidyl-prolyl cis-trans isomerase A OS=Mus musculus OX=10090 GN=Ppia PE=1 SV=2	Ppia	18 kDa	0.036	67NR_EV low	4T1_EV low	12.599	17.114	4.9517	8.9875	18.661	6.3449
Cofilin-1 OS=Mus musculus OX=10090 GN=Cfl1 PE=1 SV=3	Cfl1	19 kDa	0.047	67NR_EV high	4T1_EV low	12.599	23.227	6.6023	8.9875	16.588	1
Transmembrane protease serine 11E OS=Mus musculus OX=10090 GN=Tmprss11e PE=1 SV=2	Tmprss11e	48 kDa	0.0036	67NR_EV low	4T1_EV high	12.599	9.7796	1	12.982	29.028	1
Neutral amino acid transporter B(0) OS=Mus musculus OX=10090 GN=Slc1a5 PE=1 SV=2	Slc1a5	58 kDa	0.0098	67NR_EV low	4T1_EV low	12.599	12.224	3.3012	3.9944	15.551	1
Transforming protein RhoA OS=Mus musculus OX=10090 GN=Rhoa PE=1 SV=1	Rhoa	22 kDa	0.0039	67NR_EV high	4T1_EV low	11.759	12.224	11.554	6.9902	13.477	1
14-3-3 protein theta OS=Mus musculus OX=10090 GN=Ywhaq PE=1 SV=1	Ywhaq	28 kDa	0.025	67NR_EV low	4T1_EV low	11.759	17.114	1	8.9875	14.514	1
Annexin A4 OS=Mus musculus OX=10090 GN=Anxa4 PE=1 SV=4	Anxa4	36 kDa	0.0025	67NR_EV low	4T1_EV low	11.759	13.447	6.6023	2.9958	9.3306	1
H-2 class I histocompatibility antigen, K-D alpha chain OS=Mus musculus OX=10090 GN=H2-K1 PE=1 SV=1	H2-K1	41 kDa	0.011	67NR_EV high	4T1_EV low	11.759	12.224	9.9035	3.9944	12.441	1
Neuropilin-2 OS=Mus musculus OX=10090 GN=Nrp2 PE=1 SV=2	Nrp2	105 kDa	0.016	67NR_EV low	4T1_EV low	10.919	9.7796	1	2.9958	16.588	1
40S ribosomal protein S8 OS=Mus musculus OX=10090 GN=Rps8 PE=1 SV=2	Rps8	24 kDa	0.0072	67NR_EV low	4T1_EV low	10.919	9.7796	4.9517	2.9958	4.1469	1
H-2 class I histocompatibility antigen, D-D alpha chain OS=Mus musculus OX=10090 GN=H2-D1 PE=1 SV=1	H2-D1	41 kDa	0.00047	67NR_EV low	4T1_EV low	10.919	7.3347	4.9517	1.9972	9.3306	1
Spondin-1 OS=Mus musculus OX=10090 GN=Spon1 PE=1 SV=1	Spon1	91 kDa	0.0039	67NR_EV low	4T1_EV low	10.919	8.5571	1.6506	9.9861	5.1836	1
NEDD4-like E3 ubiquitin-protein ligase WWP2 OS=Mus musculus OX=10090 GN=Wwp2 PE=1 SV=1	Wwp2	99 kDa	0.004	67NR_EV high	4T1_EV high	10.919	9.7796	1.6506	11.983	19.698	1
60S ribosomal protein L17 OS=Mus musculus OX=10090 GN=Rpl17 PE=1 SV=3	Rpl17	21 kDa	0.0011	67NR_EV low	4T1_EV low	10.079	1.2224	1.6506	1	1.0367	1
Ras-related C3 botulinum toxin substrate 1 OS=Mus musculus OX=10090 GN=Rac1 PE=1 SV=1	Rac1	21 kDa	0.015	67NR_EV low	4T1_EV low	10.079	12.224	4.9517	6.9902	13.477	3.1724
40S ribosomal protein S3a OS=Mus musculus OX=10090 GN=Rps3a PE=1 SV=3	Rps3a	30 kDa	0.016	67NR_EV low	4T1_EV low	10.079	7.3347	4.9517	2.9958	5.1836	1
60S ribosomal protein L3 OS=Mus musculus OX=10090 GN=Rpl3 PE=1 SV=3	Rpl3	46 kDa	< 0,00010	67NR_EV low	4T1_EV low	10.079	2.4449	1	1	1.0367	1
Laminin subunit beta-3 OS=Mus musculus OX=10090 GN=Lamb3 PE=1 SV=2	Lamb3	129 kDa	0.03	67NR_EV low	4T1_EV high	9.239	14.669	1	34.951	12.441	1
Laminin subunit gamma-2 OS=Mus musculus OX=10090 GN=Lamc2 PE=1 SV=2	Lamc2	130 kDa	0.041	67NR_EV low	4T1_EV high	9.239	22.004	1	26.962	16.588	1
40S ribosomal protein S9 OS=Mus musculus OX=10090 GN=Rps9 PE=1 SV=3	Rps9	23 kDa	0.016	67NR_EV low	4T1_EV low	9.239	3.6673	1	1.9972	2.0735	1
Guanine nucleotide-binding protein G(I)/G(S)/G(T) subunit beta-2 OS=Mus musculus OX=10090 GN=Gnb2 PE=1 SV=3	Gnb2	37 kDa	< 0,00010	67NR_EV low	4T1_EV low	9.239	4.8898	1	1	7.2571	1
Guanine nucleotide-binding protein G(I)/G(S)/G(T) subunit beta-1 OS=Mus musculus OX=10090 GN=Gnb1 PE=1 SV=3	Gnb1	37 kDa	< 0,00010	67NR_EV low	4T1_EV low	9.239	7.3347	4.9517	1.9972	7.2571	3.1724
Poly(rC)-binding protein 2 OS=Mus musculus OX=10090 GN=Pcbp2 PE=1 SV=1	Pcbp2	38 kDa	0.014	67NR_EV high	4T1_EV high	9.239	13.447	3.3012	8.9875	21.771	1
Fructose-bisphosphate aldolase A OS=Mus musculus OX=10090 GN=Aldoa PE=1 SV=2	Aldoa	39 kDa	0.00012	67NR_EV low	4T1_EV low	9.239	6.1122	1.6506	2.9958	7.2571	1
Rab GDP dissociation inhibitor beta OS=Mus musculus OX=10090 GN=Gdi2 PE=1 SV=1	Gdi2	51 kDa	0.00054	67NR_EV low	4T1_EV low	9.239	3.6673	1	1.9972	7.2571	1
Protein tweety homolog 3 OS=Mus musculus OX=10090 GN=Ttyh3 PE=1 SV=1	Ttyh3	58 kDa	0.036	67NR_EV low	4T1_EV low	9.239	8.5571	1	6.9902	18.661	1
Tetraspanin-4 OS=Mus musculus OX=10090 GN=Tspan4 PE=1 SV=1	Tspan4	26 kDa	0.047	67NR_EV low	4T1_EV low	8.3991	3.6673	1.6506	5.9916	7.2571	1
14-3-3 protein eta OS=Mus musculus OX=10090 GN=Ywhah PE=1 SV=2	Ywhah	28 kDa	0.0092	67NR_EV low	4T1_EV low	8.3991	11.002	1	4.993	9.3306	1
14-3-3 protein gamma OS=Mus musculus OX=10090 GN=Ywhag PE=1 SV=2	Ywhag	28 kDa	0.00036	67NR_EV low	4T1_EV low	8.3991	9.7796	1.6506	4.993	8.2938	1
14-3-3 protein beta/alpha OS=Mus musculus OX=10090 GN=Ywhab PE=1 SV=3	Ywhab	28 kDa	0.00098	67NR_EV low	4T1_EV low	8.3991	8.5571	1	4.993	7.2571	1
Transmembrane protein 176B OS=Mus musculus OX=10090 GN=Tmem176b PE=1 SV=1	Tmem176b	28 kDa	0.0014	67NR_EV low	4T1_EV low	8.3991	2.4449	1	1.9972	7.2571	1
60S ribosomal protein L7a OS=Mus musculus OX=10090 GN=Rpl7a PE=1 SV=2	Rpl7a	30 kDa	0.0002	67NR_EV low	4T1_EV low	8.3991	1.2224	1	1	1	1
60S ribosomal protein L5 OS=Mus musculus OX=10090 GN=Rpl5 PE=1 SV=3	Rpl5	34 kDa	0.045	67NR_EV low	4T1_EV low	8.3991	4.8898	1	1	2.0735	1
Guanine nucleotide-binding protein G(i) subunit alpha-3 OS=Mus musculus OX=10090 GN=Gnai3 PE=1 SV=3	Gnai3	41 kDa	0.00014	67NR_EV low	4T1_EV low	8.3991	6.1122	1	1.9972	8.2938	1
Flotillin-2 OS=Mus musculus OX=10090 GN=Flot2 PE=1 SV=2	Flot2	47 kDa	0.0084	67NR_EV low	4T1_EV low	8.3991	2.4449	3.3012	1	7.2571	1
Protein kinase C and casein kinase substrate in neurons protein 2 OS=Mus musculus OX=10090 GN=Pacsin2 PE=1 SV=1	Pacsin2	56 kDa	0.0024	67NR_EV high	4T1_EV low	8.3991	9.7796	3.3012	3.9944	9.3306	1
Integrin alpha-5 OS=Mus musculus OX=10090 GN=Itga5 PE=1 SV=3	Itga5	115 kDa	0.019	67NR_EV low	4T1_EV low	7.5592	3.6673	1	1	11.404	1
Formin-like protein 2 OS=Mus musculus OX=10090 GN=Fmnl2 PE=1 SV=2	Fmnl2	123 kDa	0.0024	67NR_EV low	4T1_EV low	7.5592	1.2224	1	1	7.2571	1
Galectin-1 OS=Mus musculus OX=10090 GN=Lgals1 PE=1 SV=3	Lgals1	15 kDa	0.002	67NR_EV low	4T1_EV low	7.5592	3.6673	1.6506	1.9972	5.1836	1
60S ribosomal protein L18 OS=Mus musculus OX=10090 GN=Rpl18 PE=1 SV=3	Rpl18	22 kDa	0.003	67NR_EV low	4T1_EV low	7.5592	2.4449	1	1	1	1
40S ribosomal protein S6 OS=Mus musculus OX=10090 GN=Rps6 PE=1 SV=1	Rps6	29 kDa	0.0016	67NR_EV low	4T1_EV low	7.5592	3.6673	1.6506	1	1.0367	1
DnaJ homolog subfamily A member 1 OS=Mus musculus OX=10090 GN=Dnaja1 PE=1 SV=1	Dnaja1	45 kDa	0.012	67NR_EV low	4T1_EV low	7.5592	7.3347	1	3.9944	17.624	1
Beta-enolase OS=Mus musculus OX=10090 GN=Eno3 PE=1 SV=3	Eno3	47 kDa	0.029	67NR_EV low	4T1_EV low	7.5592	11.002	1	1	7.2571	1
Equilibrative nucleoside transporter 1 OS=Mus musculus OX=10090 GN=Slc29a1 PE=1 SV=3	Slc29a1	50 kDa	< 0,00010	67NR_EV low	4T1_EV low	7.5592	3.6673	1	1	5.1836	1
Annexin A7 OS=Mus musculus OX=10090 GN=Anxa7 PE=1 SV=2	Anxa7	50 kDa	0.0016	67NR_EV low	4T1_EV low	7.5592	7.3347	1	1	5.1836	1
Acid sphingomyelinase-like phosphodiesterase 3b OS=Mus musculus OX=10090 GN=Smpdl3b PE=1 SV=1	Smpdl3b	52 kDa	0.0096	67NR_EV low	4T1_EV high	7.5592	6.1122	3.3012	9.9861	20.735	1
UDP-glucose 6-dehydrogenase OS=Mus musculus OX=10090 GN=Ugdh PE=1 SV=1	Ugdh	55 kDa	0.011	67NR_EV high	4T1_EV low	7.5592	4.8898	1.6506	1	5.1836	1
AP-2 complex subunit alpha-2 OS=Mus musculus OX=10090 GN=Ap2a2 PE=1 SV=2	Ap2a2	104 kDa	0.00078	67NR_EV low	4T1_EV low	6.7193	9.7796	1	4.993	8.2938	1
Ephrin type-B receptor 4 OS=Mus musculus OX=10090 GN=Ephb4 PE=1 SV=2	Ephb4	109 kDa	0.0001	67NR_EV low	4T1_EV low	6.7193	3.6673	1	1	5.1836	1
Profilin-1 OS=Mus musculus OX=10090 GN=Pfn1 PE=1 SV=2	Pfn1	15 kDa	0.006	67NR_EV low	4T1_EV low	6.7193	6.1122	1.6506	1.9972	6.2204	1
DNA topoisomerase 2-alpha OS=Mus musculus OX=10090 GN=Top2a PE=1 SV=2	Top2a	173 kDa	0.028	67NR_EV low	4T1_EV low	6.7193	2.4449	1	1	1	1
Tyrosine-protein phosphatase non-receptor type 23 OS=Mus musculus OX=10090 GN=Ptpn23 PE=1 SV=2	Ptpn23	185 kDa	0.02	67NR_EV low	4T1_EV low	6.7193	1.2224	1	1	6.2204	1
H-2 class I histocompatibility antigen, L-D alpha chain OS=Mus musculus OX=10090 GN=H2-L PE=1 SV=2	H2-L	41 kDa	0.006	67NR_EV low	4T1_EV low	6.7193	3.6673	4.9517	2.9958	5.1836	1
CCN family member 1 OS=Mus musculus OX=10090 GN=Ccn1 PE=1 SV=1	Ccn1	42 kDa	0.044	67NR_EV low	4T1_EV high	6.7193	4.8898	1	19.972	10.367	1
Copine-2 OS=Mus musculus OX=10090 GN=Cpne2 PE=1 SV=1	Cpne2	61 kDa	0.024	67NR_EV high	4T1_EV low	6.7193	9.7796	1	1	8.2938	1
ATP-dependent RNA helicase DDX3X OS=Mus musculus OX=10090 GN=Ddx3x PE=1 SV=3	Ddx3x	73 kDa	0.021	67NR_EV low	4T1_EV low	6.7193	4.8898	1.6506	1.9972	6.2204	1
Nicastrin OS=Mus musculus OX=10090 GN=Ncstn PE=1 SV=3	Ncstn	78 kDa	0.017	67NR_EV low	4T1_EV low	6.7193	3.6673	1	1.9972	8.2938	1
CD44 antigen OS=Mus musculus OX=10090 GN=Cd44 PE=1 SV=3	Cd44	86 kDa	< 0,00010	67NR_EV low	4T1_EV low	6.7193	6.1122	1	1	6.2204	1
Collagen alpha-1(VI) chain OS=Mus musculus OX=10090 GN=Col6a1 PE=1 SV=1	Col6a1	108 kDa	0.027	67NR_EV low	4T1_EV low	5.8794	3.6673	3.3012	9.9861	1.0367	3.1724
FERM, ARHGEF and pleckstrin domain-containing protein 1 OS=Mus musculus OX=10090 GN=Farp1 PE=1 SV=1	Farp1	119 kDa	0.00012	67NR_EV low	4T1_EV low	5.8794	2.4449	1	1	1.0367	1
Signal recognition particle 14 kDa protein OS=Mus musculus OX=10090 GN=Srp14 PE=1 SV=1	Srp14	13 kDa	0.00043	67NR_EV high	4T1_EV high	5.8794	9.7796	3.3012	6.9902	8.2938	1
Plasma membrane calcium-transporting ATPase 1 OS=Mus musculus OX=10090 GN=Atp2b1 PE=1 SV=1	Atp2b1	135 kDa	< 0,00010	67NR_EV low	4T1_EV low	5.8794	2.4449	1	1	3.1102	1
ADP-ribosylation factor 6 OS=Mus musculus OX=10090 GN=Arf6 PE=1 SV=2	Arf6	20 kDa	0.012	67NR_EV low	4T1_EV low	5.8794	6.1122	1.6506	1.9972	5.1836	1
GTPase NRas OS=Mus musculus OX=10090 GN=Nras PE=1 SV=1	Nras	21 kDa	0.0017	67NR_EV low	4T1_EV low	5.8794	3.6673	1.6506	1	6.2204	1
Brain acid soluble protein 1 OS=Mus musculus OX=10090 GN=Basp1 PE=1 SV=3	Basp1	22 kDa	0.015	67NR_EV low	4T1_EV low	5.8794	6.1122	1.6506	1	3.1102	1
60S ribosomal protein L14 OS=Mus musculus OX=10090 GN=Rpl14 PE=1 SV=3	Rpl14	24 kDa	0.018	67NR_EV low	4T1_EV low	5.8794	3.6673	1	1	2.0735	1
Sodium/potassium-transporting ATPase subunit beta-3 OS=Mus musculus OX=10090 GN=Atp1b3 PE=1 SV=1	Atp1b3	32 kDa	< 0,00010	67NR_EV low	4T1_EV low	5.8794	3.6673	1	2.9958	2.0735	1
Epithelial cell adhesion molecule OS=Mus musculus OX=10090 GN=Epcam PE=1 SV=1	Epcam	35 kDa	0.012	67NR_EV low	4T1_EV high	5.8794	4.8898	1	14.979	29.028	1
Serine/threonine-protein phosphatase PP1-alpha catalytic subunit OS=Mus musculus OX=10090 GN=Ppp1ca PE=1 SV=1	Ppp1ca	38 kDa	0.043	67NR_EV low	4T1_EV low	5.8794	1.2224	1	1	3.1102	1
Monocarboxylate transporter 1 OS=Mus musculus OX=10090 GN=Slc16a1 PE=1 SV=1	Slc16a1	53 kDa	0.0018	67NR_EV low	4T1_EV low	5.8794	6.1122	1.6506	2.9958	5.1836	1
Solute carrier family 2, facilitated glucose transporter member 1 OS=Mus musculus OX=10090 GN=Slc2a1 PE=1 SV=4	Slc2a1	54 kDa	0.0045	67NR_EV low	4T1_EV high	5.8794	7.3347	6.6023	2.9958	8.2938	15.862
Neutral amino acid transporter A OS=Mus musculus OX=10090 GN=Slc1a4 PE=1 SV=1	Slc1a4	56 kDa	< 0,00010	67NR_EV low	4T1_EV low	5.8794	3.6673	1	1	6.2204	1
Tyrosine-protein kinase Yes OS=Mus musculus OX=10090 GN=Yes1 PE=1 SV=3	Yes1	61 kDa	0.0048	67NR_EV low	4T1_EV low	5.8794	6.1122	1.6506	1.9972	7.2571	1
Probable ATP-dependent RNA helicase DDX5 OS=Mus musculus OX=10090 GN=Ddx5 PE=1 SV=2	Ddx5	69 kDa	0.02	67NR_EV low	4T1_EV low	5.8794	2.4449	1	1	1	1
Nucleolar RNA helicase 2 OS=Mus musculus OX=10090 GN=Ddx21 PE=1 SV=3	Ddx21	94 kDa	0.013	67NR_EV low	4T1_EV low	5.8794	1	1	1	1	1
E3 ubiquitin-protein ligase NEDD4 OS=Mus musculus OX=10090 GN=Nedd4 PE=1 SV=3	Nedd4	103 kDa	0.0099	67NR_EV low	4T1_EV low	5.0395	1	1	2.9958	7.2571	1
Inactive tyrosine-protein kinase 7 OS=Mus musculus OX=10090 GN=Ptk7 PE=1 SV=1	Ptk7	118 kDa	< 0,00010	67NR_EV low	4T1_EV low	5.0395	3.6673	1	1	4.1469	1
Ras-related protein Ral-A OS=Mus musculus OX=10090 GN=Rala PE=1 SV=1	Rala	24 kDa	0.0015	67NR_EV low	4T1_EV low	5.0395	3.6673	1.6506	1	4.1469	1
Galectin-3 OS=Mus musculus OX=10090 GN=Lgals3 PE=1 SV=3	Lgals3	28 kDa	0.0063	67NR_EV low	4T1_EV low	5.0395	4.8898	1.6506	1	5.1836	1
Integral membrane protein 2B OS=Mus musculus OX=10090 GN=Itm2b PE=1 SV=1	Itm2b	30 kDa	0.00059	67NR_EV low	4T1_EV low	5.0395	1.2224	1	1	3.1102	1
Stomatin OS=Mus musculus OX=10090 GN=Stom PE=1 SV=3	Stom	31 kDa	0.017	67NR_EV low	4T1_EV low	5.0395	1.2224	3.3012	1.9972	4.1469	6.3449
Phospholipid scramblase 3 OS=Mus musculus OX=10090 GN=Plscr3 PE=1 SV=1	Plscr3	32 kDa	0.001	67NR_EV low	4T1_EV low	5.0395	2.4449	1	3.9944	8.2938	1
Proto-oncogene tyrosine-protein kinase Src OS=Mus musculus OX=10090 GN=Src PE=1 SV=5	Src	61 kDa	0.013	67NR_EV low	4T1_EV low	5.0395	6.1122	1	1	4.1469	1
Sorting nexin-9 OS=Mus musculus OX=10090 GN=Snx9 PE=1 SV=1	Snx9	67 kDa	0.02	67NR_EV high	4T1_EV low	5.0395	8.5571	1	1	5.1836	1
SLIT-ROBO Rho GTPase-activating protein 2 OS=Mus musculus OX=10090 GN=Srgap2 PE=1 SV=2	Srgap2	121 kDa	0.014	67NR_EV low	4T1_EV low	4.1996	1.2224	1	1	2.0735	1
Golgi apparatus protein 1 OS=Mus musculus OX=10090 GN=Glg1 PE=1 SV=1	Glg1	134 kDa	0.027	67NR_EV low	4T1_EV low	4.1996	2.4449	1	5.9916	4.1469	1
Disco-interacting protein 2 homolog A OS=Mus musculus OX=10090 GN=Dip2a PE=1 SV=3	Dip2a	165 kDa	0.037	67NR_EV low	4T1_EV low	4.1996	1	1	1	6.2204	1
60S ribosomal protein L9 OS=Mus musculus OX=10090 GN=Rpl9 PE=1 SV=2	Rpl9	22 kDa	0.048	67NR_EV low	4T1_EV low	4.1996	1	1	1	1	1
Peroxiredoxin-1 OS=Mus musculus OX=10090 GN=Prdx1 PE=1 SV=1	Prdx1	22 kDa	0.029	67NR_EV low	4T1_EV low	4.1996	4.8898	1.6506	1	3.1102	1
60S ribosomal protein L13a OS=Mus musculus OX=10090 GN=Rpl13a PE=1 SV=4	Rpl13a	23 kDa	< 0,00010	67NR_EV low	4T1_EV low	4.1996	1.2224	1	1	1	1
Peptidyl-prolyl cis-trans isomerase B OS=Mus musculus OX=10090 GN=Ppib PE=1 SV=2	Ppib	24 kDa	0.032	67NR_EV low	4T1_EV low	4.1996	3.6673	1	11.983	5.1836	1
Peroxiredoxin-6 OS=Mus musculus OX=10090 GN=Prdx6 PE=1 SV=3	Prdx6	25 kDa	0.0063	67NR_EV low	4T1_EV low	4.1996	4.8898	1	1	1.0367	1
Cell surface A33 antigen OS=Mus musculus OX=10090 GN=Gpa33 PE=2 SV=2	Gpa33	36 kDa	0.024	67NR_EV low	4T1_EV low	4.1996	4.8898	1.6506	3.9944	8.2938	1
26S proteasome regulatory subunit 10B OS=Mus musculus OX=10090 GN=Psmc6 PE=1 SV=1	Psmc6	44 kDa	0.036	67NR_EV low	4T1_EV low	4.1996	1	1	1	1	1
Collagen and calcium-binding EGF domain-containing protein 1 OS=Mus musculus OX=10090 GN=Ccbe1 PE=2 SV=2	Ccbe1	44 kDa	0.0055	67NR_EV low	4T1_EV low	4.1996	2.4449	1.6506	1.9972	1.0367	1
Prolow-density lipoprotein receptor-related protein 1 OS=Mus musculus OX=10090 GN=Lrp1 PE=1 SV=1	Lrp1	505 kDa	0.0073	67NR_EV low	4T1_EV low	4.1996	1	1	1	1	1
6-phosphogluconate dehydrogenase, decarboxylating OS=Mus musculus OX=10090 GN=Pgd PE=1 SV=3	Pgd	53 kDa	0.0059	67NR_EV low	4T1_EV low	4.1996	2.4449	1	1	1.0367	1
Tyrosine-protein kinase Lyn OS=Mus musculus OX=10090 GN=Lyn PE=1 SV=4	Lyn	59 kDa	0.0051	67NR_EV low	4T1_EV low	4.1996	4.8898	1	1	4.1469	1
Hepatocyte growth factor-regulated tyrosine kinase substrate OS=Mus musculus OX=10090 GN=Hgs PE=1 SV=2	Hgs	86 kDa	0.0031	67NR_EV low	4T1_EV low	4.1996	1.2224	1	1	3.1102	1
Netrin receptor UNC5B OS=Mus musculus OX=10090 GN=Unc5b PE=1 SV=1	Unc5b	104 kDa	0.012	67NR_EV low	4T1_EV low	3.3597	1	1	1	1	1
Ceruloplasmin OS=Mus musculus OX=10090 GN=Cp PE=1 SV=2	Cp	121 kDa	< 0,00010	67NR_EV low	4T1_EV low	3.3597	1	1	1	1	1
Solute carrier family 12 member 2 OS=Mus musculus OX=10090 GN=Slc12a2 PE=1 SV=2	Slc12a2	131 kDa	< 0,00010	67NR_EV low	4T1_EV low	3.3597	1.2224	1	1	1.0367	1
Immunoglobulin superfamily member 3 OS=Mus musculus OX=10090 GN=Igsf3 PE=1 SV=2	Igsf3	135 kDa	< 0,00010	67NR_EV low	4T1_EV low	3.3597	1.2224	1	1.9972	10.367	1
Mitogen-activated protein kinase kinase kinase kinase 4 OS=Mus musculus OX=10090 GN=Map4k4 PE=1 SV=1	Map4k4	141 kDa	0.0041	67NR_EV low	4T1_EV low	3.3597	2.4449	1	1	8.2938	1
ATP-dependent translocase ABCB1 OS=Mus musculus OX=10090 GN=Abcb1b PE=1 SV=1	Abcb1b	141 kDa	0.0098	67NR_EV low	4T1_EV low	3.3597	1	1	1	1	1
Cytoplasmic FMR1-interacting protein 1 OS=Mus musculus OX=10090 GN=Cyfip1 PE=1 SV=1	Cyfip1	145 kDa	< 0,00010	67NR_EV low	4T1_EV low	3.3597	2.4449	1	1	6.2204	1
Adhesion G protein-coupled receptor L2 OS=Mus musculus OX=10090 GN=Adgrl2 PE=1 SV=3	Adgrl2	167 kDa	< 0,00010	67NR_EV low	4T1_EV low	3.3597	1	1	1	3.1102	1
Lymphocyte antigen 75 OS=Mus musculus OX=10090 GN=Ly75 PE=1 SV=2	Ly75	197 kDa	0.002	67NR_EV low	4T1_EV low	3.3597	1.2224	1	1	5.1836	1
Ras-related protein Rap-2b OS=Mus musculus OX=10090 GN=Rap2b PE=1 SV=1	Rap2b	21 kDa	0.031	67NR_EV low	4T1_EV low	3.3597	3.6673	1.6506	1.9972	6.2204	1
Phosphoglycerate mutase 1 OS=Mus musculus OX=10090 GN=Pgam1 PE=1 SV=3	Pgam1	29 kDa	0.028	67NR_EV low	4T1_EV low	3.3597	4.8898	1	1	5.1836	1
BTB/POZ domain-containing adapter for CUL3-mediated RhoA degradation protein 3 OS=Mus musculus OX=10090 GN=Kctd10 PE=1 SV=1	Kctd10	36 kDa	0.018	67NR_EV low	4T1_EV low	3.3597	1	1	1	1	1
Guanine nucleotide-binding protein subunit alpha-11 OS=Mus musculus OX=10090 GN=Gna11 PE=1 SV=1	Gna11	42 kDa	0.0011	67NR_EV low	4T1_EV low	3.3597	2.4449	1	1	1.0367	1
Interleukin enhancer-binding factor 2 OS=Mus musculus OX=10090 GN=Ilf2 PE=1 SV=1	Ilf2	43 kDa	0.048	67NR_EV high	4T1_EV high	3.3597	4.8898	1	2.9958	6.2204	1
Guanine nucleotide-binding protein subunit alpha-13 OS=Mus musculus OX=10090 GN=Gna13 PE=1 SV=1	Gna13	44 kDa	0.00094	67NR_EV low	4T1_EV low	3.3597	2.4449	1	1.9972	2.0735	1
Bifunctional phosphoribosylaminoimidazole carboxylase/phosphoribosylaminoimidazole succinocarboxamide synthetase OS=Mus musculus OX=10090 GN=Paics PE=1 SV=4	Paics	47 kDa	0.034	67NR_EV low	4T1_EV low	3.3597	2.4449	1	1	1.0367	1
AP-2 complex subunit mu OS=Mus musculus OX=10090 GN=Ap2m1 PE=1 SV=1	Ap2m1	50 kDa	< 0,00010	67NR_EV low	4T1_EV low	3.3597	1	1	1	1	1
Clusterin OS=Mus musculus OX=10090 GN=Clu PE=1 SV=1	Clu	52 kDa	0.047	67NR_EV low	4T1_EV low	3.3597	2.4449	1	6.9902	8.2938	1
Nephronectin OS=Mus musculus OX=10090 GN=Npnt PE=1 SV=1	Npnt	61 kDa	0.025	67NR_EV low	4T1_EV high	3.3597	1.2224	3.3012	10.985	5.1836	1
WD repeat-containing protein 1 OS=Mus musculus OX=10090 GN=Wdr1 PE=1 SV=3	Wdr1	66 kDa	0.0072	67NR_EV low	4T1_EV low	3.3597	1	1	1	1	1
Interleukin enhancer-binding factor 3 OS=Mus musculus OX=10090 GN=Ilf3 PE=1 SV=2	Ilf3	96 kDa	0.0075	67NR_EV high	4T1_EV low	3.3597	6.1122	1	1	5.1836	1
Anoctamin-6 OS=Mus musculus OX=10090 GN=Ano6 PE=1 SV=1	Ano6	106 kDa	< 0,00010	67NR_EV low	4T1_EV low	2.5197	1.2224	1	1	2.0735	1
Sodium bicarbonate cotransporter 3 OS=Mus musculus OX=10090 GN=Slc4a7 PE=1 SV=2	Slc4a7	117 kDa	< 0,00010	67NR_EV low	4T1_EV low	2.5197	1	1	1	3.1102	1
Reticulon-4 OS=Mus musculus OX=10090 GN=Rtn4 PE=1 SV=2	Rtn4	127 kDa	0.0049	67NR_EV low	4T1_EV low	2.5197	1	1	1	1	1
Cullin-associated NEDD8-dissociated protein 1 OS=Mus musculus OX=10090 GN=Cand1 PE=1 SV=2	Cand1	136 kDa	0.00022	67NR_EV low	4T1_EV low	2.5197	1	1	1	1	1
40S ribosomal protein S23 OS=Mus musculus OX=10090 GN=Rps23 PE=1 SV=3	Rps23	16 kDa	0.0039	67NR_EV low	4T1_EV low	2.5197	1.2224	1	1	1.0367	1
60S ribosomal protein L27a OS=Mus musculus OX=10090 GN=Rpl27a PE=1 SV=5	Rpl27a	17 kDa	< 0,00010	67NR_EV low	4T1_EV low	2.5197	2.4449	1	1	1.0367	1
Calmodulin-1 OS=Mus musculus OX=10090 GN=Calm1 PE=1 SV=1	Calm1	17 kDa	0.0058	67NR_EV low	4T1_EV low	2.5197	4.8898	1	1	3.1102	1
Destrin OS=Mus musculus OX=10090 GN=Dstn PE=1 SV=3	Dstn	19 kDa	0.019	67NR_EV low	4T1_EV low	2.5197	3.6673	1.6506	1.9972	3.1102	1
60S ribosomal protein L18a OS=Mus musculus OX=10090 GN=Rpl18a PE=1 SV=1	Rpl18a	21 kDa	0.028	67NR_EV low	4T1_EV low	2.5197	2.4449	1.6506	1	1.0367	1
Ras-related protein Rab-31 OS=Mus musculus OX=10090 GN=Rab31 PE=1 SV=1	Rab31	21 kDa	0.011	67NR_EV low	4T1_EV low	2.5197	2.4449	1	1	2.0735	1
Peroxiredoxin-2 OS=Mus musculus OX=10090 GN=Prdx2 PE=1 SV=3	Prdx2	22 kDa	0.0031	67NR_EV low	4T1_EV low	2.5197	1.2224	1	1	3.1102	1
Dedicator of cytokinesis protein 9 OS=Mus musculus OX=10090 GN=Dock9 PE=1 SV=2	Dock9	235 kDa	0.00094	67NR_EV low	4T1_EV low	2.5197	1	1	1	2.0735	1
Calcium-binding protein 39 OS=Mus musculus OX=10090 GN=Cab39 PE=1 SV=2	Cab39	40 kDa	0.00093	67NR_EV low	4T1_EV low	2.5197	1.2224	1	1	2.0735	1
Synaptic vesicle membrane protein VAT-1 homolog OS=Mus musculus OX=10090 GN=Vat1 PE=1 SV=3	Vat1	43 kDa	0.00043	67NR_EV low	4T1_EV low	2.5197	3.6673	1	1	1.0367	1
Glia-derived nexin OS=Mus musculus OX=10090 GN=Serpine2 PE=1 SV=2	Serpine2	44 kDa	< 0,00010	67NR_EV low	4T1_EV low	2.5197	1	1	1	1	1
Plasminogen activator inhibitor 1 OS=Mus musculus OX=10090 GN=Serpine1 PE=1 SV=1	Serpine1	45 kDa	0.00054	67NR_EV low	4T1_EV low	2.5197	2.4449	4.9517	7.9889	4.1469	1
26S proteasome non-ATPase regulatory subunit 11 OS=Mus musculus OX=10090 GN=Psmd11 PE=1 SV=3	Psmd11	47 kDa	0.023	67NR_EV low	4T1_EV low	2.5197	1	1	1	1	1
Actin-related protein 3 OS=Mus musculus OX=10090 GN=Actr3 PE=1 SV=3	Actr3	47 kDa	0.034	67NR_EV low	4T1_EV low	2.5197	3.6673	1.6506	1	1.0367	1
Protein tweety homolog 2 OS=Mus musculus OX=10090 GN=Ttyh2 PE=1 SV=1	Ttyh2	59 kDa	0.035	67NR_EV low	4T1_EV low	2.5197	2.4449	1	1	1.0367	1
Signal transducing adapter molecule 1 OS=Mus musculus OX=10090 GN=Stam PE=1 SV=3	Stam	60 kDa	0.00048	67NR_EV low	4T1_EV low	2.5197	2.4449	1	1	2.0735	1
RNA-binding protein Ro60 OS=Mus musculus OX=10090 GN=RO60 PE=1 SV=1	RO60	60 kDa	< 0,00010	67NR_EV low	4T1_EV low	2.5197	3.6673	1.6506	4.993	5.1836	1
Sodium- and chloride-dependent taurine transporter OS=Mus musculus OX=10090 GN=Slc6a6 PE=1 SV=2	Slc6a6	70 kDa	0.017	67NR_EV low	4T1_EV low	2.5197	2.4449	1	2.9958	5.1836	1
Pumilio homolog 3 OS=Mus musculus OX=10090 GN=Pum3 PE=1 SV=2	Pum3	73 kDa	0.015	67NR_EV low	4T1_EV low	2.5197	1	1	1	1	1
Transforming growth factor-beta-induced protein ig-h3 OS=Mus musculus OX=10090 GN=Tgfbi PE=1 SV=1	Tgfbi	75 kDa	0.05	67NR_EV low	4T1_EV low	2.5197	3.6673	1	3.9944	1.0367	1
Matrix metalloproteinase-9 OS=Mus musculus OX=10090 GN=Mmp9 PE=1 SV=2	Mmp9	81 kDa	0.035	67NR_EV low	4T1_EV high	2.5197	1	1	42.94	3.1102	1
Heat shock 70 kDa protein 4 OS=Mus musculus OX=10090 GN=Hspa4 PE=1 SV=1	Hspa4	94 kDa	0.033	67NR_EV low	4T1_EV low	2.5197	1.2224	1	1	1	1
Band 4.1-like protein 2 OS=Mus musculus OX=10090 GN=Epb41l2 PE=1 SV=2	Epb41l2	110 kDa	0.018	67NR_EV low	4T1_EV low	1.6798	1	1	1	1.0367	1
Formin-like protein 1 OS=Mus musculus OX=10090 GN=Fmnl1 PE=1 SV=1	Fmnl1	122 kDa	0.011	67NR_EV low	4T1_EV low	1.6798	1	1	1	1	1
Nck-associated protein 1 OS=Mus musculus OX=10090 GN=Nckap1 PE=1 SV=2	Nckap1	129 kDa	0.00011	67NR_EV low	4T1_EV low	1.6798	1.2224	1	1	2.0735	1
Collagen alpha-1(I) chain OS=Mus musculus OX=10090 GN=Col1a1 PE=1 SV=4	Col1a1	138 kDa	0.012	67NR_EV low	4T1_EV low	1.6798	1.2224	3.3012	6.9902	1.0367	3.1724
Golgin subfamily A member 7 OS=Mus musculus OX=10090 GN=Golga7 PE=1 SV=1	Golga7	16 kDa	0.00011	67NR_EV low	4T1_EV low	1.6798	1.2224	1	1	4.1469	1
Golgi-associated plant pathogenesis-related protein 1 OS=Mus musculus OX=10090 GN=Glipr2 PE=1 SV=3	Glipr2	17 kDa	0.012	67NR_EV low	4T1_EV low	1.6798	2.4449	1	1	1.0367	1
MARCKS-related protein OS=Mus musculus OX=10090 GN=Marcksl1 PE=1 SV=2	Marcksl1	20 kDa	0.0016	67NR_EV low	4T1_EV low	1.6798	1.2224	1	1	1.0367	1
Plexin-A1 OS=Mus musculus OX=10090 GN=Plxna1 PE=1 SV=1	Plxna1	211 kDa	< 0,00010	67NR_EV low	4T1_EV low	1.6798	1	1	1	2.0735	1
Pre-mRNA-processing-splicing factor 8 OS=Mus musculus OX=10090 GN=Prpf8 PE=1 SV=2	Prpf8	274 kDa	0.027	67NR_EV low	4T1_EV low	1.6798	1	1	1	1	1
Cation-independent mannose-6-phosphate receptor OS=Mus musculus OX=10090 GN=Igf2r PE=1 SV=1	Igf2r	274 kDa	< 0,00010	67NR_EV low	4T1_EV low	1.6798	1	1.6506	1	1.0367	1
Myristoylated alanine-rich C-kinase substrate OS=Mus musculus OX=10090 GN=Marcks PE=1 SV=2	Marcks	30 kDa	0.013	67NR_EV low	4T1_EV low	1.6798	1	1	1	1	1
S-formylglutathione hydrolase OS=Mus musculus OX=10090 GN=Esd PE=1 SV=1	Esd	31 kDa	0.0085	67NR_EV low	4T1_EV low	1.6798	1	1	1	1	1
CYFIP-related Rac1 interactor B OS=Mus musculus OX=10090 GN=Cyrib PE=1 SV=1	Cyrib	37 kDa	< 0,00010	67NR_EV low	4T1_EV low	1.6798	1.2224	1	1	1.0367	1
CCN family member 2 OS=Mus musculus OX=10090 GN=Ccn2 PE=1 SV=3	Ccn2	38 kDa	0.016	67NR_EV low	4T1_EV high	1.6798	1.2224	1.6506	13.98	10.367	1
Hsc70-interacting protein OS=Mus musculus OX=10090 GN=St13 PE=1 SV=1	St13	42 kDa	0.041	67NR_EV low	4T1_EV low	1.6798	2.4449	1.6506	1	3.1102	1
Trophoblast glycoprotein OS=Mus musculus OX=10090 GN=Tpbg PE=1 SV=3	Tpbg	46 kDa	0.034	67NR_EV low	4T1_EV low	1.6798	1.2224	1	1	1.0367	1
Carbonic anhydrase 9 OS=Mus musculus OX=10090 GN=Ca9 PE=2 SV=2	Ca9	47 kDa	< 0,00010	67NR_EV low	4T1_EV low	1.6798	2.4449	1	1	2.0735	1
Serine--tRNA ligase, cytoplasmic OS=Mus musculus OX=10090 GN=Sars1 PE=1 SV=3	Sars1	58 kDa	0.026	67NR_EV low	4T1_EV low	1.6798	1.2224	1	1	1.0367	1
Copine-1 OS=Mus musculus OX=10090 GN=Cpne1 PE=1 SV=1	Cpne1	59 kDa	0.003	67NR_EV low	4T1_EV low	1.6798	1	1	1	1	1
Protein FAM234A OS=Mus musculus OX=10090 GN=Fam234a PE=1 SV=1	Fam234a	61 kDa	0.0037	67NR_EV low	4T1_EV low	1.6798	1	1	1	1.0367	1
Nucleolar protein 56 OS=Mus musculus OX=10090 GN=Nop56 PE=1 SV=2	Nop56	64 kDa	0.02	67NR_EV low	4T1_EV low	1.6798	1	1	1	1	1
Cell surface glycoprotein MUC18 OS=Mus musculus OX=10090 GN=Mcam PE=1 SV=1	Mcam	72 kDa	0.044	67NR_EV low	4T1_EV low	1.6798	1	1	1	2.0735	1
Calpain-5 OS=Mus musculus OX=10090 GN=Capn5 PE=1 SV=1	Capn5	73 kDa	0.0069	67NR_EV low	4T1_EV high	1.6798	1.2224	1	12.982	34.212	3.1724
Prelamin-A/C OS=Mus musculus OX=10090 GN=Lmna PE=1 SV=2	Lmna	74 kDa	0.034	67NR_EV low	4T1_EV low	1.6798	2.4449	1	1	1	1
ATP-dependent 6-phosphofructokinase, liver type OS=Mus musculus OX=10090 GN=Pfkl PE=1 SV=4	Pfkl	85 kDa	0.0013	67NR_EV low	4T1_EV low	1.6798	1	1	1	1	1
Probable 28S rRNA (cytosine-C(5))-methyltransferase OS=Mus musculus OX=10090 GN=Nop2 PE=1 SV=1	Nop2	87 kDa	0.0069	67NR_EV low	4T1_EV low	1.6798	1	1	1	1	1
Protein EFR3 homolog A OS=Mus musculus OX=10090 GN=Efr3a PE=1 SV=1	Efr3a	93 kDa	< 0,00010	67NR_EV low	4T1_EV low	1.6798	1	1	1	1	1
Coiled-coil and C2 domain-containing protein 1B OS=Mus musculus OX=10090 GN=Cc2d1b PE=1 SV=1	Cc2d1b	93 kDa	0.024	67NR_EV low	4T1_EV low	1.6798	1	1	1	1	1
Heat shock protein 105 kDa OS=Mus musculus OX=10090 GN=Hsph1 PE=1 SV=2	Hsph1	96 kDa	0.0014	67NR_EV low	4T1_EV low	1.6798	1	1	1	1	1
Tyrosine-protein kinase receptor UFO OS=Mus musculus OX=10090 GN=Axl PE=1 SV=2	Axl	98 kDa	0.0064	67NR_EV low	4T1_EV low	1.6798	1	1	1	2.0735	1
Disks large homolog 1 OS=Mus musculus OX=10090 GN=Dlg1 PE=1 SV=1	Dlg1	100 kDa	< 0,00010	67NR_EV low	4T1_EV low	1	1	1	1	1.0367	1
Extracellular sulfatase Sulf-2 OS=Mus musculus OX=10090 GN=Sulf2 PE=2 SV=2	Sulf2	101 kDa	0.0045	67NR_EV low	4T1_EV low	1	1	1	1	1	1
Ectonucleotide pyrophosphatase/phosphodiesterase family member 1 OS=Mus musculus OX=10090 GN=Enpp1 PE=1 SV=4	Enpp1	103 kDa	0.045	67NR_EV low	4T1_EV low	1	1	1	1	1	1
Rho guanine nucleotide exchange factor 1 OS=Mus musculus OX=10090 GN=Arhgef1 PE=1 SV=2	Arhgef1	103 kDa	0.00037	67NR_EV low	4T1_EV low	1	1	1	1	1	1
Peripheral plasma membrane protein CASK OS=Mus musculus OX=10090 GN=Cask PE=1 SV=2	Cask	105 kDa	0.0085	67NR_EV low	4T1_EV low	1	1	1	1	1	1
Matrilin-2 OS=Mus musculus OX=10090 GN=Matn2 PE=2 SV=2	Matn2	107 kDa	< 0,00010	67NR_EV low	4T1_EV low	1	1	1	1	1	1
Neutral alpha-glucosidase AB OS=Mus musculus OX=10090 GN=Ganab PE=1 SV=1	Ganab	107 kDa	0.0038	67NR_EV low	4T1_EV low	1	1	1	1	1.0367	1
Ephrin type-B receptor 2 OS=Mus musculus OX=10090 GN=Ephb2 PE=1 SV=3	Ephb2	110 kDa	0.00016	67NR_EV low	4T1_EV low	1	3.6673	1	1	3.1102	1
Ephrin type-A receptor 4 OS=Mus musculus OX=10090 GN=Epha4 PE=1 SV=2	Epha4	110 kDa	0.014	67NR_EV low	4T1_EV low	1	1	1	1	1	1
EMILIN-2 OS=Mus musculus OX=10090 GN=Emilin2 PE=1 SV=1	Emilin2	117 kDa	0.013	67NR_EV low	4T1_EV low	1	1	1	1	1	1
Proline-, glutamic acid- and leucine-rich protein 1 OS=Mus musculus OX=10090 GN=Pelp1 PE=1 SV=2	Pelp1	118 kDa	0.0049	67NR_EV low	4T1_EV low	1	1	1	1	1	1
Integrin alpha-8 OS=Mus musculus OX=10090 GN=Itga8 PE=1 SV=1	Itga8	118 kDa	0.0087	67NR_EV low	4T1_EV low	1	1	1	1	1	1
Solute carrier family 12 member 7 OS=Mus musculus OX=10090 GN=Slc12a7 PE=1 SV=1	Slc12a7	119 kDa	0.029	67NR_EV low	4T1_EV low	1	1	1	1	1	1
Leucine-rich repeats and immunoglobulin-like domains protein 1 OS=Mus musculus OX=10090 GN=Lrig1 PE=1 SV=2	Lrig1	119 kDa	< 0,00010	67NR_EV low	4T1_EV low	1	1	1	1	1	1
SWI/SNF-related matrix-associated actin-dependent regulator of chromatin subfamily A member 5 OS=Mus musculus OX=10090 GN=Smarca5 PE=1 SV=1	Smarca5	122 kDa	0.0034	67NR_EV low	4T1_EV low	1	1	1	1	1	1
Myelin regulatory factor OS=Mus musculus OX=10090 GN=Myrf PE=1 SV=2	Myrf	123 kDa	0.0028	67NR_EV low	4T1_EV low	1	1	1	1	1	1
Adipocyte enhancer-binding protein 1 OS=Mus musculus OX=10090 GN=Aebp1 PE=1 SV=1	Aebp1	128 kDa	< 0,00010	67NR_EV low	4T1_EV low	1	1	1	1	1	1
Integrin alpha-1 OS=Mus musculus OX=10090 GN=Itga1 PE=1 SV=2	Itga1	131 kDa	0.0004	67NR_EV low	4T1_EV low	1	1	1	1	1	1
Tyrosine-protein kinase JAK1 OS=Mus musculus OX=10090 GN=Jak1 PE=1 SV=1	Jak1	133 kDa	0.046	67NR_EV low	4T1_EV low	1	1	1	1	1	1
1-phosphatidylinositol 4,5-bisphosphate phosphodiesterase beta-3 OS=Mus musculus OX=10090 GN=Plcb3 PE=1 SV=2	Plcb3	139 kDa	0.041	67NR_EV low	4T1_EV low	1	1	1	1	1	1
Misshapen-like kinase 1 OS=Mus musculus OX=10090 GN=Mink1 PE=1 SV=3	Mink1	147 kDa	0.013	67NR_EV low	4T1_EV low	1	1	1	1	1	1
ATP-binding cassette sub-family C member 4 OS=Mus musculus OX=10090 GN=Abcc4 PE=1 SV=1	Abcc4	149 kDa	0.028	67NR_EV low	4T1_EV low	1	1	1	1	1	1
Sushi, nidogen and EGF-like domain-containing protein 1 OS=Mus musculus OX=10090 GN=Sned1 PE=2 SV=2	Sned1	152 kDa	0.035	67NR_EV low	4T1_EV low	1	1	1	1	1	1
Cell surface hyaluronidase OS=Mus musculus OX=10090 GN=Cemip2 PE=1 SV=1	Cemip2	154 kDa	0.01	67NR_EV low	4T1_EV low	1	1	1	1	2.0735	1
Erbin OS=Mus musculus OX=10090 GN=Erbin PE=1 SV=3	Erbin	157 kDa	< 0,00010	67NR_EV low	4T1_EV low	1	1	1.6506	1	1	1
Slit homolog 2 protein OS=Mus musculus OX=10090 GN=Slit2 PE=2 SV=2	Slit2	169 kDa	0.0037	67NR_EV low	4T1_EV low	1	1	1	1	1	1
Multidrug resistance-associated protein 1 OS=Mus musculus OX=10090 GN=Abcc1 PE=1 SV=1	Abcc1	171 kDa	< 0,00010	67NR_EV low	4T1_EV low	1	1	1	1	1	1
Protein scribble homolog OS=Mus musculus OX=10090 GN=Scrib PE=1 SV=2	Scrib	174 kDa	< 0,00010	67NR_EV low	4T1_EV low	1	1	1	1	1	1
Low-density lipoprotein receptor-related protein 5 OS=Mus musculus OX=10090 GN=Lrp5 PE=1 SV=3	Lrp5	179 kDa	0.0061	67NR_EV low	4T1_EV low	1	1	1	1	1	1
Prostaglandin E synthase 3 OS=Mus musculus OX=10090 GN=Ptges3 PE=1 SV=1	Ptges3	19 kDa	0.042	67NR_EV low	4T1_EV low	1	2.4449	1	1	2.0735	1
Tight junction protein ZO-1 OS=Mus musculus OX=10090 GN=Tjp1 PE=1 SV=2	Tjp1	195 kDa	0.0031	67NR_EV low	4T1_EV low	1	1.2224	1	1	1	1
Serine/threonine-protein kinase MRCK beta OS=Mus musculus OX=10090 GN=Cdc42bpb PE=1 SV=2	Cdc42bpb	195 kDa	0.00013	67NR_EV low	4T1_EV low	1	1	1	1	1	1
Laminin subunit beta-2 OS=Mus musculus OX=10090 GN=Lamb2 PE=1 SV=2	Lamb2	197 kDa	< 0,00010	67NR_EV low	4T1_EV low	1	1	1	1	1	1
Afadin OS=Mus musculus OX=10090 GN=Afdn PE=1 SV=3	Afdn	207 kDa	0.00041	67NR_EV low	4T1_EV low	1	1	1	1	1	1
Receptor-type tyrosine-protein phosphatase F OS=Mus musculus OX=10090 GN=Ptprf PE=1 SV=1	Ptprf	211 kDa	0.006	67NR_EV low	4T1_EV low	1	1	1	1	1.0367	1
Receptor-type tyrosine-protein phosphatase S OS=Mus musculus OX=10090 GN=Ptprs PE=1 SV=1	Ptprs	212 kDa	0.013	67NR_EV low	4T1_EV low	1	1	1	1	1.0367	1
Sorcin OS=Mus musculus OX=10090 GN=Sri PE=1 SV=1	Sri	22 kDa	0.013	67NR_EV low	4T1_EV low	1	1.2224	1	1	1	1
Protein lin-7 homolog C OS=Mus musculus OX=10090 GN=Lin7c PE=1 SV=2	Lin7c	22 kDa	0.00028	67NR_EV low	4T1_EV low	1	1	1	1	1	1
Unconventional myosin-XVIIIa OS=Mus musculus OX=10090 GN=Myo18a PE=1 SV=2	Myo18a	233 kDa	< 0,00010	67NR_EV low	4T1_EV low	1	1	1	1	1	1
Phosphatidylinositol 4-kinase alpha OS=Mus musculus OX=10090 GN=Pi4ka PE=1 SV=2	Pi4ka	237 kDa	< 0,00010	67NR_EV low	4T1_EV low	1	1	1	1	1	1
Tetraspanin-8 OS=Mus musculus OX=10090 GN=Tspan8 PE=1 SV=1	Tspan8	26 kDa	0.0011	67NR_EV low	4T1_EV low	1	1	1	1	1	1
Neurogenic locus notch homolog protein 2 OS=Mus musculus OX=10090 GN=Notch2 PE=1 SV=2	Notch2	266 kDa	0.042	67NR_EV low	4T1_EV low	1	1.2224	1	1	3.1102	1
Extracellular superoxide dismutase [Cu-Zn] OS=Mus musculus OX=10090 GN=Sod3 PE=1 SV=1	Sod3	27 kDa	< 0,00010	67NR_EV low	4T1_EV low	1	1	1	1	1	1
Transmembrane protein 106B OS=Mus musculus OX=10090 GN=Tmem106b PE=1 SV=1	Tmem106b	31 kDa	0.0014	67NR_EV low	4T1_EV low	1	1	1	1	1	1
Cation-dependent mannose-6-phosphate receptor OS=Mus musculus OX=10090 GN=M6pr PE=1 SV=1	M6pr	31 kDa	0.047	67NR_EV low	4T1_EV low	1	1.2224	1	1	1.0367	1
Syntaxin-4 OS=Mus musculus OX=10090 GN=Stx4 PE=1 SV=1	Stx4	34 kDa	0.00064	67NR_EV low	4T1_EV low	1	1	1	1	1	1
rRNA 2'-O-methyltransferase fibrillarin OS=Mus musculus OX=10090 GN=Fbl PE=1 SV=2	Fbl	34 kDa	0.018	67NR_EV low	4T1_EV low	1	1	1	1	1	1
Actin-related protein 2/3 complex subunit 2 OS=Mus musculus OX=10090 GN=Arpc2 PE=1 SV=3	Arpc2	34 kDa	0.019	67NR_EV low	4T1_EV low	1	1	1	1	1.0367	1
Collagen alpha-1(XII) chain OS=Mus musculus OX=10090 GN=Col12a1 PE=2 SV=3	Col12a1	340 kDa	0.0023	67NR_EV low	4T1_EV low	1	1.2224	1	35.95	4.1469	1
ADP-ribosyl cyclase/cyclic ADP-ribose hydrolase 2 OS=Mus musculus OX=10090 GN=Bst1 PE=1 SV=1	Bst1	35 kDa	< 0,00010	67NR_EV low	4T1_EV high	1	1	1	8.9875	12.441	3.1724
Annexin A13 OS=Mus musculus OX=10090 GN=Anxa13 PE=1 SV=3	Anxa13	36 kDa	< 0,00010	67NR_EV low	4T1_EV low	1	1	1	1	1	1
Laminin subunit alpha-3 OS=Mus musculus OX=10090 GN=Lama3 PE=1 SV=4	Lama3	366 kDa	0.0037	67NR_EV low	4T1_EV low	1	3.6673	1	22.968	8.2938	1
Tsukushi OS=Mus musculus OX=10090 GN=Tsku PE=1 SV=2	Tsku	38 kDa	< 0,00010	67NR_EV low	4T1_EV low	1	1	1	1	1	1
Casein kinase I isoform alpha OS=Mus musculus OX=10090 GN=Csnk1a1 PE=1 SV=2	Csnk1a1	39 kDa	< 0,00010	67NR_EV low	4T1_EV low	1	1	1	1	1	1
Monocyte differentiation antigen CD14 OS=Mus musculus OX=10090 GN=Cd14 PE=1 SV=1	Cd14	39 kDa	< 0,00010	67NR_EV low	4T1_EV low	1	1	1	1	1	1
Protein NDRG1 OS=Mus musculus OX=10090 GN=Ndrg1 PE=1 SV=1	Ndrg1	43 kDa	0.039	67NR_EV low	4T1_EV low	1	1	1	1	1	1
Cytoplasmic protein NCK2 OS=Mus musculus OX=10090 GN=Nck2 PE=1 SV=1	Nck2	43 kDa	0.0031	67NR_EV low	4T1_EV low	1	1	1	1	1	1
2',3'-cyclic-nucleotide 3'-phosphodiesterase OS=Mus musculus OX=10090 GN=Cnp PE=1 SV=3	Cnp	47 kDa	0.013	67NR_EV low	4T1_EV low	1	1	1	1	1	1
CUGBP Elav-like family member 1 OS=Mus musculus OX=10090 GN=Celf1 PE=1 SV=2	Celf1	52 kDa	0.0017	67NR_EV low	4T1_EV low	1	1	1	1	1	1
Abl interactor 1 OS=Mus musculus OX=10090 GN=Abi1 PE=1 SV=3	Abi1	52 kDa	0.013	67NR_EV low	4T1_EV low	1	1	1	1	2.0735	1
Anthrax toxin receptor 2 OS=Mus musculus OX=10090 GN=Antxr2 PE=1 SV=1	Antxr2	53 kDa	0.036	67NR_EV low	4T1_EV low	1	1	1	1	1	1
Actin nucleation-promoting factor WASL OS=Mus musculus OX=10090 GN=Wasl PE=1 SV=1	Wasl	54 kDa	0.024	67NR_EV low	4T1_EV low	1	1	1	1	1	1
Actin-binding protein WASF2 OS=Mus musculus OX=10090 GN=Wasf2 PE=1 SV=1	Wasf2	54 kDa	0.049	67NR_EV low	4T1_EV low	1	1	1	1	2.0735	1
Stromelysin-1 OS=Mus musculus OX=10090 GN=Mmp3 PE=2 SV=2	Mmp3	54 kDa	0.03	67NR_EV low	4T1_EV low	1	1	1	1	1	1
Collagenase 3 OS=Mus musculus OX=10090 GN=Mmp13 PE=1 SV=1	Mmp13	54 kDa	< 0,00010	67NR_EV low	4T1_EV low	1	1	1	1	1	1
Progressive ankylosis protein OS=Mus musculus OX=10090 GN=Ankh PE=2 SV=1	Ankh	54 kDa	< 0,00010	67NR_EV low	4T1_EV low	1	1	1	1	1	1
Fascin OS=Mus musculus OX=10090 GN=Fscn1 PE=1 SV=4	Fscn1	55 kDa	0.014	67NR_EV low	4T1_EV low	1	1	1	1	1	1
Pantetheinase OS=Mus musculus OX=10090 GN=Vnn1 PE=1 SV=3	Vnn1	57 kDa	< 0,00010	67NR_EV low	4T1_EV low	1	1	1	1	1	1
V-type proton ATPase subunit B, brain isoform OS=Mus musculus OX=10090 GN=Atp6v1b2 PE=1 SV=1	Atp6v1b2	57 kDa	0.0025	67NR_EV low	4T1_EV low	1	1	1	1	1.0367	1
Alkaline phosphatase, tissue-nonspecific isozyme OS=Mus musculus OX=10090 GN=Alpl PE=1 SV=2	Alpl	58 kDa	0.036	67NR_EV low	4T1_EV low	1	1	1	1	4.1469	1
Dihydropyrimidinase-related protein 2 OS=Mus musculus OX=10090 GN=Dpysl2 PE=1 SV=2	Dpysl2	62 kDa	0.013	67NR_EV low	4T1_EV low	1	1.2224	1	1	1	1
Glucose-6-phosphate isomerase OS=Mus musculus OX=10090 GN=Gpi PE=1 SV=4	Gpi	63 kDa	< 0,00010	67NR_EV low	4T1_EV low	1	2.4449	1	1	1.0367	1
Syntaxin-binding protein 2 OS=Mus musculus OX=10090 GN=Stxbp2 PE=1 SV=1	Stxbp2	66 kDa	0.00042	67NR_EV low	4T1_EV low	1	1	1	1	1	1
Syntaxin-binding protein 3 OS=Mus musculus OX=10090 GN=Stxbp3 PE=1 SV=1	Stxbp3	68 kDa	< 0,00010	67NR_EV low	4T1_EV low	1	1.2224	1	1	1.0367	1
Solute carrier organic anion transporter family member 2A1 OS=Mus musculus OX=10090 GN=Slco2a1 PE=1 SV=2	Slco2a1	70 kDa	0.00015	67NR_EV low	4T1_EV low	1	1.2224	1	1	1.0367	1
Endoglin OS=Mus musculus OX=10090 GN=Eng PE=1 SV=2	Eng	70 kDa	< 0,00010	67NR_EV low	4T1_EV low	1	1	1	1	1.0367	1
Choline transporter-like protein 1 OS=Mus musculus OX=10090 GN=Slc44a1 PE=1 SV=3	Slc44a1	73 kDa	0.034	67NR_EV low	4T1_EV low	1	1	1	1	10.367	1
GTP-binding protein 4 OS=Mus musculus OX=10090 GN=Gtpbp4 PE=1 SV=3	Gtpbp4	74 kDa	0.004	67NR_EV low	4T1_EV low	1	1	1	1	1	1
Sodium- and chloride-dependent glycine transporter 1 OS=Mus musculus OX=10090 GN=Slc6a9 PE=1 SV=3	Slc6a9	77 kDa	0.015	67NR_EV low	4T1_EV low	1	1	1	1	1.0367	1
Palmitoyltransferase ZDHHC5 OS=Mus musculus OX=10090 GN=Zdhhc5 PE=1 SV=1	Zdhhc5	78 kDa	0.035	67NR_EV low	4T1_EV low	1	1	1	1	1.0367	1
Hedgehog-interacting protein OS=Mus musculus OX=10090 GN=Hhip PE=1 SV=2	Hhip	79 kDa	< 0,00010	67NR_EV low	4T1_EV low	1	1	1	1	1	1
Long-chain-fatty-acid--CoA ligase 4 OS=Mus musculus OX=10090 GN=Acsl4 PE=1 SV=2	Acsl4	79 kDa	< 0,00010	67NR_EV low	4T1_EV low	1	1	1	1	1	1
Sodium/myo-inositol cotransporter OS=Mus musculus OX=10090 GN=Slc5a3 PE=1 SV=2	Slc5a3	80 kDa	0.00056	67NR_EV low	4T1_EV low	1	1	1	1	1.0367	1
Vascular cell adhesion protein 1 OS=Mus musculus OX=10090 GN=Vcam1 PE=1 SV=1	Vcam1	81 kDa	0.004	67NR_EV low	4T1_EV low	1	1	1	1	1	1
Exostosin-2 OS=Mus musculus OX=10090 GN=Ext2 PE=1 SV=2	Ext2	82 kDa	0.028	67NR_EV low	4T1_EV low	1	1	1	1	1	1
Semaphorin-3C OS=Mus musculus OX=10090 GN=Sema3c PE=1 SV=2	Sema3c	85 kDa	< 0,00010	67NR_EV low	4T1_EV low	1	1	1	1	1	1
Exostosin-1 OS=Mus musculus OX=10090 GN=Ext1 PE=1 SV=1	Ext1	86 kDa	0.0013	67NR_EV low	4T1_EV low	1	1	1	1	1	1
Lysyl oxidase homolog 2 OS=Mus musculus OX=10090 GN=Loxl2 PE=1 SV=2	Loxl2	87 kDa	< 0,00010	67NR_EV low	4T1_EV low	1	1	1	1	1	1
1-phosphatidylinositol 4,5-bisphosphate phosphodiesterase delta-3 OS=Mus musculus OX=10090 GN=Plcd3 PE=1 SV=2	Plcd3	89 kDa	0.014	67NR_EV low	4T1_EV low	1	1	1	1	1	1
Adhesion G protein-coupled receptor E5 OS=Mus musculus OX=10090 GN=Adgre5 PE=1 SV=2	Adgre5	90 kDa	0.004	67NR_EV low	4T1_EV low	1	1	1	1	1	1
USP6 N-terminal-like protein OS=Mus musculus OX=10090 GN=Usp6nl PE=1 SV=2	Usp6nl	94 kDa	0.0036	67NR_EV low	4T1_EV low	1	1	1	1	1	1
Receptor-type tyrosine-protein phosphatase alpha OS=Mus musculus OX=10090 GN=Ptpra PE=1 SV=3	Ptpra	94 kDa	0.04	67NR_EV low	4T1_EV low	1	1.2224	1	1	2.0735	1
Ras GTPase-activating protein 3 OS=Mus musculus OX=10090 GN=Rasa3 PE=1 SV=2	Rasa3	96 kDa	< 0,00010	67NR_EV low	4T1_EV low	1	1.2224	1	1	1	1
Transient receptor potential cation channel subfamily V member 4 OS=Mus musculus OX=10090 GN=Trpv4 PE=1 SV=1	Trpv4	98 kDa	0.0005	67NR_EV low	4T1_EV low	1	1	1	1	1.0367	1
