# Supplementary material for: Characterization of extracellular vesicle-associated DNA and proteins derived from organotropic metastatic breast cancer cells
Source: J Exp Clin Cancer Res. 2025 May 23;44:157. doi: 10.1186/s13046-025-03418-3 (PMC12100931; doi:10.1186/s13046-025-03418-3)
Supplement: Supplementary file 8 — Supplementary Material 8. [file 13046_2025_3418_MOESM8_ESM.xls]

## Sheet: DAVID BP Fig 7C
Cell adhesion	Cell migration	Angiogenesis	Positive regulation of cell migration	Substart adhesion	ECM organization	Basement membrane	Cell-cell adhesion	Positive regulation of collagen	Positive regulation of angiogenesis	ECM constituent	ECM disassembly	Regulation of cell adhesion
cellular communication network factor 1(Ccn1)	cellular communication network factor 2(Ccn2)	WASP family, member 2(Wasf2)	cellular communication network factor 1(Ccn1)	laminin B1(Lamb1)	cellular communication network factor 1(Ccn1)	laminin B1(Lamb1)	cellular communication network factor 1(Ccn1)	cellular communication network factor 2(Ccn2)	endoglin(Eng)	cellular communication network factor 2(Ccn2)	endoglin(Eng)	laminin, alpha 3(Lama3)
cellular communication network factor 2(Ccn2)	endoglin(Eng)	cell migration inducing hyaluronidase 2(Cemip2)	collagen, type I, alpha 1(Col1a1)	laminin, alpha 5(Lama5)	collagen, type I, alpha 1(Col1a1)	laminin, beta 3(Lamb3)	discs large MAGUK scaffold protein 1(Dlg1)	endoglin(Eng)	matrix metallopeptidase 9(Mmp9)	endoglin(Eng)	laminin, gamma 1(Lamc1)	laminin, alpha 5(Lama5)
collagen, type XII, alpha 1(Col12a1)	laminin B1(Lamb1)	cellular communication network factor 2(Ccn2)	laminin B1(Lamb1)	laminin, beta 3(Lamb3)	matrix metallopeptidase 9(Mmp9)	laminin, gamma 1(Lamc1)	laminin, alpha 3(Lama3)	serine (or cysteine) peptidase inhibitor, clade E, member 1(Serpine1)	serine (or cysteine) peptidase inhibitor, clade E, member 1(Serpine1)
endoglin(Eng)	laminin, alpha 5(Lama5)	endoglin(Eng)	laminin, gamma 2(Lamc2)	laminin, gamma 1(Lamc1)
laminin B1(Lamb1)	laminin, beta 3(Lamb3)	serine (or cysteine) peptidase inhibitor, clade E, member 1(Serpine1)	mitogen-activated protein kinase kinase kinase kinase 4(Map4k4)
laminin, alpha 3(Lama3)	laminin, gamma 1(Lamc1)
laminin, beta 3(Lamb3)	matrix metallopeptidase 9(Mmp9)
laminin, gamma 1(Lamc1)	protein tyrosine phosphatase receptor type F(Ptprf)
laminin, gamma 2(Lamc2)
nephronectin(Npnt)
protein tyrosine phosphatase receptor type F(Ptprf)

## Sheet: DAVID CC Fig 7D
Extracellular region	Collagen-containing ECM	Extracellular space	ECM	Basement Membrane	Laminin-5 complex	Adherens junction	Cell-cell junction	Cell-matrix junction
WW domain containing E3 ubiquitin protein ligase 2(Wwp2)	agrin(Agrn)	agrin(Agrn)	alkaline phosphatase, liver/bone/kidney(Alpl)	agrin(Agrn)	laminin, alpha 3(Lama3)	discs large MAGUK scaffold protein 1(Dlg1)	WASP family, member 2(Wasf2)	laminin B1(Lamb1)
agrin(Agrn)	cellular communication network factor 1(Ccn1)	alkaline phosphatase, liver/bone/kidney(Alpl)	cellular communication network factor 1(Ccn1)	discs large MAGUK scaffold protein 1(Dlg1)	laminin, alpha 5(Lama5)	laminin, alpha 3(Lama3)	discs large MAGUK scaffold protein 1(Dlg1)	laminin, gamma 1(Lamc1)
cellular communication network factor 1(Ccn1)	clusterin(Clu)	cellular communication network factor 1(Ccn1)	cellular communication network factor 2(Ccn2)	laminin B1(Lamb1)	laminin, beta 3(Lamb3)	transient receptor potential cation channel, subfamily V, member 4(Trpv4)	solute carrier family 2 (facilitated glucose transporter), member 1(Slc2a1)
cellular communication network factor 2(Ccn2)	collagen, type I, alpha 1(Col1a1)	cellular communication network factor 2(Ccn2)	collagen, type I, alpha 1(Col1a1)	laminin, alpha 3(Lama3)	laminin, gamma 2(Lamc2)
clusterin(Clu)	collagen, type XII, alpha 1(Col12a1)	clusterin(Clu)	collagen, type XII, alpha 1(Col12a1)	laminin, alpha 5(Lama5)
collagen, type I, alpha 1(Col1a1)	laminin B1(Lamb1)	collagen, type I, alpha 1(Col1a1)	golgi apparatus protein 1(Glg1)	laminin, beta 3(Lamb3)
collagen, type XII, alpha 1(Col12a1)	laminin, alpha 3(Lama3)	collagen, type XII, alpha 1(Col12a1)	laminin B1(Lamb1)	laminin, gamma 1(Lamc1)
laminin B1(Lamb1)	laminin, alpha 5(Lama5)	endoglin(Eng)	laminin, alpha 5(Lama5)	laminin, gamma 2(Lamc2)
laminin, alpha 3(Lama3)	laminin, beta 3(Lamb3)	laminin B1(Lamb1)	matrix metallopeptidase 9(Mmp9)	nephronectin(Npnt)
laminin, alpha 5(Lama5)	laminin, gamma 1(Lamc1)	laminin, alpha 5(Lama5)	nephronectin(Npnt)
laminin, beta 3(Lamb3)	laminin, gamma 2(Lamc2)	laminin, gamma 2(Lamc2)
laminin, gamma 1(Lamc1)	matrix metallopeptidase 9(Mmp9)	matrix metallopeptidase 9(Mmp9)
laminin, gamma 2(Lamc2)	nephronectin(Npnt)	serine (or cysteine) peptidase inhibitor, clade E, member 1(Serpine1)
matrix metallopeptidase 9(Mmp9)	plexin B2(Plxnb2)	sphingomyelin phosphodiesterase, acid-like 3B(Smpdl3b)
nephronectin(Npnt)	serine (or cysteine) peptidase inhibitor, clade E, member 1(Serpine1)
notch 2(Notch2)
serine (or cysteine) peptidase inhibitor, clade E, member 1(Serpine1)
transmembrane protease, serine 11e(Tmprss11e)

## Sheet: DAVID MF Fig 7E
Protein binding	ECM structural constituent	Integrin binding	Heparin Binding	HSPG Binding	Fibronectin binding	ECM Strength
Mov10 RISC complex RNA helicase(Mov10)	agrin(Agrn)	cellular communication network factor 1(Ccn1)	cellular communication network factor 1(Ccn1)	agrin(Agrn)	cellular communication network factor 2(Ccn2)	collagen, type I, alpha 1(Col1a1)
WASP family, member 2(Wasf2)	collagen, type I, alpha 1(Col1a1)	cellular communication network factor 2(Ccn2)	cellular communication network factor 2(Ccn2)	protein tyrosine phosphatase receptor type S(Ptprs)	matrix metallopeptidase 9(Mmp9)	collagen, type XII, alpha 1(Col12a1)
WW domain containing E3 ubiquitin protein ligase 2(Wwp2)	laminin B1(Lamb1)	laminin B1(Lamb1)	laminin, gamma 2(Lamc2)
abl interactor 1(Abi1)	laminin, alpha 3(Lama3)	laminin, alpha 5(Lama5)	protein tyrosine phosphatase receptor type F(Ptprf)
actin related protein 2/3 complex, subunit 2(Arpc2)	laminin, alpha 5(Lama5)	laminin, gamma 1(Lamc1)	protein tyrosine phosphatase receptor type S(Ptprs)
agrin(Agrn)	laminin, beta 3(Lamb3)	nephronectin(Npnt)
alkaline phosphatase, liver/bone/kidney(Alpl)	laminin, gamma 1(Lamc1)
alpha glucosidase 2 alpha neutral subunit(Ganab)	laminin, gamma 2(Lamc2)
clusterin(Clu)	nephronectin(Npnt)
collagen, type I, alpha 1(Col1a1)
discs large MAGUK scaffold protein 1(Dlg1)
endoglin(Eng)
laminin B1(Lamb1)
laminin, alpha 5(Lama5)
laminin, gamma 1(Lamc1)
laminin, gamma 2(Lamc2)
mitogen-activated protein kinase kinase kinase kinase 4(Map4k4)
notch 2(Notch2)
peptidylprolyl isomerase B(Ppib)
plexin B2(Plxnb2)
protein tyrosine phosphatase receptor type S(Ptprs)
serine (or cysteine) peptidase inhibitor, clade E, member 1(Serpine1)
solute carrier family 2 (facilitated glucose transporter), member 1(Slc2a1)
solute carrier family 5 (inositol transporters), member 3(Slc5a3)
sphingomyelin phosphodiesterase, acid-like 3B(Smpdl3b)
transient receptor potential cation channel, subfamily V, member 4(Trpv4)
transmembrane protease, serine 11e(Tmprss11e)
zinc finger, DHHC domain containing 5(Zdhhc5)

## Sheet: DAVID KEGG Fig 7F
ECM interaction	Pathways in cancer	Focal adhesion	PI3K-Akt signaling	Amoebiasis	Small cell lung cancer
agrin(Agrn)	laminin B1(Lamb1)	collagen, type I, alpha 1(Col1a1)	collagen, type I, alpha 1(Col1a1)	collagen, type I, alpha 1(Col1a1)	laminin B1(Lamb1)
collagen, type I, alpha 1(Col1a1)	laminin, alpha 3(Lama3)	laminin B1(Lamb1)	laminin B1(Lamb1)	laminin B1(Lamb1)	laminin, alpha 3(Lama3)
laminin B1(Lamb1)	laminin, alpha 5(Lama5)	laminin, alpha 3(Lama3)	laminin, alpha 3(Lama3)	laminin, alpha 3(Lama3)	laminin, alpha 5(Lama5)
laminin, alpha 3(Lama3)	laminin, beta 3(Lamb3)	laminin, alpha 5(Lama5)	laminin, alpha 5(Lama5)	laminin, alpha 5(Lama5)	laminin, beta 3(Lamb3)
laminin, alpha 5(Lama5)	laminin, gamma 1(Lamc1)	laminin, beta 3(Lamb3)	laminin, beta 3(Lamb3)	laminin, beta 3(Lamb3)	laminin, gamma 1(Lamc1)
laminin, beta 3(Lamb3)	laminin, gamma 2(Lamc2)	laminin, gamma 1(Lamc1)	laminin, gamma 1(Lamc1)	laminin, gamma 1(Lamc1)	laminin, gamma 2(Lamc2)
laminin, gamma 1(Lamc1)	matrix metallopeptidase 9(Mmp9)	laminin, gamma 2(Lamc2)	laminin, gamma 2(Lamc2)	laminin, gamma 2(Lamc2)
laminin, gamma 2(Lamc2)	notch 2(Notch2)
nephronectin(Npnt)	solute carrier family 2 (facilitated glucose transporter), member 1(Slc2a1)
