# Supplementary material for: Characterization of extracellular vesicle-associated DNA and proteins derived from organotropic metastatic breast cancer cells
Source: J Exp Clin Cancer Res. 2025 May 23;44:157. doi: 10.1186/s13046-025-03418-3 (PMC12100931; doi:10.1186/s13046-025-03418-3)
Supplement: Supplementary file 9 — Supplementary Material 9. [file 13046_2025_3418_MOESM9_ESM.xls]

## Sheet: Supplementary Table 8
Supplementary Table 8: Protein distribution in isolated EVs.
Identified Proteins	Alternate ID	MW	ANOVA Test	Quantitative Profile											NMuMg_EV2	NMuMg_EV3	NMuMg_EV	4T1_EV2	4T1_EV3	4T1_EV	67NR_EV2	67NR_EV3	67NR_EV	533_EV2	533_EV3	533_EV	537_EV2	537_EV3	537_EV	592_EV2	592_EV3	592_EV	593_EV2	593_EV3	593_EV	2776_EV2	2776_EV3	2776_EV	2792_EV2	2792_EV3	2792_EV	BP_EV2	BP_EV3	BP_EV	LM_EV2	LM_EV3	LM_EV
Ephrin type-B receptor 4 OS=Mus musculus OX=10090 GN=Ephb4 PE=1 SV=2	Ephb4	109 kDa	0.0001	NMuMg_EV low	67NR_EV low	4T1_EV low	533_EV low	537_EV low	592_EV low	593_EV low	2776_EV high	2792_EV high	BP_EV low	LM_EV low	2.3385	1	1	1	5.1836	1	6.7193	3.6673	1	8.443	6.353	5.1435	4.4784	7.8834	1	8.8963	10.852	1	5.6514	9.6111	1.9804	11.244	13.252	14.581	9.8261	9.9235	10.415	1	1	1	1	1	1
Nck-associated protein 1 OS=Mus musculus OX=10090 GN=Nckap1 PE=1 SV=2	Nckap1	129 kDa	0.00011	NMuMg_EV low	67NR_EV low	4T1_EV low	533_EV high	537_EV high	592_EV low	593_EV low	2776_EV high	2792_EV high	BP_EV low	LM_EV low	1.559	1	1	1	2.0735	1	1.6798	1.2224	1	7.6754	3.9706	4.1148	6.2697	6.3067	1.018	4.8525	2.9596	1	3.2294	3.2037	1	5.6218	8.2825	5.8326	6.8027	9.9235	6.6275	1	1	3.7498	1	1	1.2448
Golgin subfamily A member 7 OS=Mus musculus OX=10090 GN=Golga7 PE=1 SV=1	Golga7	16 kDa	0.00011	NMuMg_EV low	67NR_EV low	4T1_EV low	533_EV low	537_EV low	592_EV low	593_EV low	2776_EV high	2792_EV high	BP_EV low	LM_EV low	2.3385	1	1	1	4.1469	1	1.6798	1.2224	1	3.8377	2.3824	3.0861	2.687	3.1534	2.0361	1.6175	3.9462	1	2.422	3.2037	1	6.3245	6.626	4.8605	4.5351	3.6086	5.6807	1	1	2.4999	1	1	1.2448
Integrin alpha-3 OS=Mus musculus OX=10090 GN=Itga3 PE=1 SV=1	Itga3	117 kDa	0.00012	NMuMg_EV low	67NR_EV low	4T1_EV low	533_EV high	537_EV high	592_EV high	593_EV high	2776_EV high	2792_EV high	BP_EV low	LM_EV low	31.18	25.835	20.454	39.944	66.351	19.035	56.274	48.898	31.361	82.895	61.941	83.324	72.549	73.316	64.137	78.45	99.641	124.53	53.285	74.753	73.277	80.813	75.371	81.656	69.538	84.801	86.157	16.018	49.827	67.496	26.047	36.103	56.016
Fructose-bisphosphate aldolase A OS=Mus musculus OX=10090 GN=Aldoa PE=1 SV=2	Aldoa	39 kDa	0.00012	NMuMg_EV low	67NR_EV low	4T1_EV low	533_EV high	537_EV low	592_EV low	593_EV low	2776_EV high	2792_EV high	BP_EV low	LM_EV low	10.913	20.668	5.4543	2.9958	7.2571	1	9.239	6.1122	1.6506	22.259	19.853	13.373	17.018	11.037	6.1083	12.131	17.758	8.3019	9.6881	9.6111	9.9022	21.784	29.817	23.33	19.652	27.064	20.829	5.6062	10.221	14.999	8.9817	4.6089	11.203
FERM, ARHGEF and pleckstrin domain-containing protein 1 OS=Mus musculus OX=10090 GN=Farp1 PE=1 SV=1	Farp1	119 kDa	0.00012	NMuMg_EV low	67NR_EV low	4T1_EV low	533_EV high	537_EV low	592_EV low	593_EV low	2776_EV high	2792_EV high	BP_EV low	LM_EV low	3.8974	10.334	4.0907	1	1.0367	1	5.8794	2.4449	1	23.026	15.882	16.459	13.435	8.6718	3.0541	12.94	13.812	1	4.8441	7.4753	11.883	23.19	30.645	11.665	13.605	18.945	9.4678	1	1.2776	4.9997	1	1	1.2448
Serine/threonine-protein kinase MRCK beta OS=Mus musculus OX=10090 GN=Cdc42bpb PE=1 SV=2	Cdc42bpb	195 kDa	0.00013	NMuMg_EV low	67NR_EV low	4T1_EV low	533_EV low	537_EV low	592_EV low	593_EV low	2776_EV high	2792_EV low	BP_EV low	LM_EV low	1	1	1	1	1	1	1	1	1	6.1403	1.5882	1.0287	6.2697	1	1	6.4701	1.9731	1	1	1	1.9804	19.676	11.596	7.7768	5.291	7.2171	3.7871	1	1	1	1	1	1
EH domain-containing protein 2 OS=Mus musculus OX=10090 GN=Ehd2 PE=1 SV=1	Ehd2	61 kDa	0.00014	NMuMg_EV low	67NR_EV low	4T1_EV low	533_EV high	537_EV high	592_EV high	593_EV high	2776_EV high	2792_EV high	BP_EV low	LM_EV low	7.7949	1	2.7272	4.993	18.661	1	15.958	12.224	4.9517	23.026	16.677	26.746	20.6	23.65	15.271	13.749	28.61	13.837	16.147	29.901	32.677	33.731	35.615	31.107	30.99	31.575	31.244	1.6018	5.1104	19.999	8.0835	9.2178	22.406
Guanine nucleotide-binding protein G(i) subunit alpha-3 OS=Mus musculus OX=10090 GN=Gnai3 PE=1 SV=3	Gnai3	41 kDa	0.00014	NMuMg_EV low	67NR_EV low	4T1_EV low	533_EV high	537_EV high	592_EV low	593_EV low	2776_EV high	2792_EV high	BP_EV low	LM_EV low	10.913	5.167	4.0907	1.9972	8.2938	1	8.3991	6.1122	1	28.399	17.471	28.803	25.079	17.344	12.217	16.175	16.771	1	5.6514	12.815	16.834	29.514	32.302	15.554	18.896	20.749	21.776	1	3.8328	12.499	1	1	7.4688
5'-nucleotidase OS=Mus musculus OX=10090 GN=Nt5e PE=1 SV=2	Nt5e	64 kDa	0.00015	NMuMg_EV low	67NR_EV low	4T1_EV low	533_EV high	537_EV high	592_EV high	593_EV high	2776_EV high	2792_EV high	BP_EV low	LM_EV low	4.6769	1	1	8.9875	24.882	1	17.638	17.114	8.2529	34.539	27	23.66	33.14	31.534	14.253	28.307	43.408	41.51	19.376	37.377	23.765	29.514	35.615	33.051	18.14	33.379	23.67	1.6018	16.609	17.499	1.7963	6.9134	14.938
Solute carrier organic anion transporter family member 2A1 OS=Mus musculus OX=10090 GN=Slco2a1 PE=1 SV=2	Slco2a1	70 kDa	0.00015	NMuMg_EV low	67NR_EV low	4T1_EV low	533_EV low	537_EV low	592_EV low	593_EV low	2776_EV high	2792_EV high	BP_EV low	LM_EV low	1	1	1.3636	1	1.0367	1	1	1.2224	1	1	1	1	1	1	1	1	1.9731	1	1.6147	1.0679	1	3.5136	2.4848	1	3.7793	2.7064	2.8404	1	1.2776	1	1	1	1
Ephrin type-B receptor 2 OS=Mus musculus OX=10090 GN=Ephb2 PE=1 SV=3	Ephb2	110 kDa	0.00016	NMuMg_EV low	67NR_EV low	4T1_EV low	533_EV high	537_EV low	592_EV low	593_EV low	2776_EV high	2792_EV high	BP_EV low	LM_EV low	1	1	1	1	3.1102	1	1	3.6673	1	7.6754	3.9706	8.2296	4.4784	3.9417	1	5.6613	2.9596	1	3.2294	1	2.9707	10.541	9.939	6.8047	6.0468	7.2171	9.4678	1	1	6.2497	1	1	3.7344
60S ribosomal protein L7a OS=Mus musculus OX=10090 GN=Rpl7a PE=1 SV=2	Rpl7a	30 kDa	0.0002	NMuMg_EV high	67NR_EV low	4T1_EV low	533_EV low	537_EV low	592_EV low	593_EV low	2776_EV low	2792_EV low	BP_EV low	LM_EV low	18.708	20.668	9.545	1	1	1	8.3991	1.2224	1	2.3026	2.3824	1	2.687	2.365	4.0722	1	1	1	1.6147	1.0679	3.9609	1	9.1108	1.9442	1.5117	8.1193	3.7871	1	1.2776	6.2497	1	2.3045	3.7344
Cullin-associated NEDD8-dissociated protein 1 OS=Mus musculus OX=10090 GN=Cand1 PE=1 SV=2	Cand1	136 kDa	0.00022	NMuMg_EV low	67NR_EV low	4T1_EV low	533_EV low	537_EV low	592_EV low	593_EV low	2776_EV high	2792_EV high	BP_EV low	LM_EV low	1	1	1	1	1	1	2.5197	1	1	3.8377	2.3824	1	2.687	4.7301	2.0361	1.6175	2.9596	1	1.6147	1	1.9804	3.5136	8.2825	4.8605	4.5351	4.5107	4.7339	1	1	2.4999	1	1	1.2448
Integrin alpha-6 OS=Mus musculus OX=10090 GN=Itga6 PE=1 SV=3	Itga6	122 kDa	0.00024	NMuMg_EV high	67NR_EV low	4T1_EV low	533_EV low	537_EV low	592_EV high	593_EV high	2776_EV high	2792_EV high	BP_EV low	LM_EV low	21.826	36.169	8.1815	6.9902	22.808	1	16.798	14.669	1	17.653	15.088	19.545	17.018	15.767	13.235	21.836	34.529	19.371	16.954	26.698	25.746	34.434	31.474	30.135	32.502	38.792	35.978	1	12.776	8.7495	1	3.0726	8.7136
Putative helicase MOV-10 OS=Mus musculus OX=10090 GN=Mov10 PE=1 SV=2	Mov10	114 kDa	0.00024	NMuMg_EV low	67NR_EV low	4T1_EV high	533_EV high	537_EV high	592_EV high	593_EV low	2776_EV low	2792_EV low	BP_EV low	LM_EV low	9.3539	10.334	14.999	32.954	35.249	3.1724	15.958	14.669	11.554	32.237	28.588	30.861	32.244	29.169	21.379	25.88	18.744	11.069	18.569	16.019	6.9316	9.8382	3.313	8.7488	2.2676	1.8043	1	1.6018	3.8328	6.2497	7.1854	5.3771	13.693
Agrin OS=Mus musculus OX=10090 GN=Agrn PE=1 SV=1	Agrn	208 kDa	0.00025	NMuMg_EV high	67NR_EV low	4T1_EV high	533_EV low	537_EV low	592_EV low	593_EV low	2776_EV low	2792_EV low	BP_EV low	LM_EV low	24.164	51.67	49.089	44.937	29.028	1	18.478	4.8898	1	3.0702	6.353	1	13.435	14.979	18.325	3.235	1	1	11.303	12.815	3.9609	1	1	2.9163	1	1	2.8404	17.62	16.609	18.749	8.0835	3.0726	7.4688
Protein lin-7 homolog C OS=Mus musculus OX=10090 GN=Lin7c PE=1 SV=2	Lin7c	22 kDa	0.00028	NMuMg_EV low	67NR_EV low	4T1_EV low	533_EV low	537_EV low	592_EV low	593_EV low	2776_EV high	2792_EV high	BP_EV low	LM_EV low	1	1	1	1	1	1	1	1	1	3.0702	1.5882	1.0287	1.7913	1	1	1	1	1	1	1	1	3.5136	2.4848	2.9163	2.2676	2.7064	1	1	1	1	1	1	1
Myb-binding protein 1A OS=Mus musculus OX=10090 GN=Mybbp1a PE=1 SV=2	Mybbp1a	152 kDa	0.00029	NMuMg_EV high	67NR_EV low	4T1_EV low	533_EV low	537_EV low	592_EV low	593_EV low	2776_EV low	2792_EV low	BP_EV low	LM_EV low	35.077	46.503	10.909	1	2.0735	1	13.439	7.3347	1	1	1	1	1	1	1.018	1.6175	1.9731	1	1.6147	1	2.9707	1	9.1108	1.9442	1	9.9235	2.8404	1	6.388	6.2497	1	1	3.7344
14-3-3 protein gamma OS=Mus musculus OX=10090 GN=Ywhag PE=1 SV=2	Ywhag	28 kDa	0.00036	NMuMg_EV low	67NR_EV low	4T1_EV low	533_EV high	537_EV high	592_EV high	593_EV high	2776_EV high	2792_EV high	BP_EV low	LM_EV low	8.5744	1	1	4.993	8.2938	1	8.3991	9.7796	1.6506	13.048	11.118	8.2296	16.122	10.248	9.1624	12.131	14.798	8.3019	12.11	12.815	12.873	20.379	17.393	15.554	12.849	16.239	11.361	1.6018	6.388	12.499	3.5927	1.5363	4.9792
E3 ubiquitin-protein ligase TRIM47 OS=Mus musculus OX=10090 GN=Trim47 PE=1 SV=2	Trim47	70 kDa	0.00036	NMuMg_EV high	67NR_EV low	4T1_EV low	533_EV low	537_EV low	592_EV low	593_EV low	2776_EV high	2792_EV low	BP_EV low	LM_EV low	35.077	36.169	1	1	1.0367	1	14.279	2.4449	1	9.2105	7.1471	7.2009	2.687	5.5184	1	4.8525	6.9058	1	6.4587	12.815	2.9707	33.028	26.504	25.274	15.873	11.728	15.149	1	2.5552	1	1	1	1
Pyruvate kinase PKM OS=Mus musculus OX=10090 GN=Pkm PE=1 SV=4	Pkm	58 kDa	0.00037	NMuMg_EV low	67NR_EV low	4T1_EV low	533_EV high	537_EV high	592_EV high	593_EV high	2776_EV high	2792_EV high	BP_EV low	LM_EV low	26.503	5.167	36.817	12.982	24.882	1	22.678	30.561	19.807	41.447	37.324	37.033	39.41	33.11	37.668	33.159	37.489	38.742	30.679	32.037	40.599	34.434	48.039	36.94	42.328	47.813	42.605	16.018	31.94	23.749	17.963	12.29	19.917
Rho guanine nucleotide exchange factor 1 OS=Mus musculus OX=10090 GN=Arhgef1 PE=1 SV=2	Arhgef1	103 kDa	0.00037	NMuMg_EV high	67NR_EV low	4T1_EV low	533_EV low	537_EV low	592_EV low	593_EV low	2776_EV high	2792_EV low	BP_EV low	LM_EV low	14.81	5.167	1	1	1	1	1	1	1	1	1	1	1	1	1	1	1	1	1	1	1	12.649	8.2825	9.7209	3.7793	1	1	1	1	1	1	1	1
Integrin alpha-1 OS=Mus musculus OX=10090 GN=Itga1 PE=1 SV=2	Itga1	131 kDa	0.0004	NMuMg_EV low	67NR_EV low	4T1_EV low	533_EV high	537_EV low	592_EV low	593_EV low	2776_EV high	2792_EV low	BP_EV low	LM_EV low	1	1	1	1	1	1	1	1	1	11.513	3.9706	5.1435	1	1	1	1	1	1	2.422	1.0679	1	11.946	4.9695	4.8605	3.0234	1	1.8936	1	1	1	1	1	1
Clathrin heavy chain 1 OS=Mus musculus OX=10090 GN=Cltc PE=1 SV=3	Cltc	192 kDa	0.00041	NMuMg_EV low	67NR_EV high	4T1_EV high	533_EV high	537_EV high	592_EV high	593_EV high	2776_EV low	2792_EV low	BP_EV low	LM_EV low	29.621	5.167	34.089	77.891	95.379	12.69	82.311	96.573	62.722	81.359	96.883	82.296	91.358	104.85	91.624	86.537	74.977	80.252	62.165	67.278	71.296	33.028	40.584	67.074	44.595	37.89	44.499	20.823	49.827	44.998	17.065	14.595	54.771
Afadin OS=Mus musculus OX=10090 GN=Afdn PE=1 SV=3	Afdn	207 kDa	0.00041	NMuMg_EV low	67NR_EV low	4T1_EV low	533_EV low	537_EV low	592_EV low	593_EV low	2776_EV high	2792_EV low	BP_EV low	LM_EV low	1	1	1	1	1	1	1	1	1	3.0702	1.5882	1.0287	1.7913	1.5767	1	1	1	1	1	1	1	3.5136	4.1413	1.9442	1.5117	2.7064	1.8936	1	1	1.2499	1	1	1
Syntaxin-binding protein 2 OS=Mus musculus OX=10090 GN=Stxbp2 PE=1 SV=1	Stxbp2	66 kDa	0.00042	NMuMg_EV low	67NR_EV low	4T1_EV low	533_EV high	537_EV low	592_EV low	593_EV low	2776_EV high	2792_EV high	BP_EV low	LM_EV low	1	1	1	1	1	1	1	1	1	4.6053	2.3824	3.0861	3.5827	3.1534	1	1.6175	2.9596	1	2.422	1	1.9804	4.2164	6.626	2.9163	2.2676	4.5107	3.7871	1	1	1.2499	1	1	1
Synaptic vesicle membrane protein VAT-1 homolog OS=Mus musculus OX=10090 GN=Vat1 PE=1 SV=3	Vat1	43 kDa	0.00043	NMuMg_EV low	67NR_EV low	4T1_EV low	533_EV high	537_EV low	592_EV low	593_EV low	2776_EV high	2792_EV high	BP_EV low	LM_EV low	1	1	1	1	1.0367	1	2.5197	3.6673	1	7.6754	5.5588	4.1148	8.9567	3.9417	1.018	4.0438	10.852	1	3.2294	3.2037	3.9609	6.3245	9.1108	10.693	6.8027	12.63	11.361	1	1	2.4999	1	1	1
Signal recognition particle 14 kDa protein OS=Mus musculus OX=10090 GN=Srp14 PE=1 SV=1	Srp14	13 kDa	0.00043	NMuMg_EV low	67NR_EV high	4T1_EV high	533_EV high	537_EV high	592_EV high	593_EV high	2776_EV low	2792_EV low	BP_EV low	LM_EV low	1	1	1	6.9902	8.2938	1	5.8794	9.7796	3.3012	4.6053	4.7647	6.1722	7.1654	7.8834	5.0902	6.4701	5.9193	2.7673	7.2661	5.3395	6.9316	1.4055	1.6565	2.9163	1.5117	1	1	1	1.2776	1.2499	1	1	2.4896
H-2 class I histocompatibility antigen, D-D alpha chain OS=Mus musculus OX=10090 GN=H2-D1 PE=1 SV=1	H2-D1	41 kDa	0.00047	NMuMg_EV low	67NR_EV low	4T1_EV low	533_EV high	537_EV high	592_EV high	593_EV high	2776_EV high	2792_EV high	BP_EV low	LM_EV low	2.3385	1	1.3636	1.9972	9.3306	1	10.919	7.3347	4.9517	16.886	11.912	13.373	17.018	14.19	10.18	18.601	19.731	19.371	12.11	13.883	6.9316	13.352	14.909	17.498	16.629	18.043	17.989	3.2036	5.1104	18.749	3.5927	5.3771	16.182
Signal transducing adapter molecule 1 OS=Mus musculus OX=10090 GN=Stam PE=1 SV=3	Stam	60 kDa	0.00048	NMuMg_EV low	67NR_EV low	4T1_EV low	533_EV low	537_EV low	592_EV low	593_EV low	2776_EV high	2792_EV low	BP_EV low	LM_EV low	3.118	5.167	1	1	2.0735	1	2.5197	2.4449	1	1	1	1	1	3.1534	1	1	2.9596	1	1	2.1358	1.9804	6.3245	4.1413	8.7488	5.291	2.7064	2.8404	1	1	1	1	1	1
Transient receptor potential cation channel subfamily V member 4 OS=Mus musculus OX=10090 GN=Trpv4 PE=1 SV=1	Trpv4	98 kDa	0.0005	NMuMg_EV low	67NR_EV low	4T1_EV low	533_EV high	537_EV high	592_EV low	593_EV low	2776_EV high	2792_EV high	BP_EV low	LM_EV low	1	1	1	1	1.0367	1	1	1	1	4.6053	3.1765	2.0574	5.374	4.7301	1.018	1.6175	2.9596	1	1.6147	1.0679	2.9707	4.2164	4.1413	5.8326	2.2676	3.6086	4.7339	1	1	1.2499	1	1	1
Glyceraldehyde-3-phosphate dehydrogenase OS=Mus musculus OX=10090 GN=Gapdh PE=1 SV=2	Gapdh	36 kDa	0.00051	NMuMg_EV high	67NR_EV low	4T1_EV low	533_EV low	537_EV low	592_EV low	593_EV low	2776_EV high	2792_EV high	BP_EV high	LM_EV low	26.503	31.002	23.181	12.982	20.735	3.1724	23.518	24.449	18.156	19.956	19.853	19.545	21.496	22.074	21.379	19.41	22.691	22.139	20.184	20.29	26.736	17.568	34.787	29.163	34.769	39.694	35.978	18.42	29.385	28.748	10.778	16.131	18.672
Rab GDP dissociation inhibitor beta OS=Mus musculus OX=10090 GN=Gdi2 PE=1 SV=1	Gdi2	51 kDa	0.00054	NMuMg_EV low	67NR_EV low	4T1_EV low	533_EV high	537_EV high	592_EV high	593_EV high	2776_EV high	2792_EV high	BP_EV low	LM_EV low	10.913	1	2.7272	1.9972	7.2571	1	9.239	3.6673	1	23.794	12.706	15.43	16.122	14.19	8.1443	15.366	16.771	2.7673	11.303	12.815	9.9022	23.893	26.504	11.665	18.896	20.749	11.361	1	1.2776	7.4996	1	1	3.7344
Plasminogen activator inhibitor 1 OS=Mus musculus OX=10090 GN=Serpine1 PE=1 SV=1	Serpine1	45 kDa	0.00054	NMuMg_EV high	67NR_EV low	4T1_EV low	533_EV low	537_EV low	592_EV low	593_EV low	2776_EV low	2792_EV low	BP_EV low	LM_EV low	35.856	15.501	10.909	7.9889	4.1469	1	2.5197	2.4449	4.9517	3.0702	3.1765	1	2.687	3.1534	2.0361	1.6175	1.9731	1	5.6514	2.1358	1	1.4055	1.6565	1	1	1	1	1.6018	1	1	2.6945	2.3045	2.4896
Sodium/myo-inositol cotransporter OS=Mus musculus OX=10090 GN=Slc5a3 PE=1 SV=2	Slc5a3	80 kDa	0.00056	NMuMg_EV low	67NR_EV low	4T1_EV low	533_EV low	537_EV low	592_EV low	593_EV low	2776_EV high	2792_EV high	BP_EV low	LM_EV low	1	5.167	1	1	1.0367	1	1	1	1	3.8377	1.5882	1.0287	2.687	1	1.018	4.8525	4.9327	1	1	3.2037	3.9609	9.8382	4.9695	4.8605	7.5585	5.4128	5.6807	1	1	1	1	1	1
Integral membrane protein 2B OS=Mus musculus OX=10090 GN=Itm2b PE=1 SV=1	Itm2b	30 kDa	0.00059	NMuMg_EV high	67NR_EV low	4T1_EV low	533_EV low	537_EV low	592_EV low	593_EV low	2776_EV low	2792_EV low	BP_EV low	LM_EV low	14.81	10.334	6.8179	1	3.1102	1	5.0395	1.2224	1	3.0702	3.9706	1.0287	2.687	3.9417	1	4.0438	5.9193	1	4.0367	5.3395	1	4.2164	4.1413	4.8605	6.8027	2.7064	2.8404	1	1.2776	1.2499	1	1	1.2448
Peroxidasin homolog OS=Mus musculus OX=10090 GN=Pxdn PE=1 SV=2	Pxdn	165 kDa	0.00063	NMuMg_EV low	67NR_EV low	4T1_EV low	533_EV low	537_EV low	592_EV high	593_EV low	2776_EV low	2792_EV low	BP_EV low	LM_EV high	81.846	51.67	137.72	102.86	61.167	1	56.274	55.01	29.71	102.08	119.12	70.98	73.445	67.009	88.57	186.01	181.52	196.48	164.7	86.5	66.345	89.246	118.44	73.879	55.177	111.87	57.754	47.252	65.158	52.497	116.76	118.3	123.24
Syntaxin-4 OS=Mus musculus OX=10090 GN=Stx4 PE=1 SV=1	Stx4	34 kDa	0.00064	NMuMg_EV low	67NR_EV low	4T1_EV low	533_EV high	537_EV low	592_EV high	593_EV low	2776_EV high	2792_EV high	BP_EV low	LM_EV low	1	5.167	1	1	1	1	1	1	1	4.6053	4.7647	2.0574	3.5827	2.365	1.018	4.0438	3.9462	1	2.422	1.0679	1.9804	4.9191	4.1413	4.8605	5.291	4.5107	4.7339	1	1	1.2499	1	1	1
Annexin A5 OS=Mus musculus OX=10090 GN=Anxa5 PE=1 SV=1	Anxa5	36 kDa	0.00077	NMuMg_EV low	67NR_EV low	4T1_EV low	533_EV high	537_EV high	592_EV high	593_EV high	2776_EV high	2792_EV high	BP_EV low	LM_EV low	16.369	10.334	10.909	11.983	23.845	3.1724	26.037	29.339	13.205	43.75	31.765	27.775	44.784	33.899	33.595	33.968	45.381	55.346	22.606	28.833	44.56	35.839	38.928	56.381	49.886	33.379	48.286	14.416	31.94	38.748	13.473	20.74	24.896
Guanine nucleotide-binding protein G(s) subunit alpha isoforms XLas OS=Mus musculus OX=10090 GN=Gnas PE=1 SV=1	Gnas	122 kDa	0.00077	NMuMg_EV low	67NR_EV low	4T1_EV low	533_EV high	537_EV high	592_EV high	593_EV high	2776_EV high	2792_EV high	BP_EV low	LM_EV low	13.251	10.334	9.545	3.9944	9.3306	1	14.279	9.7796	1	19.189	17.471	22.631	29.557	21.285	14.253	24.263	33.543	11.069	7.2661	19.222	26.736	24.595	31.474	32.079	21.92	36.988	32.191	1.6018	7.6656	19.999	2.6945	4.6089	11.203
AP-2 complex subunit alpha-2 OS=Mus musculus OX=10090 GN=Ap2a2 PE=1 SV=2	Ap2a2	104 kDa	0.00078	NMuMg_EV high	67NR_EV low	4T1_EV low	533_EV low	537_EV low	592_EV low	593_EV low	2776_EV low	2792_EV low	BP_EV low	LM_EV low	21.826	20.668	9.545	4.993	8.2938	1	6.7193	9.7796	1	6.9079	11.912	5.1435	5.374	9.4601	4.0722	5.6613	5.9193	1	7.2661	6.4074	1.9804	4.9191	8.2825	3.8884	4.5351	6.315	3.7871	1	1.2776	1	1	1.5363	1.2448
MLV-related proviral Env polyprotein OS=Mus musculus OX=10090 PE=1 SV=3		70 kDa	0.0008	NMuMg_EV low	67NR_EV high	4T1_EV high	533_EV low	537_EV high	592_EV high	593_EV high	2776_EV low	2792_EV low	BP_EV low	LM_EV low	19.487	1	10.909	23.967	34.212	34.897	31.917	45.231	28.06	22.259	32.559	33.947	30.453	40.994	34.613	33.159	37.489	77.485	23.413	39.512	40.599	19.676	16.565	24.302	14.361	14.434	17.042	4.8053	11.498	18.749	10.778	7.6815	18.672
Calcium-binding protein 39 OS=Mus musculus OX=10090 GN=Cab39 PE=1 SV=2	Cab39	40 kDa	0.00093	NMuMg_EV low	67NR_EV low	4T1_EV low	533_EV high	537_EV low	592_EV low	593_EV low	2776_EV high	2792_EV low	BP_EV low	LM_EV low	1.559	1	1	1	2.0735	1	2.5197	1.2224	1	8.443	3.9706	6.1722	2.687	2.365	2.0361	3.235	4.9327	1	2.422	2.1358	3.9609	7.73	4.9695	2.9163	3.0234	3.6086	3.7871	1	1	2.4999	1	1	2.4896
Dedicator of cytokinesis protein 9 OS=Mus musculus OX=10090 GN=Dock9 PE=1 SV=2	Dock9	235 kDa	0.00094	NMuMg_EV low	67NR_EV low	4T1_EV low	533_EV low	537_EV low	592_EV high	593_EV low	2776_EV high	2792_EV high	BP_EV low	LM_EV low	1	1	1	1	2.0735	1	2.5197	1	1	6.9079	1.5882	5.1435	8.9567	3.1534	2.0361	15.366	7.8924	1	4.8441	2.1358	7.9218	18.974	18.222	4.8605	14.361	15.336	9.4678	1	1	1	1	1	1
Guanine nucleotide-binding protein subunit alpha-13 OS=Mus musculus OX=10090 GN=Gna13 PE=1 SV=1	Gna13	44 kDa	0.00094	NMuMg_EV low	67NR_EV low	4T1_EV low	533_EV high	537_EV low	592_EV low	593_EV low	2776_EV high	2792_EV high	BP_EV low	LM_EV low	5.4564	1	4.0907	1.9972	2.0735	1	3.3597	2.4449	1	6.1403	4.7647	7.2009	4.4784	3.9417	3.0541	4.0438	3.9462	1	2.422	2.1358	6.9316	9.1354	9.1108	7.7768	6.8027	8.1193	8.5211	1	1	7.4996	1	1	3.7344
14-3-3 protein beta/alpha OS=Mus musculus OX=10090 GN=Ywhab PE=1 SV=3	Ywhab	28 kDa	0.00098	NMuMg_EV low	67NR_EV low	4T1_EV low	533_EV high	537_EV low	592_EV high	593_EV high	2776_EV high	2792_EV high	BP_EV low	LM_EV low	8.5744	1	1	4.993	7.2571	1	8.3991	8.5571	1	17.653	14.294	10.287	17.018	9.4601	5.0902	14.558	17.758	1	10.495	12.815	11.883	21.784	19.878	17.498	13.605	16.239	12.308	1	5.1104	9.9995	2.6945	1.5363	1
Annexin A6 OS=Mus musculus OX=10090 GN=Anxa6 PE=1 SV=3	Anxa6	76 kDa	0.001	NMuMg_EV low	67NR_EV low	4T1_EV low	533_EV high	537_EV high	592_EV high	593_EV high	2776_EV high	2792_EV high	BP_EV high	LM_EV low	4.6769	1	5.4543	12.982	23.845	3.1724	31.077	18.337	13.205	52.96	43.677	23.66	57.323	55.972	43.776	33.159	48.341	41.51	29.064	35.241	61.394	19.676	32.302	42.772	26.455	28.868	29.35	6.4071	35.773	46.248	6.2872	13.827	23.651
Phospholipid scramblase 3 OS=Mus musculus OX=10090 GN=Plscr3 PE=1 SV=1	Plscr3	32 kDa	0.001	NMuMg_EV low	67NR_EV low	4T1_EV low	533_EV low	537_EV low	592_EV high	593_EV high	2776_EV high	2792_EV low	BP_EV low	LM_EV low	5.4564	5.167	4.0907	3.9944	8.2938	1	5.0395	2.4449	1	6.1403	5.5588	7.2009	5.374	7.8834	6.1083	8.0876	9.8654	16.604	5.6514	10.679	4.9511	6.3245	7.4543	6.8047	6.0468	6.315	6.6275	1	1.2776	3.7498	1	1.5363	2.4896
Guanine nucleotide-binding protein subunit alpha-11 OS=Mus musculus OX=10090 GN=Gna11 PE=1 SV=1	Gna11	42 kDa	0.0011	NMuMg_EV low	67NR_EV low	4T1_EV low	533_EV high	537_EV high	592_EV high	593_EV high	2776_EV high	2792_EV high	BP_EV low	LM_EV low	3.118	1	1.3636	1	1.0367	1	3.3597	2.4449	1	8.443	6.353	8.2296	8.061	7.8834	3.0541	5.6613	11.839	1	4.0367	5.3395	5.9413	7.73	10.767	6.8047	7.5585	9.0214	8.5211	1	1	6.2497	1	1	2.4896
60S ribosomal protein L17 OS=Mus musculus OX=10090 GN=Rpl17 PE=1 SV=3	Rpl17	21 kDa	0.0011	NMuMg_EV high	67NR_EV low	4T1_EV low	533_EV low	537_EV low	592_EV low	593_EV low	2776_EV low	2792_EV low	BP_EV low	LM_EV low	14.031	20.668	8.1815	1	1.0367	1	10.079	1.2224	1.6506	3.0702	1.5882	1.0287	3.5827	3.1534	5.0902	1.6175	1	1	2.422	2.1358	1.9804	1	5.7978	2.9163	1.5117	7.2171	4.7339	1	6.388	3.7498	1	2.3045	4.9792
Tetraspanin-8 OS=Mus musculus OX=10090 GN=Tspan8 PE=1 SV=1	Tspan8	26 kDa	0.0011	NMuMg_EV high	67NR_EV low	4T1_EV low	533_EV low	537_EV low	592_EV low	593_EV low	2776_EV low	2792_EV low	BP_EV low	LM_EV low	19.487	46.503	9.545	1	1	1	1	1	1	1	1	1	1	1	1	1	1	1	1	1	1	1	1	1	1	1	1	1	1	1	1	1	1
60S ribosomal protein L6 OS=Mus musculus OX=10090 GN=Rpl6 PE=1 SV=3	Rpl6	34 kDa	0.0013	NMuMg_EV high	67NR_EV low	4T1_EV low	533_EV low	537_EV low	592_EV low	593_EV low	2776_EV low	2792_EV low	BP_EV low	LM_EV low	15.59	20.668	13.636	1	1.0367	1	13.439	7.3347	1.6506	1	4.7647	1	2.687	3.1534	3.0541	3.235	2.9596	1	3.2294	2.1358	4.9511	1	9.939	3.8884	3.0234	9.9235	4.7339	1	12.776	7.4996	1.7963	6.1452	4.9792
Exostosin-1 OS=Mus musculus OX=10090 GN=Ext1 PE=1 SV=1	Ext1	86 kDa	0.0013	NMuMg_EV low	67NR_EV low	4T1_EV low	533_EV low	537_EV low	592_EV low	593_EV low	2776_EV low	2792_EV low	BP_EV low	LM_EV high	3.118	1	2.7272	1	1	1	1	1	1	3.0702	3.9706	3.0861	2.687	1.5767	1.018	5.6613	3.9462	1	2.422	1	1	3.5136	1.6565	1.9442	2.2676	1.8043	1.8936	4.0044	1	1.2499	9.8799	8.4497	3.7344
ATP-dependent 6-phosphofructokinase, liver type OS=Mus musculus OX=10090 GN=Pfkl PE=1 SV=4	Pfkl	85 kDa	0.0013	NMuMg_EV low	67NR_EV low	4T1_EV low	533_EV low	537_EV low	592_EV low	593_EV low	2776_EV high	2792_EV high	BP_EV low	LM_EV low	1	1	1	1	1	1	1.6798	1	1	1	1	1	1	1	1	1	1	1	1	1	1	2.1082	7.4543	1.9442	3.7793	6.315	3.7871	1	1	1.2499	1	1	1
Transmembrane protein 176B OS=Mus musculus OX=10090 GN=Tmem176b PE=1 SV=1	Tmem176b	28 kDa	0.0014	NMuMg_EV high	67NR_EV low	4T1_EV low	533_EV low	537_EV low	592_EV low	593_EV low	2776_EV low	2792_EV low	BP_EV low	LM_EV low	20.267	41.336	12.272	1.9972	7.2571	1	8.3991	2.4449	1	5.3728	5.5588	2.0574	2.687	4.7301	2.0361	4.8525	4.9327	1	8.0734	6.4074	1.9804	9.1354	3.313	9.7209	11.338	7.2171	12.308	1	2.5552	3.7498	1	1.5363	4.9792
Heat shock protein 105 kDa OS=Mus musculus OX=10090 GN=Hsph1 PE=1 SV=2	Hsph1	96 kDa	0.0014	NMuMg_EV low	67NR_EV low	4T1_EV low	533_EV low	537_EV low	592_EV low	593_EV low	2776_EV high	2792_EV high	BP_EV low	LM_EV low	1	1	1	1	1	1	1.6798	1	1	1.5351	2.3824	3.0861	1.7913	1	1	1	1	1	1	1	4.9511	4.2164	4.1413	3.8884	4.5351	2.7064	1.8936	1	1	1	1	1	1
Transmembrane protein 106B OS=Mus musculus OX=10090 GN=Tmem106b PE=1 SV=1	Tmem106b	31 kDa	0.0014	NMuMg_EV high	67NR_EV low	4T1_EV low	533_EV low	537_EV low	592_EV low	593_EV low	2776_EV low	2792_EV low	BP_EV low	LM_EV low	4.6769	10.334	2.7272	1	1	1	1	1	1	1	1	1	1	1	1	1	1	1	1	1	1	1	1	1	1.5117	1	1	1	1	1	1	1	1
14-3-3 protein zeta/delta OS=Mus musculus OX=10090 GN=Ywhaz PE=1 SV=1	Ywhaz	28 kDa	0.0015	NMuMg_EV low	67NR_EV low	4T1_EV low	533_EV high	537_EV high	592_EV high	593_EV high	2776_EV high	2792_EV high	BP_EV low	LM_EV low	15.59	20.668	10.909	11.983	18.661	1	18.478	23.227	6.6023	30.702	26.206	24.689	26.87	25.227	17.307	26.689	31.569	27.673	15.34	27.766	28.717	35.136	39.756	30.135	26.455	33.379	24.616	8.0089	20.442	26.249	11.676	12.29	17.427
Integrin beta-4 OS=Mus musculus OX=10090 GN=Itgb4 PE=1 SV=1	Itgb4	202 kDa	0.0015	NMuMg_EV low	67NR_EV low	4T1_EV low	533_EV low	537_EV low	592_EV high	593_EV high	2776_EV high	2792_EV high	BP_EV low	LM_EV low	12.472	31.002	4.0907	2.9958	19.698	1	17.638	8.5571	1	6.9079	3.1765	10.287	16.122	9.4601	8.1443	21.836	26.637	11.069	16.147	22.426	26.736	42.164	27.332	27.219	20.408	23.456	34.084	1	2.5552	12.499	1	1	4.9792
Ras-related protein Ral-A OS=Mus musculus OX=10090 GN=Rala PE=1 SV=1	Rala	24 kDa	0.0015	NMuMg_EV low	67NR_EV low	4T1_EV low	533_EV high	537_EV low	592_EV low	593_EV high	2776_EV high	2792_EV high	BP_EV low	LM_EV low	6.2359	1	2.7272	1	4.1469	1	5.0395	3.6673	1.6506	8.443	4.7647	4.1148	5.374	5.5184	4.0722	4.8525	6.9058	1	4.0367	5.3395	5.9413	9.8382	7.4543	9.7209	7.5585	5.4128	6.6275	1	1	4.9997	1	1	1
Annexin A7 OS=Mus musculus OX=10090 GN=Anxa7 PE=1 SV=2	Anxa7	50 kDa	0.0016	NMuMg_EV low	67NR_EV low	4T1_EV low	533_EV low	537_EV low	592_EV high	593_EV high	2776_EV high	2792_EV high	BP_EV low	LM_EV low	1.559	1	1	1	5.1836	1	7.5592	7.3347	1	6.1403	4.7647	2.0574	5.374	5.5184	3.0541	6.4701	8.8789	16.604	6.4587	10.679	7.9218	8.4327	9.1108	10.693	15.117	5.4128	12.308	1	7.6656	2.4999	1	1	1.2448
40S ribosomal protein S6 OS=Mus musculus OX=10090 GN=Rps6 PE=1 SV=1	Rps6	29 kDa	0.0016	NMuMg_EV high	67NR_EV low	4T1_EV low	533_EV low	537_EV low	592_EV low	593_EV low	2776_EV low	2792_EV low	BP_EV low	LM_EV low	10.913	10.334	5.4543	1	1.0367	1	7.5592	3.6673	1.6506	2.3026	1.5882	1.0287	3.5827	2.365	4.0722	2.4263	1	1	1.6147	1	2.9707	1	6.626	2.9163	2.2676	6.315	2.8404	1.6018	3.8328	3.7498	1	1	2.4896
MARCKS-related protein OS=Mus musculus OX=10090 GN=Marcksl1 PE=1 SV=2	Marcksl1	20 kDa	0.0016	NMuMg_EV low	67NR_EV low	4T1_EV low	533_EV high	537_EV low	592_EV low	593_EV low	2776_EV high	2792_EV high	BP_EV low	LM_EV low	1	1	1	1	1.0367	1	1.6798	1.2224	1	5.3728	3.1765	2.0574	3.5827	1.5767	1	1.6175	2.9596	1	1	1.0679	1.9804	3.5136	4.1413	2.9163	3.0234	2.7064	1.8936	1	1	1.2499	1	1	1.2448
GTPase NRas OS=Mus musculus OX=10090 GN=Nras PE=1 SV=1	Nras	21 kDa	0.0017	NMuMg_EV low	67NR_EV low	4T1_EV low	533_EV high	537_EV high	592_EV high	593_EV high	2776_EV high	2792_EV high	BP_EV low	LM_EV low	3.118	5.167	1.3636	1	6.2204	1	5.8794	3.6673	1.6506	6.1403	4.7647	8.2296	5.374	5.5184	4.0722	4.8525	7.8924	5.5346	4.0367	7.4753	7.9218	5.6218	7.4543	7.7768	6.0468	6.315	6.6275	1	1.2776	3.7498	1	1	1.2448
CUGBP Elav-like family member 1 OS=Mus musculus OX=10090 GN=Celf1 PE=1 SV=2	Celf1	52 kDa	0.0017	NMuMg_EV high	67NR_EV low	4T1_EV low	533_EV low	537_EV low	592_EV low	593_EV low	2776_EV low	2792_EV low	BP_EV low	LM_EV low	7.0154	5.167	1.3636	1	1	1	1	1	1	1	1	1	1	1	1	1	1	1	1	1	1	1	1	1	1	1	1	1	1	1	1	1	1
Elongation factor 1-alpha 1 OS=Mus musculus OX=10090 GN=Eef1a1 PE=1 SV=3	Eef1a1	50 kDa	0.0018	NMuMg_EV low	67NR_EV high	4T1_EV low	533_EV high	537_EV high	592_EV high	593_EV high	2776_EV low	2792_EV low	BP_EV low	LM_EV low	17.928	15.501	16.363	27.961	38.359	34.897	39.476	45.231	39.614	33.004	37.324	47.32	42.992	44.936	47.848	37.203	42.421	99.623	32.294	41.648	40.599	14.757	24.019	19.442	22.676	30.673	24.616	12.013	29.385	23.749	10.778	10.754	21.162
Monocarboxylate transporter 1 OS=Mus musculus OX=10090 GN=Slc16a1 PE=1 SV=1	Slc16a1	53 kDa	0.0018	NMuMg_EV high	67NR_EV low	4T1_EV low	533_EV high	537_EV high	592_EV high	593_EV high	2776_EV high	2792_EV high	BP_EV low	LM_EV low	7.7949	15.501	4.0907	2.9958	5.1836	1	5.8794	6.1122	1.6506	14.583	9.5294	10.287	11.644	7.8834	7.1263	11.323	11.839	13.837	9.6881	7.4753	6.9316	15.46	11.596	10.693	8.3144	9.0214	7.5743	3.2036	7.6656	6.2497	3.5927	3.0726	7.4688
Cytoplasmic dynein 1 heavy chain 1 OS=Mus musculus OX=10090 GN=Dync1h1 PE=1 SV=2	Dync1h1	532 kDa	0.002	NMuMg_EV low	67NR_EV low	4T1_EV low	533_EV low	537_EV low	592_EV low	593_EV low	2776_EV high	2792_EV high	BP_EV low	LM_EV low	10.913	5.167	2.7272	1	1	1	15.958	1	1	3.8377	8.7353	1	7.1654	6.3067	1	5.6613	3.9462	1	5.6514	1.0679	5.9413	6.3245	36.443	12.637	34.769	38.792	17.042	9.6107	3.8328	18.749	1.7963	3.0726	2.4896
Galectin-1 OS=Mus musculus OX=10090 GN=Lgals1 PE=1 SV=3	Lgals1	15 kDa	0.002	NMuMg_EV low	67NR_EV low	4T1_EV low	533_EV high	537_EV high	592_EV high	593_EV high	2776_EV high	2792_EV high	BP_EV low	LM_EV low	2.3385	1	1.3636	1.9972	5.1836	1	7.5592	3.6673	1.6506	8.443	7.1471	6.1722	8.061	7.8834	4.0722	4.8525	5.9193	8.3019	3.2294	5.3395	5.9413	7.0273	8.2825	6.8047	5.291	6.315	6.6275	4.0044	2.5552	6.2497	1.7963	1	3.7344
Lymphocyte antigen 75 OS=Mus musculus OX=10090 GN=Ly75 PE=1 SV=2	Ly75	197 kDa	0.002	NMuMg_EV low	67NR_EV low	4T1_EV low	533_EV high	537_EV high	592_EV high	593_EV low	2776_EV low	2792_EV low	BP_EV low	LM_EV low	1	1	1	1	5.1836	1	3.3597	1.2224	1	7.6754	5.5588	5.1435	8.061	9.4601	4.0722	5.6613	6.9058	1	4.8441	1.0679	1	2.8109	3.313	2.9163	2.2676	1.8043	1.8936	1	1.2776	2.4999	1	1	1.2448
Plexin-B2 OS=Mus musculus OX=10090 GN=Plxnb2 PE=1 SV=1	Plxnb2	206 kDa	0.0021	NMuMg_EV high	67NR_EV low	4T1_EV low	533_EV high	537_EV high	592_EV high	593_EV low	2776_EV high	2792_EV high	BP_EV low	LM_EV low	40.533	41.336	14.999	6.9902	31.102	1	15.958	6.1122	1.6506	34.539	23.029	28.803	34.036	29.957	13.235	25.88	31.569	5.5346	12.11	20.29	17.824	43.569	43.069	26.247	27.966	32.477	21.776	1	3.8328	12.499	1	1.5363	2.4896
Alpha-enolase OS=Mus musculus OX=10090 GN=Eno1 PE=1 SV=3	Eno1	47 kDa	0.0023	NMuMg_EV low	67NR_EV low	4T1_EV low	533_EV high	537_EV high	592_EV low	593_EV low	2776_EV high	2792_EV high	BP_EV low	LM_EV low	38.974	36.169	25.908	16.976	31.102	1	25.197	36.673	11.554	42.982	42.882	34.976	50.158	48.877	33.595	21.836	35.516	5.5346	23.413	35.241	25.746	44.974	69.573	43.744	50.642	62.248	48.286	16.018	34.495	39.998	24.251	20.74	28.631
Collagen alpha-1(XII) chain OS=Mus musculus OX=10090 GN=Col12a1 PE=2 SV=3	Col12a1	340 kDa	0.0023	NMuMg_EV high	67NR_EV low	4T1_EV low	533_EV low	537_EV low	592_EV low	593_EV low	2776_EV low	2792_EV low	BP_EV low	LM_EV low	57.682	56.837	136.36	35.95	4.1469	1	1	1.2224	1	13.816	49.235	10.287	10.748	27.592	5.0902	23.454	13.812	1	32.294	5.3395	1.9804	14.757	39.756	21.386	2.2676	20.749	1	10.412	3.8328	1	15.269	26.885	3.7344
Formin-like protein 2 OS=Mus musculus OX=10090 GN=Fmnl2 PE=1 SV=2	Fmnl2	123 kDa	0.0024	NMuMg_EV low	67NR_EV low	4T1_EV low	533_EV high	537_EV low	592_EV low	593_EV high	2776_EV high	2792_EV high	BP_EV low	LM_EV low	1	1	1	1	7.2571	1	7.5592	1.2224	1	9.2105	5.5588	7.2009	8.061	6.3067	1.018	8.8963	7.8924	1	6.4587	6.4074	8.912	14.757	12.424	7.7768	6.8027	8.1193	14.202	1	1	2.4999	1	1	3.7344
Protein kinase C and casein kinase substrate in neurons protein 2 OS=Mus musculus OX=10090 GN=Pacsin2 PE=1 SV=1	Pacsin2	56 kDa	0.0024	NMuMg_EV low	67NR_EV high	4T1_EV low	533_EV high	537_EV high	592_EV high	593_EV high	2776_EV low	2792_EV high	BP_EV low	LM_EV low	1.559	1	1.3636	3.9944	9.3306	1	8.3991	9.7796	3.3012	7.6754	8.7353	6.1722	8.9567	10.248	7.1263	7.2788	9.8654	13.837	6.4587	6.4074	5.9413	4.9191	5.7978	3.8884	6.0468	6.315	5.6807	1	1.2776	6.2497	1	2.3045	4.9792
Annexin A4 OS=Mus musculus OX=10090 GN=Anxa4 PE=1 SV=4	Anxa4	36 kDa	0.0025	NMuMg_EV low	67NR_EV low	4T1_EV low	533_EV high	537_EV high	592_EV high	593_EV high	2776_EV high	2792_EV high	BP_EV high	LM_EV low	12.472	10.334	14.999	2.9958	9.3306	1	11.759	13.447	6.6023	17.653	15.882	13.373	19.705	18.132	16.289	12.94	21.704	16.604	8.0734	18.154	16.834	11.244	19.878	22.358	22.676	17.141	25.563	5.6062	15.331	21.249	4.4909	5.3771	8.7136
V-type proton ATPase subunit B, brain isoform OS=Mus musculus OX=10090 GN=Atp6v1b2 PE=1 SV=1	Atp6v1b2	57 kDa	0.0025	NMuMg_EV high	67NR_EV low	4T1_EV low	533_EV low	537_EV low	592_EV low	593_EV low	2776_EV low	2792_EV low	BP_EV low	LM_EV low	5.4564	5.167	1.3636	1	1.0367	1	1	1	1	1	1	1	1	1.5767	1	1	1	1	1	1	1	1	2.4848	1	1.5117	1.8043	1	1	1	1	1	1	1
40S ribosomal protein S2 OS=Mus musculus OX=10090 GN=Rps2 PE=1 SV=3	Rps2	31 kDa	0.0027	NMuMg_EV high	67NR_EV low	4T1_EV low	533_EV low	537_EV low	592_EV low	593_EV low	2776_EV low	2792_EV low	BP_EV low	LM_EV low	26.503	25.835	19.09	2.9958	8.2938	1	17.638	13.447	6.6023	8.443	11.118	3.0861	11.644	11.037	10.18	7.2788	6.9058	5.5346	8.8808	9.6111	10.892	2.1082	14.08	7.7768	6.0468	15.336	10.415	1.6018	11.498	17.499	2.6945	6.1452	9.9584
Myelin regulatory factor OS=Mus musculus OX=10090 GN=Myrf PE=1 SV=2	Myrf	123 kDa	0.0028	NMuMg_EV high	67NR_EV low	4T1_EV low	533_EV low	537_EV low	592_EV low	593_EV low	2776_EV low	2792_EV low	BP_EV low	LM_EV low	7.7949	5.167	1.3636	1	1	1	1	1	1	1	1	1	1	1	1	1	1	1	1	1	1	1	1	1	1	1	1	1	1	1	1	1	1
60S ribosomal protein L18 OS=Mus musculus OX=10090 GN=Rpl18 PE=1 SV=3	Rpl18	22 kDa	0.003	NMuMg_EV high	67NR_EV low	4T1_EV low	533_EV low	537_EV low	592_EV low	593_EV low	2776_EV low	2792_EV low	BP_EV low	LM_EV low	13.251	31.002	9.545	1	1	1	7.5592	2.4449	1	1.5351	1	1.0287	2.687	1.5767	4.0722	1	2.9596	1	1.6147	2.1358	2.9707	1	5.7978	3.8884	1.5117	6.315	4.7339	1	3.8328	7.4996	1	2.3045	7.4688
Copine-1 OS=Mus musculus OX=10090 GN=Cpne1 PE=1 SV=1	Cpne1	59 kDa	0.003	NMuMg_EV low	67NR_EV low	4T1_EV low	533_EV high	537_EV low	592_EV low	593_EV low	2776_EV high	2792_EV high	BP_EV low	LM_EV low	2.3385	1	1	1	1	1	1.6798	1	1	5.3728	3.1765	2.0574	2.687	3.1534	1.018	4.0438	2.9596	1	1.6147	2.1358	2.9707	4.9191	3.313	5.8326	7.5585	1.8043	6.6275	1	1	1.2499	1	1	1
Hepatocyte growth factor-regulated tyrosine kinase substrate OS=Mus musculus OX=10090 GN=Hgs PE=1 SV=2	Hgs	86 kDa	0.0031	NMuMg_EV low	67NR_EV low	4T1_EV low	533_EV low	537_EV low	592_EV low	593_EV low	2776_EV high	2792_EV low	BP_EV low	LM_EV low	6.2359	1	1.3636	1	3.1102	1	4.1996	1.2224	1	1.5351	1	1	1.7913	3.1534	1	1.6175	1	1	4.8441	3.2037	1.9804	13.352	3.313	14.581	6.0468	1.8043	2.8404	1	1	1	1	1	1
Peroxiredoxin-2 OS=Mus musculus OX=10090 GN=Prdx2 PE=1 SV=3	Prdx2	22 kDa	0.0031	NMuMg_EV low	67NR_EV low	4T1_EV low	533_EV low	537_EV high	592_EV high	593_EV high	2776_EV high	2792_EV low	BP_EV low	LM_EV low	1	1	1	1	3.1102	1	2.5197	1.2224	1	3.0702	3.1765	1.0287	5.374	4.7301	3.0541	4.0438	5.9193	1	3.2294	2.1358	3.9609	4.2164	4.9695	3.8884	3.7793	1.8043	1.8936	1	1	1.2499	1	1	1
Cytoplasmic protein NCK2 OS=Mus musculus OX=10090 GN=Nck2 PE=1 SV=1	Nck2	43 kDa	0.0031	NMuMg_EV low	67NR_EV low	4T1_EV low	533_EV high	537_EV low	592_EV low	593_EV low	2776_EV low	2792_EV low	BP_EV low	LM_EV low	1	1	1	1	1	1	1	1	1	14.583	8.7353	3.0861	3.5827	1	1	1	1	1	1	1	1	7.73	1	2.9163	1	1	1	1	1	1	1	1	1.2448
Tight junction protein ZO-1 OS=Mus musculus OX=10090 GN=Tjp1 PE=1 SV=2	Tjp1	195 kDa	0.0031	NMuMg_EV high	67NR_EV low	4T1_EV low	533_EV low	537_EV low	592_EV low	593_EV low	2776_EV high	2792_EV low	BP_EV low	LM_EV low	6.2359	5.167	1	1	1	1	1	1.2224	1	3.0702	1.5882	1.0287	2.687	3.9417	1	2.4263	1	1	1	1	1	6.3245	3.313	4.8605	1.5117	1	2.8404	1	1	1	1	1	1
Lactadherin OS=Mus musculus OX=10090 GN=Mfge8 PE=1 SV=3	Mfge8	51 kDa	0.0034	NMuMg_EV high	67NR_EV low	4T1_EV low	533_EV high	537_EV high	592_EV high	593_EV low	2776_EV high	2792_EV high	BP_EV low	LM_EV low	72.492	134.34	64.088	26.962	60.13	19.035	52.075	57.455	31.361	132.78	73.853	110.07	102.11	74.893	54.974	99.477	101.61	149.43	57.321	69.414	51.492	141.25	59.634	109.85	95.237	49.618	88.998	22.425	51.104	49.997	28.741	41.48	51.037
SWI/SNF-related matrix-associated actin-dependent regulator of chromatin subfamily A member 5 OS=Mus musculus OX=10090 GN=Smarca5 PE=1 SV=1	Smarca5	122 kDa	0.0034	NMuMg_EV high	67NR_EV low	4T1_EV low	533_EV low	537_EV low	592_EV low	593_EV low	2776_EV low	2792_EV low	BP_EV low	LM_EV low	4.6769	5.167	1	1	1	1	1	1	1	1	1	1	1	1	1	1	1	1	1	1	1	1	1	1	1	1	1	1	1	1	1	1	1
Transmembrane protease serine 11E OS=Mus musculus OX=10090 GN=Tmprss11e PE=1 SV=2	Tmprss11e	48 kDa	0.0036	NMuMg_EV low	67NR_EV low	4T1_EV high	533_EV high	537_EV high	592_EV high	593_EV high	2776_EV low	2792_EV low	BP_EV low	LM_EV low	1	1	1	12.982	29.028	1	12.599	9.7796	1	13.048	13.5	14.402	16.122	19.709	18.325	15.366	20.717	8.3019	9.6881	27.766	13.863	1	1.6565	1	3.7793	1.8043	1.8936	1	2.5552	9.9995	1	3.0726	2.4896
USP6 N-terminal-like protein OS=Mus musculus OX=10090 GN=Usp6nl PE=1 SV=2	Usp6nl	94 kDa	0.0036	NMuMg_EV low	67NR_EV low	4T1_EV low	533_EV low	537_EV low	592_EV low	593_EV low	2776_EV high	2792_EV low	BP_EV low	LM_EV low	1	1	1	1	1	1	1	1	1	2.3026	1.5882	2.0574	1.7913	1	1	2.4263	1.9731	1	1.6147	1	1.9804	2.8109	4.9695	1.9442	2.2676	1	1.8936	1	1	1	1	1	1
Laminin subunit alpha-3 OS=Mus musculus OX=10090 GN=Lama3 PE=1 SV=4	Lama3	366 kDa	0.0037	NMuMg_EV low	67NR_EV low	4T1_EV low	533_EV low	537_EV low	592_EV low	593_EV low	2776_EV low	2792_EV low	BP_EV high	LM_EV high	1	1	1	22.968	8.2938	1	1	3.6673	1	1	1	1	1	1	3.0541	1	1	1	5.6514	1	6.9316	1	1	1	1	1	1	28.031	25.552	4.9997	35.029	27.654	4.9792
Protein FAM234A OS=Mus musculus OX=10090 GN=Fam234a PE=1 SV=1	Fam234a	61 kDa	0.0037	NMuMg_EV high	67NR_EV low	4T1_EV low	533_EV low	537_EV low	592_EV low	593_EV low	2776_EV high	2792_EV high	BP_EV low	LM_EV low	3.8974	10.334	1.3636	1	1.0367	1	1.6798	1	1	7.6754	1.5882	2.0574	5.374	2.365	1	5.6613	5.9193	1	1.6147	3.2037	1	8.4327	8.2825	7.7768	6.0468	5.4128	5.6807	1	1	1.2499	1	1	1
Slit homolog 2 protein OS=Mus musculus OX=10090 GN=Slit2 PE=2 SV=2	Slit2	169 kDa	0.0037	NMuMg_EV high	67NR_EV low	4T1_EV low	533_EV low	537_EV low	592_EV low	593_EV low	2776_EV low	2792_EV low	BP_EV low	LM_EV low	4.6769	1	4.0907	1	1	1	1	1	1	1	1	1	1	1	1	1	1	1	1	1	1	1	1	1	1	1	1	1	1	1	1	1	1
Neutral alpha-glucosidase AB OS=Mus musculus OX=10090 GN=Ganab PE=1 SV=1	Ganab	107 kDa	0.0038	NMuMg_EV high	67NR_EV low	4T1_EV low	533_EV low	537_EV low	592_EV low	593_EV low	2776_EV low	2792_EV low	BP_EV low	LM_EV low	7.7949	1	6.8179	1	1.0367	1	1	1	1	1	1	1	1	1	1	1	1	1	1	1	1	1	1	1	1	1	1	1	1	1.2499	1	1	1.2448
Unconventional myosin-Ic OS=Mus musculus OX=10090 GN=Myo1c PE=1 SV=2	Myo1c	122 kDa	0.0039	NMuMg_EV low	67NR_EV low	4T1_EV low	533_EV high	537_EV high	592_EV low	593_EV high	2776_EV high	2792_EV high	BP_EV low	LM_EV low	14.031	1	9.545	1	17.624	1	17.638	9.7796	1	27.632	17.471	25.717	30.453	21.285	17.307	20.219	23.677	2.7673	16.954	16.019	21.785	27.406	28.989	32.079	21.164	24.358	30.297	1	3.8328	19.999	1	1.5363	16.182
Transforming protein RhoA OS=Mus musculus OX=10090 GN=Rhoa PE=1 SV=1	Rhoa	22 kDa	0.0039	NMuMg_EV high	67NR_EV high	4T1_EV low	533_EV high	537_EV high	592_EV high	593_EV high	2776_EV high	2792_EV high	BP_EV low	LM_EV low	16.369	10.334	10.909	6.9902	13.477	1	11.759	12.224	11.554	12.281	13.5	18.516	11.644	13.402	14.253	12.131	15.785	19.371	12.917	19.222	10.892	20.379	17.393	11.665	12.849	9.9235	12.308	3.2036	5.1104	4.9997	3.5927	5.3771	11.203
Spondin-1 OS=Mus musculus OX=10090 GN=Spon1 PE=1 SV=1	Spon1	91 kDa	0.0039	NMuMg_EV high	67NR_EV low	4T1_EV low	533_EV high	537_EV low	592_EV low	593_EV low	2776_EV low	2792_EV low	BP_EV high	LM_EV high	14.81	20.668	23.181	9.9861	5.1836	1	10.919	8.5571	1.6506	6.9079	15.088	16.459	6.2697	8.6718	16.289	11.323	7.8924	8.3019	11.303	5.3395	8.912	8.4327	9.1108	7.7768	7.5585	13.532	12.308	10.412	19.164	11.249	16.167	17.668	19.917
40S ribosomal protein S23 OS=Mus musculus OX=10090 GN=Rps23 PE=1 SV=3	Rps23	16 kDa	0.0039	NMuMg_EV high	67NR_EV low	4T1_EV low	533_EV low	537_EV low	592_EV low	593_EV low	2776_EV low	2792_EV low	BP_EV low	LM_EV low	6.2359	5.167	1.3636	1	1.0367	1	2.5197	1.2224	1	1.5351	1	1	1.7913	1.5767	1.018	1	1	1	1	1.0679	1	1	1.6565	1	1	1	1	1	1.2776	1.2499	1	1	1.2448
NEDD4-like E3 ubiquitin-protein ligase WWP2 OS=Mus musculus OX=10090 GN=Wwp2 PE=1 SV=1	Wwp2	99 kDa	0.004	NMuMg_EV low	67NR_EV high	4T1_EV high	533_EV high	537_EV high	592_EV high	593_EV high	2776_EV low	2792_EV low	BP_EV low	LM_EV low	3.118	5.167	1	11.983	19.698	1	10.919	9.7796	1.6506	14.583	10.324	8.2296	12.539	14.19	7.1263	16.984	10.852	5.5346	13.725	13.883	8.912	4.2164	2.4848	1	3.0234	2.7064	2.8404	1	1	1	1	1	1.2448
Vascular cell adhesion protein 1 OS=Mus musculus OX=10090 GN=Vcam1 PE=1 SV=1	Vcam1	81 kDa	0.004	NMuMg_EV low	67NR_EV low	4T1_EV low	533_EV high	537_EV high	592_EV high	593_EV low	2776_EV high	2792_EV low	BP_EV low	LM_EV low	1	1	1	1	1	1	1	1	1	14.583	7.9412	5.1435	8.9567	7.8834	1	7.2788	8.8789	1	2.422	1.0679	1	7.0273	7.4543	5.8326	1.5117	1	1.8936	1	1	7.4996	1	1	1
GTP-binding protein 4 OS=Mus musculus OX=10090 GN=Gtpbp4 PE=1 SV=3	Gtpbp4	74 kDa	0.004	NMuMg_EV high	67NR_EV low	4T1_EV low	533_EV low	537_EV low	592_EV low	593_EV low	2776_EV low	2792_EV low	BP_EV low	LM_EV low	6.2359	5.167	1	1	1	1	1	1	1	1	1	1	1	1	1	1	1	1	1	1	1	1	1	1	1	1	1	1	1	1	1	1	1
Adhesion G protein-coupled receptor E5 OS=Mus musculus OX=10090 GN=Adgre5 PE=1 SV=2	Adgre5	90 kDa	0.004	NMuMg_EV high	67NR_EV low	4T1_EV low	533_EV low	537_EV low	592_EV low	593_EV low	2776_EV low	2792_EV low	BP_EV low	LM_EV low	6.2359	5.167	1	1	1	1	1	1	1	1	1	1	1	1	1	1	1	1	1	1	1	1	1	1	1	1	1	1	1	1	1	1	1
Mitogen-activated protein kinase kinase kinase kinase 4 OS=Mus musculus OX=10090 GN=Map4k4 PE=1 SV=1	Map4k4	141 kDa	0.0041	NMuMg_EV low	67NR_EV low	4T1_EV low	533_EV high	537_EV low	592_EV low	593_EV low	2776_EV high	2792_EV high	BP_EV low	LM_EV low	6.2359	1	1	1	8.2938	1	3.3597	2.4449	1	9.9781	6.353	4.1148	7.1654	7.8834	1	8.0876	7.8924	1	5.6514	7.4753	1	14.055	9.939	10.693	6.8027	7.2171	8.5211	1	1	1.2499	1	1	1.2448
Integrin beta-1 OS=Mus musculus OX=10090 GN=Itgb1 PE=1 SV=1	Itgb1	88 kDa	0.0044	NMuMg_EV low	67NR_EV low	4T1_EV low	533_EV high	537_EV high	592_EV high	593_EV high	2776_EV high	2792_EV high	BP_EV low	LM_EV low	43.651	72.338	29.999	35.95	88.122	22.207	68.033	63.567	29.71	95.943	69.883	76.123	77.028	77.258	54.974	83.302	114.44	107.93	67.817	93.976	65.355	80.111	96.905	80.684	69.538	96.529	77.636	16.018	51.104	56.247	23.352	29.19	52.282
Annexin A3 OS=Mus musculus OX=10090 GN=Anxa3 PE=1 SV=4	Anxa3	36 kDa	0.0044	NMuMg_EV high	67NR_EV low	4T1_EV low	533_EV high	537_EV high	592_EV high	593_EV high	2776_EV high	2792_EV high	BP_EV low	LM_EV low	10.133	15.501	24.544	9.9861	19.698	6.3449	18.478	15.892	14.855	23.794	15.882	15.43	25.974	28.38	24.433	16.175	23.677	27.673	18.569	21.358	25.746	17.568	19.05	29.163	21.92	21.651	33.137	2.4027	16.609	16.249	5.389	4.6089	9.9584
Solute carrier family 2, facilitated glucose transporter member 1 OS=Mus musculus OX=10090 GN=Slc2a1 PE=1 SV=4	Slc2a1	54 kDa	0.0045	NMuMg_EV low	67NR_EV low	4T1_EV high	533_EV low	537_EV low	592_EV high	593_EV low	2776_EV high	2792_EV high	BP_EV low	LM_EV low	3.8974	1	4.0907	2.9958	8.2938	15.862	5.8794	7.3347	6.6023	6.9079	6.353	6.1722	7.1654	7.0951	5.0902	7.2788	9.8654	13.837	4.0367	7.4753	6.9316	11.946	10.767	9.7209	12.849	13.532	11.361	4.0044	8.9432	6.2497	4.4909	5.3771	4.9792
Extracellular sulfatase Sulf-2 OS=Mus musculus OX=10090 GN=Sulf2 PE=2 SV=2	Sulf2	101 kDa	0.0045	NMuMg_EV high	67NR_EV low	4T1_EV low	533_EV high	537_EV low	592_EV low	593_EV low	2776_EV low	2792_EV low	BP_EV low	LM_EV low	6.2359	10.334	6.8179	1	1	1	1	1	1	1.5351	1.5882	12.344	1	1	2.0361	1	1	1	2.422	1	1.9804	1	1	1	1	1	1	1	1	1	1	1	1
14-3-3 protein epsilon OS=Mus musculus OX=10090 GN=Ywhae PE=1 SV=1	Ywhae	29 kDa	0.0047	NMuMg_EV low	67NR_EV low	4T1_EV low	533_EV high	537_EV high	592_EV high	593_EV low	2776_EV high	2792_EV high	BP_EV low	LM_EV low	9.3539	5.167	5.4543	8.9875	14.514	1	13.439	17.114	1	26.864	18.265	14.402	23.287	18.132	12.217	21.028	28.61	11.069	13.725	16.019	12.873	30.92	32.302	22.358	21.164	27.064	15.149	3.2036	12.776	21.249	4.4909	6.9134	9.9584
Tyrosine-protein kinase Yes OS=Mus musculus OX=10090 GN=Yes1 PE=1 SV=3	Yes1	61 kDa	0.0048	NMuMg_EV low	67NR_EV low	4T1_EV low	533_EV high	537_EV high	592_EV high	593_EV high	2776_EV high	2792_EV high	BP_EV low	LM_EV low	5.4564	5.167	4.0907	1.9972	7.2571	1	5.8794	6.1122	1.6506	10.746	7.1471	12.344	8.9567	7.0951	8.1443	8.0876	8.8789	5.5346	7.2661	6.4074	10.892	7.73	8.2825	12.637	6.0468	9.9235	10.415	1	3.8328	7.4996	1	1.5363	4.9792
Reticulon-4 OS=Mus musculus OX=10090 GN=Rtn4 PE=1 SV=2	Rtn4	127 kDa	0.0049	NMuMg_EV low	67NR_EV low	4T1_EV low	533_EV low	537_EV low	592_EV low	593_EV low	2776_EV high	2792_EV high	BP_EV low	LM_EV low	4.6769	5.167	1.3636	1	1	1	2.5197	1	1	3.0702	3.9706	1	2.687	3.1534	1.018	1.6175	1	1	1.6147	1.0679	3.9609	2.8109	5.7978	7.7768	13.605	5.4128	6.6275	2.4027	5.1104	4.9997	1	2.3045	4.9792
Proline-, glutamic acid- and leucine-rich protein 1 OS=Mus musculus OX=10090 GN=Pelp1 PE=1 SV=2	Pelp1	118 kDa	0.0049	NMuMg_EV high	67NR_EV low	4T1_EV low	533_EV low	537_EV low	592_EV low	593_EV low	2776_EV low	2792_EV low	BP_EV low	LM_EV low	4.6769	5.167	1	1	1	1	1	1	1	1	1	1	1	1	1	1	1	1	1	1	1	1	1	1	1	1.8043	1	1	1	1	1	1	1.2448
Serine protease HTRA1 OS=Mus musculus OX=10090 GN=Htra1 PE=1 SV=2	Htra1	51 kDa	0.005	NMuMg_EV low	67NR_EV high	4T1_EV high	533_EV high	537_EV high	592_EV high	593_EV high	2776_EV high	2792_EV high	BP_EV high	LM_EV high	1	5.167	1	42.94	53.91	50.759	36.956	42.786	54.469	37.61	58.765	26.746	47.471	61.491	26.469	57.422	42.421	66.416	58.936	63.006	27.726	37.244	41.413	68.047	58.956	45.107	71.956	40.044	40.883	81.246	56.585	63.757	89.626
Tyrosine-protein kinase Lyn OS=Mus musculus OX=10090 GN=Lyn PE=1 SV=4	Lyn	59 kDa	0.0051	NMuMg_EV low	67NR_EV low	4T1_EV low	533_EV high	537_EV high	592_EV high	593_EV high	2776_EV high	2792_EV high	BP_EV low	LM_EV low	4.6769	5.167	2.7272	1	4.1469	1	4.1996	4.8898	1	9.2105	3.9706	7.2009	7.1654	4.7301	4.0722	8.0876	9.8654	5.5346	3.2294	7.4753	7.9218	5.6218	8.2825	7.7768	4.5351	6.315	7.5743	1	1	4.9997	1	1	3.7344
Laminin subunit beta-1 OS=Mus musculus OX=10090 GN=Lamb1 PE=1 SV=3	Lamb1	197 kDa	0.0052	NMuMg_EV low	67NR_EV low	4T1_EV high	533_EV low	537_EV high	592_EV low	593_EV high	2776_EV low	2792_EV low	BP_EV high	LM_EV high	1	1	1	35.95	30.065	1	22.678	12.224	1.6506	9.2105	8.7353	4.1148	17.913	15.767	26.469	12.131	8.8789	2.7673	25.835	16.019	20.795	3.5136	1.6565	9.7209	3.7793	2.7064	5.6807	26.429	24.275	19.999	22.454	13.059	14.938
Collagen and calcium-binding EGF domain-containing protein 1 OS=Mus musculus OX=10090 GN=Ccbe1 PE=2 SV=2	Ccbe1	44 kDa	0.0055	NMuMg_EV low	67NR_EV low	4T1_EV low	533_EV high	537_EV low	592_EV high	593_EV high	2776_EV high	2792_EV high	BP_EV low	LM_EV high	3.118	1	4.0907	1.9972	1.0367	1	4.1996	2.4449	1.6506	4.6053	7.9412	6.1722	2.687	3.1534	5.0902	8.8963	8.8789	11.069	7.2661	4.2716	8.912	6.3245	8.2825	2.9163	6.8027	10.826	2.8404	8.0089	6.388	1.2499	9.8799	6.9134	6.224
Lysyl oxidase homolog 4 OS=Mus musculus OX=10090 GN=Loxl4 PE=2 SV=2	Loxl4	85 kDa	0.0057	NMuMg_EV low	67NR_EV high	4T1_EV low	533_EV low	537_EV low	592_EV low	593_EV low	2776_EV low	2792_EV low	BP_EV high	LM_EV high	24.164	31.002	17.727	74.895	46.653	3.1724	59.634	45.231	29.71	27.632	23.824	24.689	43.888	28.38	57.01	42.864	24.664	35.975	32.294	30.969	22.775	20.379	19.05	15.554	20.408	24.358	20.829	44.049	66.436	44.998	72.752	59.148	77.178
Calmodulin-1 OS=Mus musculus OX=10090 GN=Calm1 PE=1 SV=1	Calm1	17 kDa	0.0058	NMuMg_EV low	67NR_EV low	4T1_EV low	533_EV low	537_EV low	592_EV low	593_EV high	2776_EV high	2792_EV high	BP_EV low	LM_EV low	4.6769	5.167	2.7272	1	3.1102	1	2.5197	4.8898	1	9.2105	4.7647	2.0574	7.1654	3.9417	2.0361	5.6613	4.9327	2.7673	6.4587	4.2716	6.9316	8.4327	9.1108	9.7209	9.8261	7.2171	7.5743	1	1.2776	7.4996	2.6945	1	3.7344
6-phosphogluconate dehydrogenase, decarboxylating OS=Mus musculus OX=10090 GN=Pgd PE=1 SV=3	Pgd	53 kDa	0.0059	NMuMg_EV low	67NR_EV low	4T1_EV low	533_EV low	537_EV high	592_EV low	593_EV low	2776_EV high	2792_EV high	BP_EV low	LM_EV low	1.559	1	1	1	1.0367	1	4.1996	2.4449	1	5.3728	1.5882	3.0861	4.4784	3.1534	4.0722	4.0438	3.9462	1	3.2294	1.0679	5.9413	5.6218	7.4543	6.8047	5.291	6.315	4.7339	1	2.5552	7.4996	1	1	1.2448
H-2 class I histocompatibility antigen, L-D alpha chain OS=Mus musculus OX=10090 GN=H2-L PE=1 SV=2	H2-L	41 kDa	0.006	NMuMg_EV low	67NR_EV low	4T1_EV low	533_EV high	537_EV high	592_EV high	593_EV high	2776_EV high	2792_EV high	BP_EV high	LM_EV low	1	1	1	2.9958	5.1836	1	6.7193	3.6673	4.9517	12.281	9.5294	7.2009	12.539	11.037	8.1443	12.131	12.825	8.3019	8.8808	9.6111	5.9413	8.4327	9.1108	13.609	11.338	9.9235	15.149	4.0044	3.8328	17.499	4.4909	3.0726	9.9584
Profilin-1 OS=Mus musculus OX=10090 GN=Pfn1 PE=1 SV=2	Pfn1	15 kDa	0.006	NMuMg_EV low	67NR_EV low	4T1_EV low	533_EV high	537_EV high	592_EV low	593_EV high	2776_EV high	2792_EV high	BP_EV low	LM_EV low	3.8974	1	1.3636	1.9972	6.2204	1	6.7193	6.1122	1.6506	4.6053	5.5588	8.2296	9.8524	8.6718	7.1263	5.6613	6.9058	2.7673	3.2294	7.4753	6.9316	8.4327	9.939	5.8326	8.3144	7.2171	5.6807	1	1.2776	6.2497	1	1	3.7344
Receptor-type tyrosine-protein phosphatase F OS=Mus musculus OX=10090 GN=Ptprf PE=1 SV=1	Ptprf	211 kDa	0.006	NMuMg_EV high	67NR_EV low	4T1_EV low	533_EV low	537_EV low	592_EV low	593_EV low	2776_EV low	2792_EV low	BP_EV low	LM_EV low	4.6769	5.167	1	1	1.0367	1	1	1	1	1.5351	1	1	1	1	1	1	1	1	1	1.0679	1	2.1082	2.4848	1	1	1	1	1	1	1	1	1	1
Low-density lipoprotein receptor-related protein 5 OS=Mus musculus OX=10090 GN=Lrp5 PE=1 SV=3	Lrp5	179 kDa	0.0061	NMuMg_EV high	67NR_EV low	4T1_EV low	533_EV low	537_EV low	592_EV low	593_EV low	2776_EV low	2792_EV low	BP_EV low	LM_EV low	3.8974	5.167	1	1	1	1	1	1	1	1	1	1	1	1	1	1	1	1	1	1	1	1.4055	1	1	1	1	1	1	1	1	1	1	1
Peroxiredoxin-6 OS=Mus musculus OX=10090 GN=Prdx6 PE=1 SV=3	Prdx6	25 kDa	0.0063	NMuMg_EV low	67NR_EV low	4T1_EV low	533_EV high	537_EV high	592_EV high	593_EV high	2776_EV high	2792_EV high	BP_EV low	LM_EV low	1	1	1	1	1.0367	1	4.1996	4.8898	1	6.1403	6.353	7.2009	6.2697	6.3067	7.1263	4.8525	6.9058	1	1.6147	6.4074	5.9413	5.6218	4.9695	3.8884	6.0468	3.6086	5.6807	1	1.2776	7.4996	1	1	2.4896
Galectin-3 OS=Mus musculus OX=10090 GN=Lgals3 PE=1 SV=3	Lgals3	28 kDa	0.0063	NMuMg_EV high	67NR_EV low	4T1_EV low	533_EV low	537_EV low	592_EV low	593_EV low	2776_EV low	2792_EV high	BP_EV low	LM_EV low	5.4564	15.501	6.8179	1	5.1836	1	5.0395	4.8898	1.6506	3.0702	1.5882	2.0574	3.5827	3.9417	3.0541	4.0438	2.9596	2.7673	4.0367	6.4074	3.9609	4.2164	4.9695	5.8326	5.291	5.4128	6.6275	1	1.2776	2.4999	2.6945	1	2.4896
Tyrosine-protein kinase receptor UFO OS=Mus musculus OX=10090 GN=Axl PE=1 SV=2	Axl	98 kDa	0.0064	NMuMg_EV low	67NR_EV low	4T1_EV low	533_EV high	537_EV low	592_EV low	593_EV low	2776_EV high	2792_EV high	BP_EV low	LM_EV low	2.3385	1	1	1	2.0735	1	1.6798	1	1	4.6053	2.3824	1	2.687	2.365	1	1.6175	1.9731	1	1	1.0679	1	5.6218	3.313	2.9163	2.2676	4.5107	2.8404	1	1	1.2499	1	1	1.2448
Calpain-5 OS=Mus musculus OX=10090 GN=Capn5 PE=1 SV=1	Capn5	73 kDa	0.0069	NMuMg_EV high	67NR_EV low	4T1_EV high	533_EV high	537_EV low	592_EV low	593_EV low	2776_EV low	2792_EV low	BP_EV low	LM_EV low	31.959	31.002	6.8179	12.982	34.212	3.1724	1.6798	1.2224	1	16.886	13.5	7.2009	3.5827	11.037	2.0361	4.0438	3.9462	1	2.422	6.4074	1	12.649	11.596	9.7209	4.5351	2.7064	3.7871	1	1	2.4999	1	1	1
Probable 28S rRNA (cytosine-C(5))-methyltransferase OS=Mus musculus OX=10090 GN=Nop2 PE=1 SV=1	Nop2	87 kDa	0.0069	NMuMg_EV high	67NR_EV low	4T1_EV low	533_EV low	537_EV low	592_EV low	593_EV low	2776_EV low	2792_EV low	BP_EV low	LM_EV low	3.8974	5.167	1	1	1	1	1.6798	1	1	1	1	1	1	1	1	1	1	1	1	1	1	1	1	1	1	1	1	1	1	1	1	1	1
40S ribosomal protein S8 OS=Mus musculus OX=10090 GN=Rps8 PE=1 SV=2	Rps8	24 kDa	0.0072	NMuMg_EV high	67NR_EV low	4T1_EV low	533_EV low	537_EV low	592_EV low	593_EV low	2776_EV low	2792_EV low	BP_EV low	LM_EV low	17.928	10.334	17.727	2.9958	4.1469	1	10.919	9.7796	4.9517	5.3728	4.7647	4.1148	5.374	5.5184	10.18	3.235	2.9596	1	3.2294	5.3395	4.9511	1.4055	8.2825	7.7768	3.7793	9.0214	8.5211	1.6018	11.498	9.9995	1.7963	3.8408	11.203
WD repeat-containing protein 1 OS=Mus musculus OX=10090 GN=Wdr1 PE=1 SV=3	Wdr1	66 kDa	0.0072	NMuMg_EV low	67NR_EV low	4T1_EV low	533_EV high	537_EV high	592_EV low	593_EV low	2776_EV low	2792_EV high	BP_EV low	LM_EV low	4.6769	5.167	1	1	1	1	3.3597	1	1	9.2105	11.118	5.1435	12.539	11.037	2.0361	9.7051	2.9596	1	4.0367	2.1358	3.9609	4.2164	4.9695	4.8605	6.8027	6.315	8.5211	1	1.2776	3.7498	1	1	1.2448
Prolow-density lipoprotein receptor-related protein 1 OS=Mus musculus OX=10090 GN=Lrp1 PE=1 SV=1	Lrp1	505 kDa	0.0073	NMuMg_EV low	67NR_EV low	4T1_EV low	533_EV low	537_EV low	592_EV low	593_EV low	2776_EV high	2792_EV high	BP_EV low	LM_EV low	6.2359	5.167	1	1	1	1	4.1996	1	1	3.8377	1.5882	1.0287	1	3.1534	1.018	7.2788	6.9058	1	4.0367	3.2037	3.9609	18.271	6.626	13.609	36.281	7.2171	12.308	3.2036	1	1.2499	1	1	1
Heat shock protein HSP 90-alpha OS=Mus musculus OX=10090 GN=Hsp90aa1 PE=1 SV=4	Hsp90aa1	85 kDa	0.0074	NMuMg_EV low	67NR_EV high	4T1_EV low	533_EV high	537_EV high	592_EV high	593_EV low	2776_EV high	2792_EV high	BP_EV high	LM_EV low	12.472	10.334	20.454	6.9902	12.441	1	19.318	17.114	11.554	18.421	19.853	16.459	23.287	22.862	18.325	19.41	29.596	19.371	13.725	13.883	18.814	13.352	27.332	22.358	19.652	27.064	26.51	11.212	16.609	23.749	10.778	5.3771	16.182
Interleukin enhancer-binding factor 3 OS=Mus musculus OX=10090 GN=Ilf3 PE=1 SV=2	Ilf3	96 kDa	0.0075	NMuMg_EV low	67NR_EV high	4T1_EV low	533_EV high	537_EV high	592_EV high	593_EV low	2776_EV low	2792_EV low	BP_EV low	LM_EV low	1	1	1	1	5.1836	1	3.3597	6.1122	1	4.6053	3.9706	3.0861	3.5827	5.5184	3.0541	1.6175	3.9462	2.7673	1	1.0679	1	1	1	1	1	1	1	1	1	1	1	1	1
Laminin subunit gamma-1 OS=Mus musculus OX=10090 GN=Lamc1 PE=1 SV=2	Lamc1	177 kDa	0.008	NMuMg_EV high	67NR_EV low	4T1_EV high	533_EV low	537_EV low	592_EV low	593_EV high	2776_EV low	2792_EV low	BP_EV high	LM_EV low	17.149	31.002	34.089	30.957	32.139	1	21.838	13.447	1	3.8377	11.118	1	11.644	14.19	13.235	9.7051	7.8924	2.7673	22.606	14.951	15.844	2.1082	1	5.8326	4.5351	2.7064	3.7871	19.221	19.164	19.999	18.862	6.1452	9.9584
Flotillin-2 OS=Mus musculus OX=10090 GN=Flot2 PE=1 SV=2	Flot2	47 kDa	0.0084	NMuMg_EV low	67NR_EV low	4T1_EV low	533_EV low	537_EV low	592_EV low	593_EV high	2776_EV high	2792_EV high	BP_EV low	LM_EV low	6.2359	5.167	1.3636	1	7.2571	1	8.3991	2.4449	3.3012	3.8377	3.1765	2.0574	3.5827	7.8834	1.018	5.6613	7.8924	1	3.2294	11.747	4.9511	14.055	9.1108	6.8047	15.873	10.826	8.5211	1	2.5552	2.4999	1	1	1.2448
Peripheral plasma membrane protein CASK OS=Mus musculus OX=10090 GN=Cask PE=1 SV=2	Cask	105 kDa	0.0085	NMuMg_EV low	67NR_EV low	4T1_EV low	533_EV high	537_EV low	592_EV low	593_EV low	2776_EV high	2792_EV low	BP_EV low	LM_EV low	1	5.167	1	1	1	1	1	1	1	8.443	2.3824	4.1148	1.7913	1.5767	1	1.6175	1	1	1	1	1	5.6218	3.313	3.8884	1	4.5107	2.8404	1	1	1	1	1	1
S-formylglutathione hydrolase OS=Mus musculus OX=10090 GN=Esd PE=1 SV=1	Esd	31 kDa	0.0085	NMuMg_EV low	67NR_EV low	4T1_EV low	533_EV low	537_EV low	592_EV low	593_EV low	2776_EV high	2792_EV low	BP_EV low	LM_EV low	1	1	1.3636	1	1	1	1.6798	1	1	1	1	1	1	1	2.0361	1	1	1	1.6147	1.0679	1.9804	3.5136	5.7978	1.9442	1.5117	2.7064	1.8936	1	2.5552	2.4999	1	1	2.4896
Integrin alpha-8 OS=Mus musculus OX=10090 GN=Itga8 PE=1 SV=1	Itga8	118 kDa	0.0087	NMuMg_EV low	67NR_EV low	4T1_EV low	533_EV low	537_EV low	592_EV low	593_EV high	2776_EV low	2792_EV low	BP_EV low	LM_EV low	1	1	1	1	1	1	1	1	1	1	1	1	1	1	1	1	1	1	7.2661	9.6111	1	3.5136	1	1	1	1	1	1	1	1	1	1	1
14-3-3 protein eta OS=Mus musculus OX=10090 GN=Ywhah PE=1 SV=2	Ywhah	28 kDa	0.0092	NMuMg_EV low	67NR_EV low	4T1_EV low	533_EV high	537_EV high	592_EV high	593_EV high	2776_EV high	2792_EV high	BP_EV low	LM_EV low	6.2359	10.334	2.7272	4.993	9.3306	1	8.3991	11.002	1	14.583	11.118	10.287	15.226	9.4601	6.1083	12.94	16.771	5.5346	8.8808	11.747	11.883	18.271	19.05	13.609	10.582	15.336	12.308	1	5.1104	12.499	1.7963	1	4.9792
Acid sphingomyelinase-like phosphodiesterase 3b OS=Mus musculus OX=10090 GN=Smpdl3b PE=1 SV=1	Smpdl3b	52 kDa	0.0096	NMuMg_EV low	67NR_EV low	4T1_EV high	533_EV high	537_EV high	592_EV high	593_EV high	2776_EV high	2792_EV high	BP_EV low	LM_EV low	1	1	1	9.9861	20.735	1	7.5592	6.1122	3.3012	16.118	15.882	12.344	17.913	19.709	9.1624	11.323	18.744	11.069	10.495	9.6111	6.9316	9.8382	12.424	10.693	9.8261	8.1193	12.308	2.4027	6.388	11.249	2.6945	6.1452	8.7136
Neutral amino acid transporter B(0) OS=Mus musculus OX=10090 GN=Slc1a5 PE=1 SV=2	Slc1a5	58 kDa	0.0098	NMuMg_EV high	67NR_EV low	4T1_EV low	533_EV high	537_EV low	592_EV low	593_EV low	2776_EV high	2792_EV high	BP_EV low	LM_EV low	17.149	25.835	10.909	3.9944	15.551	1	12.599	12.224	3.3012	20.724	17.471	20.574	17.913	13.402	16.289	12.94	28.61	5.5346	7.2661	16.019	16.834	19.676	25.676	21.386	21.164	33.379	26.51	4.0044	12.776	14.999	5.389	5.3771	11.203
ATP-dependent translocase ABCB1 OS=Mus musculus OX=10090 GN=Abcb1b PE=1 SV=1	Abcb1b	141 kDa	0.0098	NMuMg_EV low	67NR_EV low	4T1_EV low	533_EV high	537_EV low	592_EV low	593_EV low	2776_EV high	2792_EV high	BP_EV low	LM_EV low	1	1	1	1	1	1	3.3597	1	1	3.0702	3.1765	2.0574	1.7913	1	1	1.6175	3.9462	1	1	1	2.9707	3.5136	4.9695	1.9442	3.0234	2.7064	4.7339	1	1	1	1	1	1
E3 ubiquitin-protein ligase NEDD4 OS=Mus musculus OX=10090 GN=Nedd4 PE=1 SV=3	Nedd4	103 kDa	0.0099	NMuMg_EV high	67NR_EV low	4T1_EV low	533_EV low	537_EV low	592_EV low	593_EV low	2776_EV low	2792_EV high	BP_EV low	LM_EV low	15.59	15.501	6.8179	2.9958	7.2571	1	5.0395	1	1	6.1403	7.1471	4.1148	3.5827	8.6718	1	7.2788	7.8924	2.7673	4.8441	6.4074	1	2.8109	10.767	4.8605	6.0468	12.63	8.5211	1.6018	2.5552	1	1	3.8408	2.4896
Cell surface hyaluronidase OS=Mus musculus OX=10090 GN=Cemip2 PE=1 SV=1	Cemip2	154 kDa	0.01	NMuMg_EV high	67NR_EV low	4T1_EV low	533_EV low	537_EV low	592_EV low	593_EV low	2776_EV low	2792_EV low	BP_EV low	LM_EV low	7.7949	5.167	1	1	2.0735	1	1	1	1	1	1	1	1	1	1	1	1	1	1	1	1	1	1	1	1	1	1	1	1.2776	1	1	1	1
Elongation factor 2 OS=Mus musculus OX=10090 GN=Eef2 PE=1 SV=2	Eef2	95 kDa	0.011	NMuMg_EV low	67NR_EV low	4T1_EV low	533_EV high	537_EV high	592_EV high	593_EV low	2776_EV high	2792_EV high	BP_EV low	LM_EV low	31.18	10.334	13.636	14.979	19.698	1	36.116	22.004	8.2529	29.167	27.794	24.689	41.201	35.475	36.65	36.394	39.462	16.604	24.22	22.426	27.726	23.893	32.302	23.33	34.769	30.673	28.404	17.62	20.442	17.499	17.963	12.29	11.203
Ras-related protein Rap-1b OS=Mus musculus OX=10090 GN=Rap1b PE=1 SV=2	Rap1b	21 kDa	0.011	NMuMg_EV low	67NR_EV low	4T1_EV low	533_EV high	537_EV high	592_EV high	593_EV high	2776_EV high	2792_EV high	BP_EV low	LM_EV low	14.81	1	9.545	7.9889	25.918	19.035	19.318	19.559	13.205	27.632	24.618	33.947	25.079	26.804	21.379	24.263	32.556	19.371	17.762	27.766	26.736	27.406	31.474	27.219	21.164	22.553	29.35	3.2036	14.054	32.498	4.4909	6.1452	16.182
L-lactate dehydrogenase A chain OS=Mus musculus OX=10090 GN=Ldha PE=1 SV=3	Ldha	36 kDa	0.011	NMuMg_EV high	67NR_EV high	4T1_EV low	533_EV high	537_EV high	592_EV high	593_EV low	2776_EV high	2792_EV high	BP_EV high	LM_EV low	14.81	25.835	17.727	9.9861	14.514	3.1724	17.638	19.559	14.855	25.329	26.206	21.603	22.392	18.132	18.325	14.558	18.744	19.371	15.34	13.883	18.814	17.568	20.706	22.358	22.676	18.043	23.67	14.416	16.609	21.249	15.269	9.986	21.162
H-2 class I histocompatibility antigen, K-D alpha chain OS=Mus musculus OX=10090 GN=H2-K1 PE=1 SV=1	H2-K1	41 kDa	0.011	NMuMg_EV low	67NR_EV high	4T1_EV low	533_EV high	537_EV high	592_EV high	593_EV high	2776_EV high	2792_EV high	BP_EV high	LM_EV low	1	1	1	3.9944	12.441	1	11.759	12.224	9.9035	15.351	13.5	12.344	21.496	16.555	9.1624	16.984	19.731	24.906	10.495	17.086	7.9218	9.1354	15.737	18.47	12.849	20.749	19.882	3.2036	17.886	24.999	6.2872	5.3771	16.182
AP-2 complex subunit beta OS=Mus musculus OX=10090 GN=Ap2b1 PE=1 SV=1	Ap2b1	105 kDa	0.011	NMuMg_EV high	67NR_EV high	4T1_EV low	533_EV high	537_EV high	592_EV low	593_EV low	2776_EV low	2792_EV low	BP_EV low	LM_EV low	26.503	20.668	12.272	6.9902	13.477	1	17.638	12.224	3.3012	12.281	17.471	4.1148	16.122	15.767	12.217	8.8963	11.839	1	12.11	10.679	4.9511	12.649	12.424	6.8047	8.3144	8.1193	3.7871	2.4027	5.1104	2.4999	1	3.0726	2.4896
UDP-glucose 6-dehydrogenase OS=Mus musculus OX=10090 GN=Ugdh PE=1 SV=1	Ugdh	55 kDa	0.011	NMuMg_EV high	67NR_EV high	4T1_EV low	533_EV low	537_EV low	592_EV low	593_EV low	2776_EV high	2792_EV high	BP_EV low	LM_EV low	7.0154	10.334	6.8179	1	5.1836	1	7.5592	4.8898	1.6506	1	1.5882	1.0287	4.4784	1	1.018	1.6175	1	1	2.422	2.1358	1	1	9.939	3.8884	5.291	9.0214	4.7339	1	2.5552	3.7498	1	1	3.7344
Ras-related protein Rab-31 OS=Mus musculus OX=10090 GN=Rab31 PE=1 SV=1	Rab31	21 kDa	0.011	NMuMg_EV low	67NR_EV low	4T1_EV low	533_EV low	537_EV low	592_EV low	593_EV low	2776_EV high	2792_EV high	BP_EV low	LM_EV low	1.559	1	1	1	2.0735	1	2.5197	2.4449	1	3.0702	3.9706	1.0287	2.687	3.9417	1.018	1.6175	4.9327	1	1	2.1358	1.9804	4.9191	6.626	2.9163	5.291	5.4128	2.8404	1	1	2.4999	1	1	1
Formin-like protein 1 OS=Mus musculus OX=10090 GN=Fmnl1 PE=1 SV=1	Fmnl1	122 kDa	0.011	NMuMg_EV low	67NR_EV low	4T1_EV low	533_EV high	537_EV low	592_EV low	593_EV low	2776_EV low	2792_EV low	BP_EV low	LM_EV low	1	1	1	1	1	1	1.6798	1	1	5.3728	2.3824	4.1148	3.5827	1	1	4.0438	1.9731	1	1	1	1	3.5136	1.6565	1.9442	3.0234	1	1.8936	1	1	1	1	1	1
Fibronectin OS=Mus musculus OX=10090 GN=Fn1 PE=1 SV=4	Fn1	273 kDa	0.012	NMuMg_EV low	67NR_EV low	4T1_EV low	533_EV high	537_EV high	592_EV high	593_EV low	2776_EV low	2792_EV low	BP_EV high	LM_EV high	523.82	459.86	1 077,2	1 435,0	544.28	650.35	860.07	705.35	785.68	1 096,8	962.47	1 159,3	1 387,4	996.46	1 079,1	1 121,7	837.58	1 162,3	709.65	996.36	619.88	645.8	907.76	830.17	533.63	836.28	616.36	1 194,9	1 360,7	1 092,4	1 283,5	1 694,5	1 217,4
DnaJ homolog subfamily A member 1 OS=Mus musculus OX=10090 GN=Dnaja1 PE=1 SV=1	Dnaja1	45 kDa	0.012	NMuMg_EV high	67NR_EV low	4T1_EV low	533_EV low	537_EV low	592_EV low	593_EV low	2776_EV low	2792_EV low	BP_EV low	LM_EV low	26.503	36.169	8.1815	3.9944	17.624	1	7.5592	7.3347	1	9.9781	9.5294	11.316	11.644	15.767	9.1624	12.131	15.785	5.5346	8.0734	12.815	6.9316	10.541	11.596	9.7209	12.849	9.0214	16.095	1	3.8328	3.7498	1	2.3045	2.4896
Epithelial cell adhesion molecule OS=Mus musculus OX=10090 GN=Epcam PE=1 SV=1	Epcam	35 kDa	0.012	NMuMg_EV low	67NR_EV low	4T1_EV high	533_EV low	537_EV high	592_EV low	593_EV low	2776_EV low	2792_EV low	BP_EV low	LM_EV low	1	1	1	14.979	29.028	1	5.8794	4.8898	1	10.746	7.1471	5.1435	14.331	14.19	8.1443	3.235	6.9058	2.7673	8.0734	9.6111	5.9413	1	1	1	1	1	1	1	2.5552	7.4996	1	1	1
ADP-ribosylation factor 6 OS=Mus musculus OX=10090 GN=Arf6 PE=1 SV=2	Arf6	20 kDa	0.012	NMuMg_EV low	67NR_EV low	4T1_EV low	533_EV high	537_EV high	592_EV high	593_EV high	2776_EV high	2792_EV high	BP_EV low	LM_EV low	4.6769	1	1.3636	1.9972	5.1836	1	5.8794	6.1122	1.6506	5.3728	6.353	4.1148	6.2697	7.0951	3.0541	6.4701	9.8654	8.3019	4.8441	8.5432	5.9413	7.0273	9.1108	5.8326	6.0468	5.4128	4.7339	1.6018	2.5552	6.2497	1	1	4.9792
Collagen alpha-1(I) chain OS=Mus musculus OX=10090 GN=Col1a1 PE=1 SV=4	Col1a1	138 kDa	0.012	NMuMg_EV high	67NR_EV low	4T1_EV low	533_EV low	537_EV low	592_EV low	593_EV low	2776_EV low	2792_EV low	BP_EV high	LM_EV high	10.913	25.835	6.8179	6.9902	1.0367	3.1724	1.6798	1.2224	3.3012	2.3026	7.9412	3.0861	1	2.365	5.0902	4.8525	1	2.7673	6.4587	1.0679	3.9609	2.1082	1	2.9163	2.2676	1	2.8404	9.6107	12.776	3.7498	13.473	12.29	4.9792
Golgi-associated plant pathogenesis-related protein 1 OS=Mus musculus OX=10090 GN=Glipr2 PE=1 SV=3	Glipr2	17 kDa	0.012	NMuMg_EV low	67NR_EV low	4T1_EV low	533_EV low	537_EV low	592_EV high	593_EV low	2776_EV high	2792_EV high	BP_EV low	LM_EV low	3.118	5.167	1	1	1.0367	1	1.6798	2.4449	1	2.3026	1	2.0574	3.5827	1	1.018	3.235	3.9462	2.7673	2.422	2.1358	1.9804	2.8109	8.2825	4.8605	4.5351	5.4128	2.8404	1	1	2.4999	1	1	2.4896
Netrin receptor UNC5B OS=Mus musculus OX=10090 GN=Unc5b PE=1 SV=1	Unc5b	104 kDa	0.012	NMuMg_EV high	67NR_EV low	4T1_EV low	533_EV low	537_EV low	592_EV low	593_EV low	2776_EV low	2792_EV low	BP_EV low	LM_EV low	11.692	5.167	2.7272	1	1	1	3.3597	1	1	2.3026	2.3824	1.0287	1	1.5767	1	3.235	3.9462	1	1	1.0679	1	2.1082	3.313	1	1.5117	1	1	1	1	1	1	1	1
Basement membrane-specific heparan sulfate proteoglycan core protein OS=Mus musculus OX=10090 GN=Hspg2 PE=1 SV=1	Hspg2	398 kDa	0.013	NMuMg_EV high	67NR_EV low	4T1_EV low	533_EV high	537_EV low	592_EV low	593_EV low	2776_EV low	2792_EV low	BP_EV high	LM_EV high	622.81	837.05	1 116,8	659.08	229.12	47.587	543.42	464.53	292.15	686.95	538.41	681	684.29	471.43	569.09	626.79	466.64	650.32	420.63	453.86	362.42	414.61	583.09	369.4	398.33	660.37	449.72	507.76	831.72	607.47	674.53	769.69	817.84
Myristoylated alanine-rich C-kinase substrate OS=Mus musculus OX=10090 GN=Marcks PE=1 SV=2	Marcks	30 kDa	0.013	NMuMg_EV low	67NR_EV low	4T1_EV low	533_EV high	537_EV high	592_EV low	593_EV low	2776_EV high	2792_EV high	BP_EV low	LM_EV low	4.6769	5.167	1.3636	1	1	1	1.6798	1	1	12.281	6.353	1	12.539	7.0951	1	8.0876	7.8924	1	4.8441	1.0679	1	14.055	6.626	4.8605	16.629	9.9235	7.5743	1	1	1	1	1	1
Proto-oncogene tyrosine-protein kinase Src OS=Mus musculus OX=10090 GN=Src PE=1 SV=5	Src	61 kDa	0.013	NMuMg_EV low	67NR_EV low	4T1_EV low	533_EV high	537_EV high	592_EV low	593_EV high	2776_EV high	2792_EV low	BP_EV low	LM_EV low	3.118	1	1	1	4.1469	1	5.0395	6.1122	1	11.513	6.353	9.2582	8.061	5.5184	5.0902	6.4701	6.9058	1	4.8441	4.2716	7.9218	7.73	6.626	6.8047	4.5351	5.4128	5.6807	1	1	7.4996	1	1	4.9792
Misshapen-like kinase 1 OS=Mus musculus OX=10090 GN=Mink1 PE=1 SV=3	Mink1	147 kDa	0.013	NMuMg_EV low	67NR_EV low	4T1_EV low	533_EV low	537_EV low	592_EV low	593_EV low	2776_EV high	2792_EV low	BP_EV low	LM_EV low	4.6769	1	1	1	1	1	1	1	1	4.6053	3.1765	1	4.4784	1	1	5.6613	1	1	4.0367	1	1	9.1354	5.7978	5.8326	3.0234	1	5.6807	1	1	1	1	1	1
Sorcin OS=Mus musculus OX=10090 GN=Sri PE=1 SV=1	Sri	22 kDa	0.013	NMuMg_EV low	67NR_EV low	4T1_EV low	533_EV low	537_EV low	592_EV low	593_EV low	2776_EV low	2792_EV high	BP_EV low	LM_EV low	1	1	1	1	1	1	1	1.2224	1	1	1	1	1.7913	1.5767	1.018	2.4263	1	1	1.6147	1	1.9804	1.4055	2.4848	4.8605	6.8027	1	7.5743	1	1	1	1	1	1
Dihydropyrimidinase-related protein 2 OS=Mus musculus OX=10090 GN=Dpysl2 PE=1 SV=2	Dpysl2	62 kDa	0.013	NMuMg_EV low	67NR_EV low	4T1_EV low	533_EV low	537_EV low	592_EV low	593_EV low	2776_EV high	2792_EV high	BP_EV low	LM_EV low	1	1	1	1	1	1	1	1.2224	1	2.3026	3.1765	1.0287	1	1.5767	1	2.4263	1	1	1.6147	1	1	2.1082	7.4543	2.9163	3.7793	6.315	1.8936	1	1	1	1	1	1
Receptor-type tyrosine-protein phosphatase S OS=Mus musculus OX=10090 GN=Ptprs PE=1 SV=1	Ptprs	212 kDa	0.013	NMuMg_EV low	67NR_EV low	4T1_EV low	533_EV low	537_EV low	592_EV low	593_EV low	2776_EV high	2792_EV low	BP_EV low	LM_EV low	1.559	5.167	1	1	1.0367	1	1	1	1	3.0702	2.3824	1	1	1	1	3.235	2.9596	1	1.6147	1.0679	1	7.0273	6.626	1.9442	1	2.7064	1	1	1	1.2499	1	1.5363	1
2',3'-cyclic-nucleotide 3'-phosphodiesterase OS=Mus musculus OX=10090 GN=Cnp PE=1 SV=3	Cnp	47 kDa	0.013	NMuMg_EV low	67NR_EV low	4T1_EV low	533_EV low	537_EV low	592_EV low	593_EV low	2776_EV high	2792_EV low	BP_EV low	LM_EV low	1	1	1	1	1	1	1	1	1	4.6053	1.5882	1	2.687	1	1	3.235	2.9596	1	1.6147	1.0679	1.9804	7.0273	4.9695	1.9442	2.2676	1.8043	1.8936	1	1	1	1	1	1
Abl interactor 1 OS=Mus musculus OX=10090 GN=Abi1 PE=1 SV=3	Abi1	52 kDa	0.013	NMuMg_EV low	67NR_EV low	4T1_EV low	533_EV high	537_EV low	592_EV low	593_EV low	2776_EV high	2792_EV high	BP_EV low	LM_EV low	1	1	1	1	2.0735	1	1	1	1	3.8377	1.5882	2.0574	3.5827	2.365	1	1.6175	2.9596	1	1	1	1	2.1082	4.1413	2.9163	3.7793	5.4128	1.8936	1	1	2.4999	1	1	1
EMILIN-2 OS=Mus musculus OX=10090 GN=Emilin2 PE=1 SV=1	Emilin2	117 kDa	0.013	NMuMg_EV low	67NR_EV low	4T1_EV low	533_EV high	537_EV low	592_EV low	593_EV low	2776_EV high	2792_EV low	BP_EV low	LM_EV low	1	1	1	1	1	1	1	1	1	9.9781	3.9706	1	1	1	1	1	1	1	1	1	1	2.1082	6.626	5.8326	1	1	1	1	1	1	1	1	1
Nucleolar RNA helicase 2 OS=Mus musculus OX=10090 GN=Ddx21 PE=1 SV=3	Ddx21	94 kDa	0.013	NMuMg_EV high	67NR_EV low	4T1_EV low	533_EV low	537_EV low	592_EV low	593_EV low	2776_EV low	2792_EV low	BP_EV low	LM_EV low	10.913	15.501	1	1	1	1	5.8794	1	1	1	1	1	1	1	1	1	1	1	1	1	1	1	1	1	1	1.8043	1	1	1.2776	1.2499	1	1	1.2448
Poly(rC)-binding protein 2 OS=Mus musculus OX=10090 GN=Pcbp2 PE=1 SV=1	Pcbp2	38 kDa	0.014	NMuMg_EV low	67NR_EV high	4T1_EV high	533_EV high	537_EV high	592_EV high	593_EV high	2776_EV low	2792_EV low	BP_EV low	LM_EV low	3.8974	15.501	1	8.9875	21.771	1	9.239	13.447	3.3012	7.6754	13.5	8.2296	8.9567	17.344	14.253	7.2788	15.785	22.139	8.0734	11.747	7.9218	2.1082	3.313	1	1	1.8043	1	1	1.2776	1	1	1	1
SLIT-ROBO Rho GTPase-activating protein 2 OS=Mus musculus OX=10090 GN=Srgap2 PE=1 SV=2	Srgap2	121 kDa	0.014	NMuMg_EV low	67NR_EV low	4T1_EV low	533_EV high	537_EV low	592_EV low	593_EV low	2776_EV high	2792_EV high	BP_EV low	LM_EV low	1	1	1	1	2.0735	1	4.1996	1.2224	1	14.583	4.7647	11.316	8.9567	4.7301	3.0541	7.2788	6.9058	1	1	3.2037	1.9804	8.4327	7.4543	5.8326	8.3144	7.2171	8.5211	1	1	13.749	1	1	1.2448
Fascin OS=Mus musculus OX=10090 GN=Fscn1 PE=1 SV=4	Fscn1	55 kDa	0.014	NMuMg_EV low	67NR_EV low	4T1_EV low	533_EV high	537_EV high	592_EV low	593_EV high	2776_EV low	2792_EV low	BP_EV low	LM_EV low	1	1	1	1	1	1	1	1	1	8.443	7.9412	4.1148	10.748	6.3067	2.0361	7.2788	2.9596	1	8.8808	1.0679	3.9609	3.5136	1	1.9442	3.0234	1.8043	2.8404	1	1	1.2499	1	1.5363	1.2448
1-phosphatidylinositol 4,5-bisphosphate phosphodiesterase delta-3 OS=Mus musculus OX=10090 GN=Plcd3 PE=1 SV=2	Plcd3	89 kDa	0.014	NMuMg_EV low	67NR_EV low	4T1_EV low	533_EV low	537_EV low	592_EV high	593_EV low	2776_EV high	2792_EV high	BP_EV low	LM_EV low	1	1	1	1	1	1	1	1	1	1.5351	1	1	3.5827	2.365	1	4.0438	5.9193	1	1	1	1	2.8109	4.9695	1.9442	2.2676	6.315	2.8404	1	1	1	1	1	1
Ephrin type-A receptor 4 OS=Mus musculus OX=10090 GN=Epha4 PE=1 SV=2	Epha4	110 kDa	0.014	NMuMg_EV high	67NR_EV low	4T1_EV low	533_EV low	537_EV low	592_EV low	593_EV low	2776_EV low	2792_EV low	BP_EV low	LM_EV low	7.0154	1	4.0907	1	1	1	1	1	1	1	1	1	1	1	1	1	1	1	1	1	1	1	1	1	1	1	1	1	1	1	1	1	1
Heat shock protein HSP 90-beta OS=Mus musculus OX=10090 GN=Hsp90ab1 PE=1 SV=3	Hsp90ab1	83 kDa	0.015	NMuMg_EV low	67NR_EV high	4T1_EV low	533_EV high	537_EV high	592_EV high	593_EV low	2776_EV high	2792_EV high	BP_EV high	LM_EV low	22.605	10.334	27.272	13.98	18.661	3.1724	30.237	20.782	16.506	31.469	36.53	29.832	31.348	32.322	31.559	29.115	37.489	24.906	17.762	19.222	24.756	16.865	34.787	31.107	24.943	38.792	32.191	16.819	22.997	33.748	14.371	10.754	24.896
Ras-related C3 botulinum toxin substrate 1 OS=Mus musculus OX=10090 GN=Rac1 PE=1 SV=1	Rac1	21 kDa	0.015	NMuMg_EV low	67NR_EV low	4T1_EV low	533_EV high	537_EV high	592_EV high	593_EV high	2776_EV high	2792_EV high	BP_EV low	LM_EV low	8.5744	1	5.4543	6.9902	13.477	3.1724	10.079	12.224	4.9517	13.048	10.324	11.316	13.435	12.613	12.217	9.7051	12.825	24.906	8.8808	13.883	8.912	9.8382	13.252	8.7488	11.338	14.434	12.308	2.4027	5.1104	7.4996	1.7963	3.0726	7.4688
Brain acid soluble protein 1 OS=Mus musculus OX=10090 GN=Basp1 PE=1 SV=3	Basp1	22 kDa	0.015	NMuMg_EV low	67NR_EV low	4T1_EV low	533_EV high	537_EV high	592_EV low	593_EV high	2776_EV high	2792_EV high	BP_EV low	LM_EV low	5.4564	10.334	2.7272	1	3.1102	1	5.8794	6.1122	1.6506	16.886	6.353	9.2582	13.435	7.8834	6.1083	10.514	8.8789	1	10.495	7.4753	8.912	20.379	12.424	11.665	10.582	11.728	10.415	1.6018	2.5552	13.749	1	1	4.9792
Sodium- and chloride-dependent glycine transporter 1 OS=Mus musculus OX=10090 GN=Slc6a9 PE=1 SV=3	Slc6a9	77 kDa	0.015	NMuMg_EV low	67NR_EV low	4T1_EV low	533_EV low	537_EV low	592_EV low	593_EV low	2776_EV high	2792_EV high	BP_EV low	LM_EV low	2.3385	5.167	1	1	1.0367	1	1	1	1	3.8377	1.5882	3.0861	1.7913	1	1	1	1	1	1	1	1	2.8109	4.1413	8.7488	1.5117	2.7064	5.6807	1	1	2.4999	1	1	1
Pumilio homolog 3 OS=Mus musculus OX=10090 GN=Pum3 PE=1 SV=2	Pum3	73 kDa	0.015	NMuMg_EV high	67NR_EV low	4T1_EV low	533_EV low	537_EV low	592_EV low	593_EV low	2776_EV low	2792_EV low	BP_EV low	LM_EV low	8.5744	5.167	1	1	1	1	2.5197	1	1	1	1	1	1	1	1	1	1	1	1	1	1	1	1	1	1	1	1	1	1	1	1	1	1
Neuropilin-2 OS=Mus musculus OX=10090 GN=Nrp2 PE=1 SV=2	Nrp2	105 kDa	0.016	NMuMg_EV low	67NR_EV low	4T1_EV low	533_EV high	537_EV high	592_EV low	593_EV high	2776_EV high	2792_EV high	BP_EV low	LM_EV low	5.4564	10.334	2.7272	2.9958	16.588	1	10.919	9.7796	1	18.421	16.677	16.459	13.435	17.344	9.1624	10.514	14.798	8.3019	10.495	17.086	9.9022	16.865	13.252	16.526	15.117	16.239	18.936	2.4027	6.388	13.749	4.4909	3.8408	9.9584
40S ribosomal protein S3a OS=Mus musculus OX=10090 GN=Rps3a PE=1 SV=3	Rps3a	30 kDa	0.016	NMuMg_EV high	67NR_EV low	4T1_EV low	533_EV low	537_EV low	592_EV low	593_EV low	2776_EV low	2792_EV low	BP_EV low	LM_EV low	15.59	36.169	6.8179	2.9958	5.1836	1	10.079	7.3347	4.9517	2.3026	4.7647	2.0574	5.374	4.7301	5.0902	4.0438	3.9462	1	3.2294	2.1358	1.9804	1	7.4543	2.9163	3.0234	7.2171	5.6807	1	6.388	4.9997	1	2.3045	3.7344
40S ribosomal protein S9 OS=Mus musculus OX=10090 GN=Rps9 PE=1 SV=3	Rps9	23 kDa	0.016	NMuMg_EV high	67NR_EV low	4T1_EV low	533_EV low	537_EV low	592_EV low	593_EV low	2776_EV low	2792_EV low	BP_EV low	LM_EV low	13.251	15.501	5.4543	1.9972	2.0735	1	9.239	3.6673	1	1.5351	2.3824	1	3.5827	1.5767	3.0541	1	1.9731	1	1.6147	2.1358	2.9707	1	5.7978	3.8884	1.5117	2.7064	4.7339	1	2.5552	8.7495	1	1.5363	7.4688
CCN family member 2 OS=Mus musculus OX=10090 GN=Ccn2 PE=1 SV=3	Ccn2	38 kDa	0.016	NMuMg_EV low	67NR_EV low	4T1_EV high	533_EV low	537_EV low	592_EV low	593_EV low	2776_EV low	2792_EV low	BP_EV low	LM_EV low	1.559	1	1	13.98	10.367	1	1.6798	1.2224	1.6506	1	1	1	1	1	6.1083	1	1	1	1.6147	1	1	1.4055	1	1	1.5117	1	1	1	1	1	1	1.5363	1.2448
Laminin subunit alpha-5 OS=Mus musculus OX=10090 GN=Lama5 PE=1 SV=4	Lama5	404 kDa	0.017	NMuMg_EV high	67NR_EV low	4T1_EV high	533_EV low	537_EV high	592_EV low	593_EV high	2776_EV low	2792_EV low	BP_EV high	LM_EV high	26.503	41.336	84.542	67.905	51.836	1	36.116	23.227	6.6023	14.583	16.677	3.0861	27.766	35.475	42.758	19.41	11.839	1	40.367	27.766	37.629	2.1082	1	12.637	1	6.315	8.5211	36.841	31.94	33.748	34.131	22.276	37.344
Integrin alpha-2 OS=Mus musculus OX=10090 GN=Itga2 PE=1 SV=2	Itga2	129 kDa	0.017	NMuMg_EV high	67NR_EV high	4T1_EV low	533_EV high	537_EV high	592_EV high	593_EV high	2776_EV high	2792_EV low	BP_EV low	LM_EV low	32.738	31.002	19.09	7.9889	31.102	1	34.436	40.341	3.3012	23.026	12.706	11.316	22.392	19.709	18.325	27.498	33.543	22.139	22.606	30.969	33.668	15.46	24.019	6.8047	12.849	19.847	8.5211	1	6.388	11.249	1	1	2.4896
Nicastrin OS=Mus musculus OX=10090 GN=Ncstn PE=1 SV=3	Ncstn	78 kDa	0.017	NMuMg_EV low	67NR_EV low	4T1_EV low	533_EV high	537_EV high	592_EV high	593_EV high	2776_EV high	2792_EV high	BP_EV low	LM_EV low	8.5744	5.167	5.4543	1.9972	8.2938	1	6.7193	3.6673	1	9.2105	6.353	5.1435	8.9567	7.8834	3.0541	7.2788	10.852	2.7673	6.4587	8.5432	4.9511	13.352	11.596	7.7768	9.8261	8.1193	9.4678	1	2.5552	6.2497	1	1	3.7344
Stomatin OS=Mus musculus OX=10090 GN=Stom PE=1 SV=3	Stom	31 kDa	0.017	NMuMg_EV high	67NR_EV low	4T1_EV low	533_EV low	537_EV low	592_EV low	593_EV low	2776_EV high	2792_EV high	BP_EV low	LM_EV low	14.031	5.167	5.4543	1.9972	4.1469	6.3449	5.0395	1.2224	3.3012	4.6053	2.3824	2.0574	2.687	2.365	2.0361	2.4263	4.9327	2.7673	3.2294	2.1358	1.9804	7.0273	4.9695	3.8884	8.3144	4.5107	2.8404	1.6018	1	1	1	1	1
Sodium- and chloride-dependent taurine transporter OS=Mus musculus OX=10090 GN=Slc6a6 PE=1 SV=2	Slc6a6	70 kDa	0.017	NMuMg_EV high	67NR_EV low	4T1_EV low	533_EV low	537_EV low	592_EV low	593_EV low	2776_EV low	2792_EV low	BP_EV low	LM_EV low	4.6769	10.334	4.0907	2.9958	5.1836	1	2.5197	2.4449	1	4.6053	1.5882	3.0861	2.687	3.1534	1.018	2.4263	1.9731	1	2.422	3.2037	2.9707	4.2164	2.4848	2.9163	3.7793	3.6086	1.8936	1	1.2776	1.2499	1	1	1.2448
Band 4.1-like protein 2 OS=Mus musculus OX=10090 GN=Epb41l2 PE=1 SV=2	Epb41l2	110 kDa	0.018	NMuMg_EV low	67NR_EV low	4T1_EV low	533_EV high	537_EV high	592_EV high	593_EV low	2776_EV high	2792_EV high	BP_EV low	LM_EV low	1	1	1	1	1.0367	1	1.6798	1	1	6.9079	4.7647	5.1435	10.748	5.5184	1	5.6613	6.9058	1	1	2.1358	3.9609	4.9191	9.939	1.9442	6.0468	9.0214	3.7871	1	1	1.2499	1	1	1
BTB/POZ domain-containing adapter for CUL3-mediated RhoA degradation protein 3 OS=Mus musculus OX=10090 GN=Kctd10 PE=1 SV=1	Kctd10	36 kDa	0.018	NMuMg_EV high	67NR_EV low	4T1_EV low	533_EV low	537_EV low	592_EV low	593_EV low	2776_EV high	2792_EV low	BP_EV low	LM_EV low	15.59	5.167	1	1	1	1	3.3597	1	1	1	1.5882	3.0861	1	1.5767	1	1.6175	2.9596	2.7673	1	2.1358	1	11.946	9.939	3.8884	3.7793	2.7064	1.8936	1	1	1	1	1	1
60S ribosomal protein L14 OS=Mus musculus OX=10090 GN=Rpl14 PE=1 SV=3	Rpl14	24 kDa	0.018	NMuMg_EV high	67NR_EV low	4T1_EV low	533_EV low	537_EV low	592_EV low	593_EV low	2776_EV low	2792_EV low	BP_EV high	LM_EV low	8.5744	5.167	6.8179	1	2.0735	1	5.8794	3.6673	1	2.3026	3.1765	1.0287	2.687	1.5767	2.0361	1	1	1	1	2.1358	2.9707	1	4.9695	2.9163	2.2676	6.315	2.8404	1	6.388	6.2497	1	1	3.7344
rRNA 2'-O-methyltransferase fibrillarin OS=Mus musculus OX=10090 GN=Fbl PE=1 SV=2	Fbl	34 kDa	0.018	NMuMg_EV high	67NR_EV low	4T1_EV low	533_EV low	537_EV low	592_EV low	593_EV low	2776_EV low	2792_EV low	BP_EV low	LM_EV low	5.4564	10.334	1	1	1	1	1	1	1	1	1	1	1	1	1	1	1	1	1	1	1	1	1	1	1	1	1	1	1	1	1	1	1
Collagen alpha-1(XVIII) chain OS=Mus musculus OX=10090 GN=Col18a1 PE=1 SV=4	Col18a1	182 kDa	0.019	NMuMg_EV high	67NR_EV low	4T1_EV low	533_EV low	537_EV low	592_EV high	593_EV high	2776_EV low	2792_EV high	BP_EV high	LM_EV high	116.14	67.171	174.54	56.921	37.322	6.3449	77.272	84.349	46.216	66.776	54.794	61.722	65.384	43.359	62.101	110.8	104.57	157.74	72.661	77.957	89.12	46.38	91.108	66.102	55.177	129.91	92.785	57.664	135.43	77.496	96.104	96.019	115.77
Integrin alpha-5 OS=Mus musculus OX=10090 GN=Itga5 PE=1 SV=3	Itga5	115 kDa	0.019	NMuMg_EV low	67NR_EV low	4T1_EV low	533_EV low	537_EV low	592_EV low	593_EV low	2776_EV high	2792_EV high	BP_EV low	LM_EV low	7.0154	5.167	1	1	11.404	1	7.5592	3.6673	1	10.746	3.1765	6.1722	6.2697	8.6718	3.0541	12.131	10.852	1	8.8808	8.5432	6.9316	14.055	16.565	9.7209	14.361	11.728	11.361	1	1.2776	6.2497	1	1.5363	6.224
Destrin OS=Mus musculus OX=10090 GN=Dstn PE=1 SV=3	Dstn	19 kDa	0.019	NMuMg_EV low	67NR_EV low	4T1_EV low	533_EV high	537_EV high	592_EV high	593_EV high	2776_EV high	2792_EV low	BP_EV low	LM_EV low	2.3385	1	1.3636	1.9972	3.1102	1	2.5197	3.6673	1.6506	6.9079	5.5588	2.0574	5.374	5.5184	2.0361	4.0438	5.9193	2.7673	5.6514	5.3395	1.9804	3.5136	4.1413	1.9442	2.2676	3.6086	1	1	1	1.2499	1	1	1
Actin-related protein 2/3 complex subunit 2 OS=Mus musculus OX=10090 GN=Arpc2 PE=1 SV=3	Arpc2	34 kDa	0.019	NMuMg_EV low	67NR_EV low	4T1_EV low	533_EV high	537_EV high	592_EV low	593_EV low	2776_EV low	2792_EV low	BP_EV low	LM_EV low	1	1	1	1	1.0367	1	1	1	1	3.0702	3.1765	2.0574	5.374	2.365	2.0361	3.235	1.9731	1	1	1	1.9804	1	1.6565	1.9442	1	1.8043	1.8936	1	1	2.4999	1	1	1.2448
Sorting nexin-9 OS=Mus musculus OX=10090 GN=Snx9 PE=1 SV=1	Snx9	67 kDa	0.02	NMuMg_EV low	67NR_EV high	4T1_EV low	533_EV high	537_EV high	592_EV high	593_EV low	2776_EV high	2792_EV low	BP_EV low	LM_EV low	1	1	1	1	5.1836	1	5.0395	8.5571	1	7.6754	6.353	5.1435	6.2697	5.5184	4.0722	4.0438	7.8924	1	3.2294	2.1358	1.9804	2.8109	5.7978	2.9163	1.5117	4.5107	2.8404	1	1	1	1	1	1
Tyrosine-protein phosphatase non-receptor type 23 OS=Mus musculus OX=10090 GN=Ptpn23 PE=1 SV=2	Ptpn23	185 kDa	0.02	NMuMg_EV low	67NR_EV low	4T1_EV low	533_EV low	537_EV low	592_EV low	593_EV low	2776_EV high	2792_EV low	BP_EV low	LM_EV low	1	1	1	1	6.2204	1	6.7193	1.2224	1	2.3026	3.1765	1	5.374	4.7301	1.018	3.235	4.9327	1	4.0367	4.2716	1	7.73	4.9695	12.637	3.7793	2.7064	5.6807	1	1	1	1	1	1.2448
Probable ATP-dependent RNA helicase DDX5 OS=Mus musculus OX=10090 GN=Ddx5 PE=1 SV=2	Ddx5	69 kDa	0.02	NMuMg_EV high	67NR_EV low	4T1_EV low	533_EV low	537_EV low	592_EV low	593_EV low	2776_EV low	2792_EV low	BP_EV low	LM_EV low	13.251	15.501	1.3636	1	1	1	5.8794	2.4449	1	1	1	1	1.7913	1	1	1	1	1	1	1.0679	1	1	6.626	1	2.2676	4.5107	1	1.6018	2.5552	3.7498	1	1	2.4896
Nucleolar protein 56 OS=Mus musculus OX=10090 GN=Nop56 PE=1 SV=2	Nop56	64 kDa	0.02	NMuMg_EV high	67NR_EV low	4T1_EV low	533_EV low	537_EV low	592_EV low	593_EV low	2776_EV low	2792_EV low	BP_EV low	LM_EV low	5.4564	10.334	1	1	1	1	1.6798	1	1	1	1	1	1	1	1	1	1	1	1	1	1	1	1.6565	1	1	1	1	1	1	1	1	1	1
Annexin A11 OS=Mus musculus OX=10090 GN=Anxa11 PE=1 SV=2	Anxa11	54 kDa	0.021	NMuMg_EV low	67NR_EV low	4T1_EV low	533_EV low	537_EV high	592_EV high	593_EV high	2776_EV high	2792_EV high	BP_EV low	LM_EV low	7.7949	5.167	4.0907	5.9916	13.477	3.1724	21.838	23.227	3.3012	16.886	18.265	12.344	19.705	21.285	21.379	15.366	22.691	58.114	16.147	22.426	29.707	19.676	20.706	28.191	28.722	30.673	37.871	7.208	25.552	14.999	10.778	8.4497	18.672
ATP-dependent RNA helicase DDX3X OS=Mus musculus OX=10090 GN=Ddx3x PE=1 SV=3	Ddx3x	73 kDa	0.021	NMuMg_EV high	67NR_EV low	4T1_EV low	533_EV low	537_EV low	592_EV low	593_EV low	2776_EV low	2792_EV low	BP_EV low	LM_EV low	22.605	5.167	10.909	1.9972	6.2204	1	6.7193	4.8898	1.6506	5.3728	5.5588	5.1435	8.061	7.0951	5.0902	2.4263	1.9731	1	1.6147	3.2037	4.9511	1.4055	5.7978	2.9163	2.2676	6.315	2.8404	1	2.5552	6.2497	1	1	2.4896
60S ribosomal protein L4 OS=Mus musculus OX=10090 GN=Rpl4 PE=1 SV=3	Rpl4	47 kDa	0.023	NMuMg_EV high	67NR_EV low	4T1_EV low	533_EV low	537_EV low	592_EV low	593_EV low	2776_EV low	2792_EV low	BP_EV low	LM_EV low	28.062	10.334	16.363	1	1.0367	1	17.638	4.8898	1	2.3026	3.9706	1.0287	4.4784	3.1534	3.0541	2.4263	2.9596	1	1.6147	1.0679	3.9609	1	13.252	2.9163	1	16.239	4.7339	1	6.388	4.9997	1	3.0726	4.9792
26S proteasome non-ATPase regulatory subunit 11 OS=Mus musculus OX=10090 GN=Psmd11 PE=1 SV=3	Psmd11	47 kDa	0.023	NMuMg_EV low	67NR_EV low	4T1_EV low	533_EV low	537_EV low	592_EV low	593_EV low	2776_EV high	2792_EV high	BP_EV high	LM_EV low	1	1	1	1	1	1	2.5197	1	1	1	1	1	1	1	1	1	1.9731	1	1	1.0679	1.9804	1	2.4848	3.8884	3.7793	2.7064	4.7339	1	2.5552	6.2497	1	1	1.2448
Copine-2 OS=Mus musculus OX=10090 GN=Cpne2 PE=1 SV=1	Cpne2	61 kDa	0.024	NMuMg_EV low	67NR_EV high	4T1_EV low	533_EV high	537_EV low	592_EV low	593_EV high	2776_EV high	2792_EV high	BP_EV low	LM_EV low	1	1	1	1	8.2938	1	6.7193	9.7796	1	6.1403	7.1471	3.0861	6.2697	5.5184	2.0361	4.0438	6.9058	1	4.8441	6.4074	3.9609	5.6218	8.2825	6.8047	7.5585	9.9235	8.5211	1	5.1104	3.7498	1	1	1
Cell surface A33 antigen OS=Mus musculus OX=10090 GN=Gpa33 PE=2 SV=2	Gpa33	36 kDa	0.024	NMuMg_EV low	67NR_EV low	4T1_EV low	533_EV low	537_EV high	592_EV high	593_EV high	2776_EV low	2792_EV low	BP_EV low	LM_EV low	1	1	1	3.9944	8.2938	1	4.1996	4.8898	1.6506	3.0702	2.3824	6.1722	5.374	6.3067	6.1083	5.6613	6.9058	13.837	3.2294	7.4753	6.9316	3.5136	3.313	3.8884	4.5351	3.6086	4.7339	1	2.5552	6.2497	1.7963	1.5363	2.4896
Coiled-coil and C2 domain-containing protein 1B OS=Mus musculus OX=10090 GN=Cc2d1b PE=1 SV=1	Cc2d1b	93 kDa	0.024	NMuMg_EV low	67NR_EV low	4T1_EV low	533_EV low	537_EV low	592_EV low	593_EV low	2776_EV high	2792_EV high	BP_EV low	LM_EV low	1	5.167	1	1	1	1	1.6798	1	1	1	1	1	2.687	1.5767	1	1	2.9596	1	2.422	3.2037	1	2.8109	2.4848	6.8047	5.291	4.5107	7.5743	1	1	6.2497	1	1	1.2448
Actin nucleation-promoting factor WASL OS=Mus musculus OX=10090 GN=Wasl PE=1 SV=1	Wasl	54 kDa	0.024	NMuMg_EV low	67NR_EV low	4T1_EV low	533_EV high	537_EV low	592_EV low	593_EV low	2776_EV low	2792_EV low	BP_EV low	LM_EV low	1	1	1	1	1	1	1	1	1	6.1403	3.1765	1.0287	1	1	1	1	1	1	1	1	1	1	1	1	1	1	1	1	1	1	1	1	1
14-3-3 protein theta OS=Mus musculus OX=10090 GN=Ywhaq PE=1 SV=1	Ywhaq	28 kDa	0.025	NMuMg_EV low	67NR_EV low	4T1_EV low	533_EV high	537_EV high	592_EV high	593_EV high	2776_EV high	2792_EV high	BP_EV low	LM_EV low	10.133	15.501	5.4543	8.9875	14.514	1	11.759	17.114	1	18.421	16.677	12.344	18.809	16.555	10.18	17.793	26.637	5.5346	12.11	18.154	17.824	23.19	24.848	21.386	14.361	23.456	17.989	3.2036	8.9432	14.999	5.389	5.3771	3.7344
Nephronectin OS=Mus musculus OX=10090 GN=Npnt PE=1 SV=1	Npnt	61 kDa	0.025	NMuMg_EV low	67NR_EV low	4T1_EV high	533_EV high	537_EV high	592_EV high	593_EV high	2776_EV low	2792_EV low	BP_EV low	LM_EV low	4.6769	1	5.4543	10.985	5.1836	1	3.3597	1.2224	3.3012	3.8377	5.5588	7.2009	7.1654	2.365	6.1083	9.7051	4.9327	11.069	7.2661	4.2716	3.9609	2.8109	3.313	2.9163	1	1	1.8936	1	1.2776	1.2499	1.7963	3.0726	4.9792
Serine--tRNA ligase, cytoplasmic OS=Mus musculus OX=10090 GN=Sars1 PE=1 SV=3	Sars1	58 kDa	0.026	NMuMg_EV low	67NR_EV low	4T1_EV low	533_EV high	537_EV low	592_EV low	593_EV low	2776_EV high	2792_EV high	BP_EV low	LM_EV low	1.559	1	1	1	1.0367	1	1.6798	1.2224	1	4.6053	4.7647	2.0574	3.5827	2.365	1	1.6175	1.9731	1	1	1.0679	1	2.8109	6.626	1.9442	3.0234	5.4128	1.8936	1	1.2776	2.4999	1	1	2.4896
Collagen alpha-1(VI) chain OS=Mus musculus OX=10090 GN=Col6a1 PE=1 SV=1	Col6a1	108 kDa	0.027	NMuMg_EV low	67NR_EV low	4T1_EV low	533_EV high	537_EV low	592_EV low	593_EV low	2776_EV low	2792_EV low	BP_EV high	LM_EV high	2.3385	5.167	5.4543	9.9861	1.0367	3.1724	5.8794	3.6673	3.3012	31.469	43.677	10.287	30.453	20.497	3.0541	11.323	21.704	1	9.6881	16.019	1.9804	13.352	26.504	23.33	9.0702	22.553	10.415	56.863	52.382	11.249	44.909	62.22	8.7136
Golgi apparatus protein 1 OS=Mus musculus OX=10090 GN=Glg1 PE=1 SV=1	Glg1	134 kDa	0.027	NMuMg_EV high	67NR_EV low	4T1_EV low	533_EV high	537_EV low	592_EV low	593_EV low	2776_EV low	2792_EV low	BP_EV low	LM_EV low	10.133	10.334	8.1815	5.9916	4.1469	1	4.1996	2.4449	1	7.6754	11.118	7.2009	1.7913	7.0951	7.1263	8.8963	5.9193	2.7673	5.6514	3.2037	2.9707	9.1354	5.7978	2.9163	4.5351	4.5107	2.8404	1.6018	6.388	3.7498	4.4909	7.6815	3.7344
Pre-mRNA-processing-splicing factor 8 OS=Mus musculus OX=10090 GN=Prpf8 PE=1 SV=2	Prpf8	274 kDa	0.027	NMuMg_EV high	67NR_EV low	4T1_EV low	533_EV low	537_EV low	592_EV low	593_EV low	2776_EV low	2792_EV low	BP_EV low	LM_EV low	18.708	10.334	1.3636	1	1	1	1.6798	1	1	1	1	1	1	1	1.018	1	1	1	1	1	1	1	4.1413	1	1.5117	7.2171	1	1	2.5552	2.4999	1	1	1.2448
DNA topoisomerase 2-alpha OS=Mus musculus OX=10090 GN=Top2a PE=1 SV=2	Top2a	173 kDa	0.028	NMuMg_EV high	67NR_EV low	4T1_EV low	533_EV low	537_EV low	592_EV low	593_EV low	2776_EV low	2792_EV low	BP_EV low	LM_EV low	29.621	25.835	2.7272	1	1	1	6.7193	2.4449	1	1.5351	2.3824	1	1.7913	1	1.018	1.6175	1	1	1	1	1	1	10.767	1.9442	1.5117	18.043	1.8936	2.4027	11.498	6.2497	1	2.3045	4.9792
Phosphoglycerate mutase 1 OS=Mus musculus OX=10090 GN=Pgam1 PE=1 SV=3	Pgam1	29 kDa	0.028	NMuMg_EV low	67NR_EV low	4T1_EV low	533_EV high	537_EV high	592_EV high	593_EV high	2776_EV high	2792_EV high	BP_EV low	LM_EV low	3.8974	1	1.3636	1	5.1836	1	3.3597	4.8898	1	6.9079	5.5588	4.1148	7.1654	3.9417	4.0722	7.2788	6.9058	2.7673	5.6514	5.3395	4.9511	7.0273	5.7978	5.8326	8.3144	7.2171	5.6807	1	3.8328	6.2497	1	1	4.9792
60S ribosomal protein L18a OS=Mus musculus OX=10090 GN=Rpl18a PE=1 SV=1	Rpl18a	21 kDa	0.028	NMuMg_EV high	67NR_EV low	4T1_EV low	533_EV low	537_EV low	592_EV low	593_EV low	2776_EV low	2792_EV low	BP_EV low	LM_EV low	8.5744	20.668	2.7272	1	1.0367	1	2.5197	2.4449	1.6506	3.0702	1.5882	1.0287	2.687	1.5767	2.0361	1.6175	1.9731	1	1.6147	1.0679	1	1	3.313	1	1.5117	3.6086	1	1	2.5552	3.7498	1	1	2.4896
Exostosin-2 OS=Mus musculus OX=10090 GN=Ext2 PE=1 SV=2	Ext2	82 kDa	0.028	NMuMg_EV low	67NR_EV low	4T1_EV low	533_EV low	537_EV low	592_EV low	593_EV low	2776_EV low	2792_EV low	BP_EV low	LM_EV high	3.118	1	1	1	1	1	1	1	1	1.5351	2.3824	1	1.7913	1	1	4.8525	3.9462	1	3.2294	1	1	2.8109	2.4848	1	1	1	1.8936	1	1	1	8.9817	8.4497	1
ATP-binding cassette sub-family C member 4 OS=Mus musculus OX=10090 GN=Abcc4 PE=1 SV=1	Abcc4	149 kDa	0.028	NMuMg_EV high	67NR_EV low	4T1_EV low	533_EV low	537_EV low	592_EV low	593_EV low	2776_EV low	2792_EV low	BP_EV low	LM_EV low	7.0154	15.501	1	1	1	1	1	1	1	1	1	1	1	1	1	1	1	1	1	1	1	1	1	1	1	1	1	1	1	1	1	1	1
Ephrin type-A receptor 2 OS=Mus musculus OX=10090 GN=Epha2 PE=1 SV=3	Epha2	109 kDa	0.029	NMuMg_EV high	67NR_EV low	4T1_EV low	533_EV high	537_EV high	592_EV high	593_EV high	2776_EV high	2792_EV high	BP_EV low	LM_EV low	38.195	20.668	21.817	12.982	33.175	1	25.197	20.782	6.6023	29.934	26.206	28.803	30.453	34.687	22.397	27.498	27.623	16.604	24.22	28.833	21.785	31.623	39.756	29.163	32.502	36.086	34.084	3.2036	19.164	27.499	5.389	6.1452	17.427
Beta-enolase OS=Mus musculus OX=10090 GN=Eno3 PE=1 SV=3	Eno3	47 kDa	0.029	NMuMg_EV low	67NR_EV low	4T1_EV low	533_EV low	537_EV high	592_EV low	593_EV high	2776_EV high	2792_EV high	BP_EV low	LM_EV low	1	1	1	1	7.2571	1	7.5592	11.002	1	12.281	10.324	1	18.809	14.19	1	6.4701	10.852	1	8.0734	13.883	5.9413	11.946	21.535	8.7488	17.385	18.043	11.361	1	1	9.9995	1	1	4.9792
Peroxiredoxin-1 OS=Mus musculus OX=10090 GN=Prdx1 PE=1 SV=1	Prdx1	22 kDa	0.029	NMuMg_EV low	67NR_EV low	4T1_EV low	533_EV high	537_EV high	592_EV low	593_EV low	2776_EV high	2792_EV high	BP_EV high	LM_EV low	2.3385	1	5.4543	1	3.1102	1	4.1996	4.8898	1.6506	3.8377	4.7647	5.1435	5.374	4.7301	8.1443	1.6175	3.9462	5.5346	2.422	3.2037	6.9316	4.9191	7.4543	8.7488	8.3144	4.5107	5.6807	2.4027	5.1104	7.4996	1	2.3045	2.4896
Solute carrier family 12 member 7 OS=Mus musculus OX=10090 GN=Slc12a7 PE=1 SV=1	Slc12a7	119 kDa	0.029	NMuMg_EV low	67NR_EV low	4T1_EV low	533_EV low	537_EV low	592_EV low	593_EV low	2776_EV high	2792_EV low	BP_EV low	LM_EV low	1	1	1	1	1	1	1	1	1	1	1	1.0287	1	1	1	1	1	1	1	1	1.9804	1.4055	3.313	7.7768	2.2676	1	1.8936	1	1	1	1	1	1
Laminin subunit beta-3 OS=Mus musculus OX=10090 GN=Lamb3 PE=1 SV=2	Lamb3	129 kDa	0.03	NMuMg_EV low	67NR_EV low	4T1_EV high	533_EV low	537_EV low	592_EV low	593_EV low	2776_EV low	2792_EV low	BP_EV high	LM_EV high	1	1	1	34.951	12.441	1	9.239	14.669	1	1.5351	4.7647	5.1435	1.7913	3.9417	8.1443	6.4701	2.9596	1	20.184	6.4074	8.912	1	1	1	1	1	1	31.235	14.054	8.7495	47.603	23.045	9.9584
Stromelysin-1 OS=Mus musculus OX=10090 GN=Mmp3 PE=2 SV=2	Mmp3	54 kDa	0.03	NMuMg_EV low	67NR_EV low	4T1_EV low	533_EV low	537_EV low	592_EV high	593_EV low	2776_EV high	2792_EV low	BP_EV low	LM_EV low	1	1	1.3636	1	1	1	1	1	1	2.3026	1.5882	1.0287	1	1	1	11.323	3.9462	2.7673	5.6514	1	1.9804	11.244	4.1413	2.9163	1.5117	1	1	1	1	1	2.6945	2.3045	1
Ras-related protein Rap-2b OS=Mus musculus OX=10090 GN=Rap2b PE=1 SV=1	Rap2b	21 kDa	0.031	NMuMg_EV high	67NR_EV low	4T1_EV low	533_EV high	537_EV low	592_EV low	593_EV low	2776_EV high	2792_EV high	BP_EV low	LM_EV low	4.6769	5.167	4.0907	1.9972	6.2204	1	3.3597	3.6673	1.6506	5.3728	3.9706	3.0861	3.5827	4.7301	2.0361	4.0438	3.9462	2.7673	3.2294	4.2716	2.9707	9.1354	4.1413	5.8326	4.5351	4.5107	4.7339	1	1.2776	3.7498	1	1	2.4896
Filamin-A OS=Mus musculus OX=10090 GN=Flna PE=1 SV=5	Flna	281 kDa	0.032	NMuMg_EV high	67NR_EV low	4T1_EV low	533_EV low	537_EV low	592_EV low	593_EV low	2776_EV low	2792_EV low	BP_EV low	LM_EV low	35.077	31.002	38.18	8.9875	1.0367	1	17.638	9.7796	1.6506	3.8377	36.53	4.1148	11.644	11.825	6.1083	8.8963	4.9327	1	25.028	3.2037	16.834	4.9191	25.676	20.414	15.873	23.456	7.5743	12.814	22.997	7.4996	11.676	19.204	11.203
Peptidyl-prolyl cis-trans isomerase B OS=Mus musculus OX=10090 GN=Ppib PE=1 SV=2	Ppib	24 kDa	0.032	NMuMg_EV low	67NR_EV low	4T1_EV low	533_EV low	537_EV low	592_EV high	593_EV low	2776_EV low	2792_EV high	BP_EV low	LM_EV high	2.3385	1	1	11.983	5.1836	1	4.1996	3.6673	1	13.048	9.5294	2.0574	13.435	9.4601	2.0361	17.793	12.825	5.5346	11.303	9.6111	1.9804	13.352	11.596	2.9163	8.3144	11.728	9.4678	8.0089	5.1104	4.9997	19.76	23.045	9.9584
Myosin-9 OS=Mus musculus OX=10090 GN=Myh9 PE=1 SV=4	Myh9	226 kDa	0.033	NMuMg_EV high	67NR_EV low	4T1_EV low	533_EV low	537_EV low	592_EV low	593_EV low	2776_EV low	2792_EV low	BP_EV high	LM_EV high	94.318	118.84	130.9	75.894	33.175	41.242	73.072	44.008	57.77	17.653	99.265	24.689	22.392	41.782	47.848	32.35	16.771	13.837	67.01	25.63	68.326	23.19	117.61	39.856	37.793	130.81	34.084	93.704	183.98	81.246	95.206	83.729	108.3
Heat shock 70 kDa protein 4 OS=Mus musculus OX=10090 GN=Hspa4 PE=1 SV=1	Hspa4	94 kDa	0.033	NMuMg_EV low	67NR_EV low	4T1_EV low	533_EV low	537_EV low	592_EV low	593_EV low	2776_EV high	2792_EV high	BP_EV low	LM_EV low	1	1	1.3636	1	1	1	2.5197	1.2224	1	1.5351	3.1765	1.0287	2.687	1.5767	1.018	1	5.9193	1	2.422	1.0679	1	4.2164	8.2825	1.9442	4.5351	9.0214	3.7871	1	1	3.7498	1	1	1.2448
Immunoglobulin superfamily member 8 OS=Mus musculus OX=10090 GN=Igsf8 PE=1 SV=2	Igsf8	65 kDa	0.034	NMuMg_EV low	67NR_EV low	4T1_EV low	533_EV high	537_EV high	592_EV high	593_EV high	2776_EV high	2792_EV high	BP_EV low	LM_EV low	47.549	36.169	20.454	32.954	65.314	6.3449	35.276	44.008	26.409	71.381	60.353	64.808	45.679	69.374	37.668	49.334	56.233	88.554	60.551	68.346	36.638	76.597	54.665	62.214	52.91	45.107	54.913	13.615	39.606	48.747	22.454	23.813	36.099
Choline transporter-like protein 1 OS=Mus musculus OX=10090 GN=Slc44a1 PE=1 SV=3	Slc44a1	73 kDa	0.034	NMuMg_EV high	67NR_EV low	4T1_EV low	533_EV high	537_EV low	592_EV low	593_EV low	2776_EV high	2792_EV high	BP_EV low	LM_EV low	7.0154	5.167	2.7272	1	10.367	1	1	1	1	8.443	4.7647	5.1435	2.687	4.7301	4.0722	4.0438	4.9327	1	2.422	5.3395	4.9511	8.4327	9.939	3.8884	6.8027	8.1193	7.5743	1	1	4.9997	1	1	2.4896
Actin-related protein 3 OS=Mus musculus OX=10090 GN=Actr3 PE=1 SV=3	Actr3	47 kDa	0.034	NMuMg_EV low	67NR_EV low	4T1_EV low	533_EV high	537_EV high	592_EV high	593_EV low	2776_EV low	2792_EV high	BP_EV low	LM_EV low	3.118	1	2.7272	1	1.0367	1	2.5197	3.6673	1.6506	3.8377	4.7647	3.0861	5.374	4.7301	3.0541	3.235	3.9462	1	4.0367	1.0679	1.9804	2.8109	3.313	1.9442	4.5351	2.7064	1.8936	2.4027	1	2.4999	1.7963	1.5363	1.2448
Prelamin-A/C OS=Mus musculus OX=10090 GN=Lmna PE=1 SV=2	Lmna	74 kDa	0.034	NMuMg_EV low	67NR_EV low	4T1_EV low	533_EV low	537_EV low	592_EV low	593_EV low	2776_EV low	2792_EV high	BP_EV low	LM_EV low	1	5.167	1	1	1	1	1.6798	2.4449	1	1	1.5882	1	2.687	3.1534	1	1.6175	1	1	1.6147	1.0679	1	1	4.1413	3.8884	10.582	4.5107	4.7339	1.6018	1.2776	4.9997	1	3.0726	6.224
Trophoblast glycoprotein OS=Mus musculus OX=10090 GN=Tpbg PE=1 SV=3	Tpbg	46 kDa	0.034	NMuMg_EV low	67NR_EV low	4T1_EV low	533_EV high	537_EV high	592_EV low	593_EV low	2776_EV high	2792_EV high	BP_EV low	LM_EV low	1.559	1	1	1	1.0367	1	1.6798	1.2224	1	4.6053	3.1765	3.0861	4.4784	1.5767	1.018	4.8525	1	1	2.422	1.0679	2.9707	2.8109	3.313	3.8884	4.5351	2.7064	1.8936	1	1	1.2499	1	1	1.2448
Bifunctional phosphoribosylaminoimidazole carboxylase/phosphoribosylaminoimidazole succinocarboxamide synthetase OS=Mus musculus OX=10090 GN=Paics PE=1 SV=4	Paics	47 kDa	0.034	NMuMg_EV low	67NR_EV low	4T1_EV low	533_EV low	537_EV high	592_EV high	593_EV low	2776_EV high	2792_EV high	BP_EV low	LM_EV low	1.559	1	1	1	1.0367	1	3.3597	2.4449	1	1.5351	3.1765	1.0287	3.5827	3.1534	1.018	2.4263	3.9462	1	1.6147	1.0679	1	3.5136	4.1413	1.9442	5.291	3.6086	1.8936	1	1	1.2499	1	1	1.2448
Matrix metalloproteinase-9 OS=Mus musculus OX=10090 GN=Mmp9 PE=1 SV=2	Mmp9	81 kDa	0.035	NMuMg_EV low	67NR_EV low	4T1_EV high	533_EV high	537_EV low	592_EV low	593_EV low	2776_EV high	2792_EV low	BP_EV low	LM_EV low	1	1	1	42.94	3.1102	1	2.5197	1	1	39.145	23.824	14.402	2.687	1	1	11.323	4.9327	2.7673	10.495	2.1358	1.9804	20.379	21.535	2.9163	3.7793	5.4128	1	1	1	1	3.5927	2.3045	1
Protein tweety homolog 2 OS=Mus musculus OX=10090 GN=Ttyh2 PE=1 SV=1	Ttyh2	59 kDa	0.035	NMuMg_EV high	67NR_EV low	4T1_EV low	533_EV low	537_EV low	592_EV high	593_EV high	2776_EV high	2792_EV high	BP_EV low	LM_EV low	2.3385	10.334	1	1	1.0367	1	2.5197	2.4449	1	1	2.3824	2.0574	1	3.1534	1	6.4701	6.9058	2.7673	3.2294	6.4074	1	6.3245	5.7978	4.8605	5.291	5.4128	4.7339	1	1	2.4999	1	1	2.4896
Palmitoyltransferase ZDHHC5 OS=Mus musculus OX=10090 GN=Zdhhc5 PE=1 SV=1	Zdhhc5	78 kDa	0.035	NMuMg_EV low	67NR_EV low	4T1_EV low	533_EV high	537_EV low	592_EV low	593_EV low	2776_EV high	2792_EV low	BP_EV low	LM_EV low	1	1	1	1	1.0367	1	1	1	1	3.8377	1	3.0861	3.5827	3.1534	1.018	1	3.9462	1	1	2.1358	1	5.6218	4.9695	1.9442	1.5117	3.6086	1.8936	1	1	2.4999	1	1	1
Sushi, nidogen and EGF-like domain-containing protein 1 OS=Mus musculus OX=10090 GN=Sned1 PE=2 SV=2	Sned1	152 kDa	0.035	NMuMg_EV low	67NR_EV low	4T1_EV low	533_EV low	537_EV low	592_EV high	593_EV low	2776_EV low	2792_EV low	BP_EV low	LM_EV low	1	1	1	1	1	1	1	1	1	1	2.3824	1	1	1	1	4.8525	2.9596	1	1.6147	1	1	1	1	1	1	1	1	1	1	1	1	1	1
Peptidyl-prolyl cis-trans isomerase A OS=Mus musculus OX=10090 GN=Ppia PE=1 SV=2	Ppia	18 kDa	0.036	NMuMg_EV low	67NR_EV low	4T1_EV low	533_EV high	537_EV high	592_EV high	593_EV high	2776_EV high	2792_EV low	BP_EV low	LM_EV low	9.3539	1	6.8179	8.9875	18.661	6.3449	12.599	17.114	4.9517	14.583	11.912	17.488	16.122	16.555	21.379	11.323	16.771	22.139	11.303	21.358	16.834	11.946	15.737	14.581	9.0702	11.728	12.308	3.2036	8.9432	12.499	6.2872	4.6089	12.448
Protein tweety homolog 3 OS=Mus musculus OX=10090 GN=Ttyh3 PE=1 SV=1	Ttyh3	58 kDa	0.036	NMuMg_EV low	67NR_EV low	4T1_EV low	533_EV high	537_EV low	592_EV high	593_EV high	2776_EV high	2792_EV high	BP_EV low	LM_EV low	7.0154	5.167	1	6.9902	18.661	1	9.239	8.5571	1	16.118	7.9412	7.2009	9.8524	14.19	3.0541	17.793	14.798	11.069	12.11	18.154	4.9511	16.163	14.08	15.554	11.338	10.826	14.202	1	1.2776	6.2497	1.7963	1	7.4688
Alkaline phosphatase, tissue-nonspecific isozyme OS=Mus musculus OX=10090 GN=Alpl PE=1 SV=2	Alpl	58 kDa	0.036	NMuMg_EV high	67NR_EV low	4T1_EV low	533_EV low	537_EV low	592_EV low	593_EV low	2776_EV low	2792_EV low	BP_EV low	LM_EV low	16.369	5.167	4.0907	1	4.1469	1	1	1	1	3.0702	1	1	1	1	1	2.4263	1	1	1	1	1	2.1082	2.4848	1	1	5.4128	1.8936	1	1.2776	4.9997	1	1	1
26S proteasome regulatory subunit 10B OS=Mus musculus OX=10090 GN=Psmc6 PE=1 SV=1	Psmc6	44 kDa	0.036	NMuMg_EV low	67NR_EV low	4T1_EV low	533_EV low	537_EV low	592_EV low	593_EV low	2776_EV low	2792_EV high	BP_EV low	LM_EV low	1	1	1	1	1	1	4.1996	1	1	1	1	1	1	1.5767	1.018	1	1	1	1	1.0679	1	1.4055	2.4848	1	3.0234	4.5107	1.8936	1.6018	1	1.2499	1	1	1.2448
Anthrax toxin receptor 2 OS=Mus musculus OX=10090 GN=Antxr2 PE=1 SV=1	Antxr2	53 kDa	0.036	NMuMg_EV high	67NR_EV low	4T1_EV low	533_EV low	537_EV low	592_EV low	593_EV low	2776_EV low	2792_EV low	BP_EV low	LM_EV low	4.6769	10.334	1	1	1	1	1	1	1	1	1	1.0287	1	1	1	1	1	1	1	1.0679	1	2.1082	1.6565	1	1	1	1	1	1	1	1	1	1
Disco-interacting protein 2 homolog A OS=Mus musculus OX=10090 GN=Dip2a PE=1 SV=3	Dip2a	165 kDa	0.037	NMuMg_EV low	67NR_EV low	4T1_EV low	533_EV low	537_EV low	592_EV high	593_EV high	2776_EV high	2792_EV high	BP_EV low	LM_EV low	3.8974	1	1	1	6.2204	1	4.1996	1	1	2.3026	3.1765	3.0861	4.4784	3.1534	1	5.6613	8.8789	1	4.8441	6.4074	1	7.0273	5.7978	3.8884	7.5585	6.315	6.6275	1	1	2.4999	1	1	1
Protein NDRG1 OS=Mus musculus OX=10090 GN=Ndrg1 PE=1 SV=1	Ndrg1	43 kDa	0.039	NMuMg_EV low	67NR_EV low	4T1_EV low	533_EV high	537_EV low	592_EV low	593_EV low	2776_EV high	2792_EV low	BP_EV low	LM_EV low	1	1	1	1	1	1	1	1	1	4.6053	3.1765	1.0287	1.7913	1.5767	1	1.6175	2.9596	1	1	1	1	2.8109	2.4848	6.8047	1.5117	1	3.7871	1	1	2.4999	1	1	1
Receptor-type tyrosine-protein phosphatase alpha OS=Mus musculus OX=10090 GN=Ptpra PE=1 SV=3	Ptpra	94 kDa	0.04	NMuMg_EV low	67NR_EV low	4T1_EV low	533_EV high	537_EV low	592_EV low	593_EV low	2776_EV high	2792_EV low	BP_EV low	LM_EV low	3.118	1	1	1	2.0735	1	1	1.2224	1	8.443	4.7647	7.2009	2.687	1.5767	2.0361	1.6175	6.9058	1	1.6147	2.1358	2.9707	3.5136	10.767	1.9442	2.2676	7.2171	1	1	1	1	1	1	1.2448
Laminin subunit gamma-2 OS=Mus musculus OX=10090 GN=Lamc2 PE=1 SV=2	Lamc2	130 kDa	0.041	NMuMg_EV low	67NR_EV low	4T1_EV high	533_EV low	537_EV low	592_EV low	593_EV high	2776_EV low	2792_EV low	BP_EV high	LM_EV high	1	1	1	26.962	16.588	1	9.239	22.004	1	6.1403	7.1471	3.0861	10.748	8.6718	11.198	16.175	12.825	1	21.798	17.086	9.9022	1	1	1	1	1	1	27.23	12.776	3.7498	44.01	26.117	8.7136
Hsc70-interacting protein OS=Mus musculus OX=10090 GN=St13 PE=1 SV=1	St13	42 kDa	0.041	NMuMg_EV low	67NR_EV low	4T1_EV low	533_EV high	537_EV low	592_EV low	593_EV high	2776_EV high	2792_EV high	BP_EV low	LM_EV low	3.8974	1	1	1	3.1102	1	1.6798	2.4449	1.6506	3.8377	3.9706	2.0574	2.687	2.365	1.018	1.6175	2.9596	1	2.422	3.2037	1.9804	4.2164	2.4848	3.8884	3.7793	3.6086	3.7871	1.6018	1.2776	2.4999	1.7963	1	1
1-phosphatidylinositol 4,5-bisphosphate phosphodiesterase beta-3 OS=Mus musculus OX=10090 GN=Plcb3 PE=1 SV=2	Plcb3	139 kDa	0.041	NMuMg_EV low	67NR_EV low	4T1_EV low	533_EV low	537_EV low	592_EV high	593_EV low	2776_EV high	2792_EV low	BP_EV low	LM_EV low	1	1	1	1	1	1	1	1	1	2.3026	1	1.0287	2.687	1.5767	1	3.235	6.9058	1	1	1	1	4.2164	7.4543	1.9442	2.2676	3.6086	1	1	1	2.4999	1	1	1
Neurogenic locus notch homolog protein 2 OS=Mus musculus OX=10090 GN=Notch2 PE=1 SV=2	Notch2	266 kDa	0.042	NMuMg_EV high	67NR_EV low	4T1_EV low	533_EV high	537_EV low	592_EV low	593_EV low	2776_EV high	2792_EV low	BP_EV low	LM_EV low	7.0154	1	1	1	3.1102	1	1	1.2224	1	3.0702	3.9706	2.0574	1.7913	2.365	1	1	1.9731	1	1	2.1358	1	4.9191	6.626	2.9163	2.2676	3.6086	2.8404	1	1	1.2499	1	1	1.2448
Prostaglandin E synthase 3 OS=Mus musculus OX=10090 GN=Ptges3 PE=1 SV=1	Ptges3	19 kDa	0.042	NMuMg_EV high	67NR_EV low	4T1_EV low	533_EV low	537_EV low	592_EV low	593_EV low	2776_EV low	2792_EV low	BP_EV low	LM_EV low	7.7949	5.167	1.3636	1	2.0735	1	1	2.4449	1	1	1.5882	1	1.7913	2.365	1	1	1	1	1	2.1358	1	1	3.313	1	1	1.8043	1	1	2.5552	1	1	1	1
Serine/threonine-protein phosphatase PP1-alpha catalytic subunit OS=Mus musculus OX=10090 GN=Ppp1ca PE=1 SV=1	Ppp1ca	38 kDa	0.043	NMuMg_EV high	67NR_EV low	4T1_EV low	533_EV high	537_EV high	592_EV high	593_EV low	2776_EV high	2792_EV high	BP_EV low	LM_EV low	7.7949	5.167	2.7272	1	3.1102	1	5.8794	1.2224	1	6.9079	7.9412	3.0861	6.2697	6.3067	2.0361	8.0876	5.9193	1	4.0367	3.2037	1.9804	9.1354	10.767	3.8884	6.0468	5.4128	3.7871	1	1.2776	2.4999	1.7963	1.5363	2.4896
CCN family member 1 OS=Mus musculus OX=10090 GN=Ccn1 PE=1 SV=1	Ccn1	42 kDa	0.044	NMuMg_EV high	67NR_EV low	4T1_EV high	533_EV low	537_EV high	592_EV low	593_EV low	2776_EV low	2792_EV low	BP_EV low	LM_EV low	10.133	25.835	14.999	19.972	10.367	1	6.7193	4.8898	1	5.3728	11.912	10.287	7.1654	7.8834	30.541	3.235	1	1	6.4587	3.2037	1.9804	2.8109	2.4848	1	4.5351	4.5107	1	4.0044	8.9432	1.2499	5.389	6.9134	3.7344
Cell surface glycoprotein MUC18 OS=Mus musculus OX=10090 GN=Mcam PE=1 SV=1	Mcam	72 kDa	0.044	NMuMg_EV low	67NR_EV low	4T1_EV low	533_EV high	537_EV low	592_EV low	593_EV low	2776_EV low	2792_EV low	BP_EV low	LM_EV low	1	1	1	1	2.0735	1	1.6798	1	1	4.6053	3.1765	2.0574	1.7913	3.1534	1.018	1	3.9462	1	1.6147	2.1358	1	1	1.6565	1	1	1	1	1	1	1	1	1	1
60S ribosomal protein L5 OS=Mus musculus OX=10090 GN=Rpl5 PE=1 SV=3	Rpl5	34 kDa	0.045	NMuMg_EV high	67NR_EV low	4T1_EV low	533_EV low	537_EV low	592_EV low	593_EV low	2776_EV low	2792_EV low	BP_EV low	LM_EV low	17.149	56.837	6.8179	1	2.0735	1	8.3991	4.8898	1	3.0702	3.1765	2.0574	2.687	1.5767	4.0722	3.235	1.9731	1	3.2294	3.2037	1	1	5.7978	1.9442	2.2676	8.1193	3.7871	1	6.388	1.2499	1	2.3045	4.9792
Ectonucleotide pyrophosphatase/phosphodiesterase family member 1 OS=Mus musculus OX=10090 GN=Enpp1 PE=1 SV=4	Enpp1	103 kDa	0.045	NMuMg_EV low	67NR_EV low	4T1_EV low	533_EV high	537_EV low	592_EV low	593_EV low	2776_EV low	2792_EV low	BP_EV low	LM_EV low	1	1	1	1	1	1	1	1	1	5.3728	1.5882	2.0574	1	1.5767	1	1	1	1	1	1	1	1	1	1	1	1	1	1	1	2.4999	1	1	1
Tyrosine-protein kinase JAK1 OS=Mus musculus OX=10090 GN=Jak1 PE=1 SV=1	Jak1	133 kDa	0.046	NMuMg_EV high	67NR_EV low	4T1_EV low	533_EV low	537_EV low	592_EV low	593_EV low	2776_EV high	2792_EV low	BP_EV low	LM_EV low	3.118	5.167	1	1	1	1	1	1	1	1.5351	1	1	1	1	1	1	1	1	1	1	1	2.1082	4.1413	1	1.5117	1.8043	1	1	1	1	1	1	1
Cofilin-1 OS=Mus musculus OX=10090 GN=Cfl1 PE=1 SV=3	Cfl1	19 kDa	0.047	NMuMg_EV low	67NR_EV high	4T1_EV low	533_EV high	537_EV high	592_EV high	593_EV high	2776_EV high	2792_EV high	BP_EV low	LM_EV low	10.913	1	5.4543	8.9875	16.588	1	12.599	23.227	6.6023	15.351	15.088	13.373	19.705	18.92	14.253	12.94	19.731	22.139	9.6881	19.222	11.883	10.541	12.424	12.637	12.849	12.63	13.255	3.2036	7.6656	16.249	3.5927	3.0726	8.7136
Tetraspanin-4 OS=Mus musculus OX=10090 GN=Tspan4 PE=1 SV=1	Tspan4	26 kDa	0.047	NMuMg_EV high	67NR_EV low	4T1_EV low	533_EV high	537_EV high	592_EV high	593_EV high	2776_EV high	2792_EV high	BP_EV low	LM_EV low	8.5744	15.501	4.0907	5.9916	7.2571	1	8.3991	3.6673	1.6506	9.2105	9.5294	11.316	8.9567	8.6718	5.0902	9.7051	10.852	5.5346	7.2661	9.6111	1.9804	9.8382	10.767	5.8326	9.0702	7.2171	8.5211	2.4027	1.2776	3.7498	2.6945	3.8408	3.7344
Clusterin OS=Mus musculus OX=10090 GN=Clu PE=1 SV=1	Clu	52 kDa	0.047	NMuMg_EV high	67NR_EV low	4T1_EV low	533_EV low	537_EV low	592_EV low	593_EV low	2776_EV low	2792_EV low	BP_EV low	LM_EV high	11.692	5.167	12.272	6.9902	8.2938	1	3.3597	2.4449	1	6.1403	4.7647	1.0287	4.4784	3.9417	1	4.8525	2.9596	1	5.6514	2.1358	1	4.2164	4.9695	6.8047	3.7793	4.5107	3.7871	2.4027	2.5552	8.7495	7.1854	6.1452	8.7136
Cation-dependent mannose-6-phosphate receptor OS=Mus musculus OX=10090 GN=M6pr PE=1 SV=1	M6pr	31 kDa	0.047	NMuMg_EV high	67NR_EV low	4T1_EV low	533_EV low	537_EV low	592_EV low	593_EV low	2776_EV low	2792_EV low	BP_EV low	LM_EV low	5.4564	10.334	1	1	1.0367	1	1	1.2224	1	1.5351	1	1	1	2.365	1.018	1	1	1	1	1	1.9804	1	3.313	2.9163	1.5117	2.7064	3.7871	1	2.5552	2.4999	1	1	1
60S ribosomal protein L9 OS=Mus musculus OX=10090 GN=Rpl9 PE=1 SV=2	Rpl9	22 kDa	0.048	NMuMg_EV high	67NR_EV low	4T1_EV low	533_EV low	537_EV low	592_EV low	593_EV low	2776_EV low	2792_EV low	BP_EV low	LM_EV low	12.472	5.167	2.7272	1	1	1	4.1996	1	1	2.3026	2.3824	1	2.687	2.365	1.018	3.235	1.9731	1	3.2294	1	1	1	2.4848	1	2.2676	3.6086	1	1	1.2776	1.2499	1	1.5363	1.2448
Interleukin enhancer-binding factor 2 OS=Mus musculus OX=10090 GN=Ilf2 PE=1 SV=1	Ilf2	43 kDa	0.048	NMuMg_EV low	67NR_EV high	4T1_EV high	533_EV high	537_EV high	592_EV low	593_EV low	2776_EV low	2792_EV low	BP_EV low	LM_EV low	2.3385	1	1	2.9958	6.2204	1	3.3597	4.8898	1	3.0702	3.1765	3.0861	1.7913	4.7301	4.0722	1.6175	2.9596	1	2.422	1.0679	2.9707	1	1	1	1	1	1	1	1	1	1	1	1
Actin-binding protein WASF2 OS=Mus musculus OX=10090 GN=Wasf2 PE=1 SV=1	Wasf2	54 kDa	0.049	NMuMg_EV low	67NR_EV low	4T1_EV low	533_EV low	537_EV low	592_EV low	593_EV low	2776_EV high	2792_EV high	BP_EV low	LM_EV low	1	1	1	1	2.0735	1	1	1	1	2.3026	1	1	1	1.5767	1	1	1.9731	1	1	2.1358	1	2.8109	4.1413	1	2.2676	3.6086	1.8936	1	1	1.2499	1	1	1
Transforming growth factor-beta-induced protein ig-h3 OS=Mus musculus OX=10090 GN=Tgfbi PE=1 SV=1	Tgfbi	75 kDa	0.05	NMuMg_EV high	67NR_EV low	4T1_EV low	533_EV low	537_EV low	592_EV low	593_EV low	2776_EV low	2792_EV low	BP_EV low	LM_EV low	6.2359	15.501	5.4543	3.9944	1.0367	1	2.5197	3.6673	1	2.3026	2.3824	1.0287	1	1	1.018	3.235	1.9731	1	1.6147	2.1358	2.9707	4.2164	1	1	2.2676	1	1.8936	9.6107	2.5552	1	7.1854	4.6089	1
Sodium/potassium-transporting ATPase subunit alpha-1 OS=Mus musculus OX=10090 GN=Atp1a1 PE=1 SV=1	Atp1a1	113 kDa	< 0,00010	NMuMg_EV low	67NR_EV low	4T1_EV low	533_EV high	537_EV high	592_EV high	593_EV high	2776_EV high	2792_EV high	BP_EV low	LM_EV low	38.195	46.503	42.271	15.978	26.955	1	35.276	31.784	16.506	62.938	50.824	68.923	64.488	44.147	42.758	47.717	70.045	58.114	34.716	40.58	66.345	77.3	62.119	91.377	70.294	68.563	74.796	10.412	34.495	43.748	10.778	16.899	36.099
Polyadenylate-binding protein 1 OS=Mus musculus OX=10090 GN=Pabpc1 PE=1 SV=2	Pabpc1	71 kDa	< 0,00010	NMuMg_EV low	67NR_EV high	4T1_EV high	533_EV high	537_EV high	592_EV high	593_EV high	2776_EV low	2792_EV low	BP_EV low	LM_EV low	17.149	5.167	14.999	37.947	43.543	25.38	42.836	44.008	39.614	32.237	38.118	43.205	39.41	46.512	58.028	42.864	41.435	74.717	29.064	36.309	49.511	13.352	9.1108	21.386	12.094	9.9235	16.095	6.4071	10.221	12.499	6.2872	3.0726	14.938
Guanine nucleotide-binding protein G(i) subunit alpha-2 OS=Mus musculus OX=10090 GN=Gnai2 PE=1 SV=5	Gnai2	40 kDa	< 0,00010	NMuMg_EV low	67NR_EV low	4T1_EV low	533_EV high	537_EV high	592_EV high	593_EV low	2776_EV high	2792_EV high	BP_EV low	LM_EV low	13.251	15.501	6.8179	5.9916	13.477	1	13.439	12.224	3.3012	35.307	24.618	37.033	29.557	23.65	15.271	27.498	36.502	13.837	10.495	21.358	25.746	42.164	48.867	27.219	28.722	36.086	31.244	1.6018	8.9432	17.499	1	3.0726	9.9584
Myoferlin OS=Mus musculus OX=10090 GN=Myof PE=1 SV=2	Myof	233 kDa	< 0,00010	NMuMg_EV high	67NR_EV low	4T1_EV low	533_EV low	537_EV low	592_EV low	593_EV low	2776_EV low	2792_EV low	BP_EV low	LM_EV low	83.405	98.173	68.179	1.9972	12.441	1	26.877	12.224	1.6506	13.816	5.5588	7.2009	19.705	16.555	15.271	16.984	11.839	2.7673	11.303	10.679	17.824	16.163	20.706	17.498	27.211	28.868	22.723	1	8.9432	13.749	1	1	14.938
Ceruloplasmin OS=Mus musculus OX=10090 GN=Cp PE=1 SV=2	Cp	121 kDa	< 0,00010	NMuMg_EV low	67NR_EV low	4T1_EV low	533_EV high	537_EV low	592_EV low	593_EV low	2776_EV high	2792_EV low	BP_EV low	LM_EV low	9.3539	15.501	12.272	1	1	1	3.3597	1	1	70.614	44.471	52.463	35.827	25.227	2.0361	22.645	22.691	1	16.147	20.29	4.9511	43.569	31.474	39.856	18.14	19.847	17.989	1.6018	7.6656	12.499	9.8799	9.986	9.9584
Guanine nucleotide-binding protein G(I)/G(S)/G(T) subunit beta-2 OS=Mus musculus OX=10090 GN=Gnb2 PE=1 SV=3	Gnb2	37 kDa	< 0,00010	NMuMg_EV low	67NR_EV low	4T1_EV low	533_EV high	537_EV high	592_EV high	593_EV high	2776_EV high	2792_EV high	BP_EV low	LM_EV low	9.3539	1	5.4543	1	7.2571	1	9.239	4.8898	1	22.259	16.677	21.603	19.705	14.979	15.271	21.028	21.704	13.837	12.917	11.747	13.863	23.893	23.191	13.609	18.896	18.945	17.989	1	6.388	7.4996	1	1	1
Guanine nucleotide-binding protein G(I)/G(S)/G(T) subunit beta-1 OS=Mus musculus OX=10090 GN=Gnb1 PE=1 SV=3	Gnb1	37 kDa	< 0,00010	NMuMg_EV low	67NR_EV low	4T1_EV low	533_EV high	537_EV high	592_EV high	593_EV low	2776_EV high	2792_EV high	BP_EV low	LM_EV low	9.3539	5.167	8.1815	1.9972	7.2571	3.1724	9.239	7.3347	4.9517	26.096	17.471	16.459	20.6	16.555	11.198	19.41	20.717	11.069	11.303	10.679	9.9022	24.595	21.535	11.665	18.896	20.749	15.149	2.4027	7.6656	8.7495	1.7963	1.5363	2.4896
Endophilin-A2 OS=Mus musculus OX=10090 GN=Sh3gl1 PE=1 SV=1	Sh3gl1	42 kDa	< 0,00010	NMuMg_EV low	67NR_EV high	4T1_EV low	533_EV high	537_EV high	592_EV high	593_EV high	2776_EV low	2792_EV low	BP_EV low	LM_EV low	3.118	1	1	9.9861	14.514	1	17.638	22.004	11.554	10.746	13.5	15.43	14.331	24.439	17.307	15.366	16.771	27.673	9.6881	13.883	14.853	5.6218	5.7978	8.7488	9.8261	6.315	11.361	1	3.8328	4.9997	1	2.3045	6.224
Immunoglobulin superfamily member 3 OS=Mus musculus OX=10090 GN=Igsf3 PE=1 SV=2	Igsf3	135 kDa	< 0,00010	NMuMg_EV low	67NR_EV low	4T1_EV low	533_EV high	537_EV low	592_EV high	593_EV low	2776_EV high	2792_EV high	BP_EV low	LM_EV low	4.6769	5.167	1	1.9972	10.367	1	3.3597	1.2224	1	25.329	19.059	19.545	10.748	11.825	1.018	20.219	22.691	5.5346	12.11	19.222	1.9804	24.595	25.676	26.247	18.896	17.141	13.255	1	1.2776	7.4996	1	1.5363	4.9792
Glia-derived nexin OS=Mus musculus OX=10090 GN=Serpine2 PE=1 SV=2	Serpine2	44 kDa	< 0,00010	NMuMg_EV low	67NR_EV low	4T1_EV low	533_EV high	537_EV low	592_EV low	593_EV low	2776_EV high	2792_EV high	BP_EV low	LM_EV low	1	1	1	1	1	1	2.5197	1	1	25.329	28.588	15.43	4.4784	3.9417	14.253	12.94	11.839	8.3019	16.147	11.747	6.9316	23.19	24.848	34.023	13.605	18.945	16.095	1	8.9432	3.7498	1.7963	1.5363	1
CD44 antigen OS=Mus musculus OX=10090 GN=Cd44 PE=1 SV=3	Cd44	86 kDa	< 0,00010	NMuMg_EV low	67NR_EV low	4T1_EV low	533_EV low	537_EV low	592_EV low	593_EV high	2776_EV high	2792_EV high	BP_EV low	LM_EV low	7.7949	5.167	2.7272	1	6.2204	1	6.7193	6.1122	1	13.048	7.9412	5.1435	12.539	10.248	3.0541	8.0876	13.812	8.3019	15.34	12.815	11.883	21.082	17.393	18.47	21.164	18.945	15.149	1	3.8328	8.7495	1	1.5363	2.4896
Sodium/potassium-transporting ATPase subunit beta-3 OS=Mus musculus OX=10090 GN=Atp1b3 PE=1 SV=1	Atp1b3	32 kDa	< 0,00010	NMuMg_EV low	67NR_EV low	4T1_EV low	533_EV high	537_EV low	592_EV high	593_EV low	2776_EV high	2792_EV high	BP_EV low	LM_EV low	3.118	1	1.3636	2.9958	2.0735	1	5.8794	3.6673	1	14.583	10.324	9.2582	8.9567	7.8834	4.0722	5.6613	13.812	11.069	4.8441	3.2037	7.9218	18.271	9.1108	14.581	12.849	9.9235	10.415	1	1.2776	1.2499	1	1	1.2448
Major vault protein OS=Mus musculus OX=10090 GN=Mvp PE=1 SV=4	Mvp	96 kDa	< 0,00010	NMuMg_EV high	67NR_EV low	4T1_EV low	533_EV low	537_EV low	592_EV low	593_EV low	2776_EV low	2792_EV low	BP_EV low	LM_EV low	39.754	56.837	61.361	1.9972	10.367	1	18.478	4.8898	1	5.3728	7.9412	1	3.5827	9.4601	1.018	4.8525	1	1	3.2294	2.1358	1	1	7.4543	6.8047	1	14.434	7.5743	1	5.1104	19.999	1	1	9.9584
Plasma membrane calcium-transporting ATPase 1 OS=Mus musculus OX=10090 GN=Atp2b1 PE=1 SV=1	Atp2b1	135 kDa	< 0,00010	NMuMg_EV low	67NR_EV low	4T1_EV low	533_EV high	537_EV low	592_EV low	593_EV low	2776_EV high	2792_EV high	BP_EV low	LM_EV low	5.4564	5.167	1.3636	1	3.1102	1	5.8794	2.4449	1	13.816	10.324	9.2582	11.644	7.8834	5.0902	7.2788	14.798	1	3.2294	6.4074	7.9218	19.676	14.909	18.47	14.361	18.945	15.149	1	1.2776	7.4996	1	1	1
Neutral amino acid transporter A OS=Mus musculus OX=10090 GN=Slc1a4 PE=1 SV=1	Slc1a4	56 kDa	< 0,00010	NMuMg_EV low	67NR_EV low	4T1_EV low	533_EV low	537_EV low	592_EV low	593_EV low	2776_EV high	2792_EV high	BP_EV low	LM_EV low	4.6769	5.167	1	1	6.2204	1	5.8794	3.6673	1	14.583	7.1471	7.2009	10.748	5.5184	4.0722	8.8963	7.8924	2.7673	4.8441	4.2716	5.9413	23.19	17.393	24.302	14.361	16.239	21.776	1	5.1104	11.249	1.7963	1.5363	4.9792
Inactive tyrosine-protein kinase 7 OS=Mus musculus OX=10090 GN=Ptk7 PE=1 SV=1	Ptk7	118 kDa	< 0,00010	NMuMg_EV low	67NR_EV low	4T1_EV low	533_EV high	537_EV low	592_EV high	593_EV low	2776_EV high	2792_EV high	BP_EV low	LM_EV low	1	1	1	1	4.1469	1	5.0395	3.6673	1	21.491	11.118	20.574	9.8524	7.0951	3.0541	9.7051	16.771	5.5346	5.6514	9.6111	6.9316	14.757	21.535	17.498	8.3144	12.63	14.202	1	1	2.4999	1	1	2.4896
Cytoplasmic FMR1-interacting protein 1 OS=Mus musculus OX=10090 GN=Cyfip1 PE=1 SV=1	Cyfip1	145 kDa	< 0,00010	NMuMg_EV low	67NR_EV low	4T1_EV low	533_EV low	537_EV low	592_EV low	593_EV low	2776_EV high	2792_EV high	BP_EV low	LM_EV low	4.6769	1	1.3636	1	6.2204	1	3.3597	2.4449	1	11.513	6.353	6.1722	8.9567	9.4601	5.0902	9.7051	9.8654	1	4.8441	7.4753	6.9316	11.946	13.252	12.637	14.361	14.434	15.149	1	1.2776	8.7495	1	1.5363	2.4896
Equilibrative nucleoside transporter 1 OS=Mus musculus OX=10090 GN=Slc29a1 PE=1 SV=3	Slc29a1	50 kDa	< 0,00010	NMuMg_EV low	67NR_EV low	4T1_EV low	533_EV high	537_EV low	592_EV high	593_EV low	2776_EV high	2792_EV high	BP_EV low	LM_EV low	10.133	5.167	2.7272	1	5.1836	1	7.5592	3.6673	1	10.746	6.353	11.316	8.061	6.3067	5.0902	10.514	9.8654	5.5346	7.2661	5.3395	6.9316	13.352	12.424	13.609	9.0702	10.826	8.5211	1	1.2776	2.4999	1	2.3045	3.7344
Adhesion G protein-coupled receptor L2 OS=Mus musculus OX=10090 GN=Adgrl2 PE=1 SV=3	Adgrl2	167 kDa	< 0,00010	NMuMg_EV low	67NR_EV low	4T1_EV low	533_EV high	537_EV low	592_EV low	593_EV low	2776_EV high	2792_EV high	BP_EV low	LM_EV low	1	1	1	1	3.1102	1	3.3597	1	1	11.513	9.5294	6.1722	8.9567	6.3067	1.018	7.2788	5.9193	2.7673	2.422	4.2716	1.9804	16.865	11.596	10.693	12.094	10.826	10.415	1	1.2776	2.4999	1	1	1.2448
60S ribosomal protein L7 OS=Mus musculus OX=10090 GN=Rpl7 PE=1 SV=2	Rpl7	31 kDa	< 0,00010	NMuMg_EV high	67NR_EV low	4T1_EV low	533_EV low	537_EV low	592_EV low	593_EV low	2776_EV low	2792_EV low	BP_EV low	LM_EV low	22.605	20.668	19.09	1	2.0735	1	14.279	7.3347	3.3012	2.3026	3.1765	2.0574	6.2697	3.9417	5.0902	1.6175	5.9193	1	1	3.2037	3.9609	1	11.596	3.8884	3.0234	11.728	7.5743	1	3.8328	8.7495	1	3.0726	6.224
Plexin-A1 OS=Mus musculus OX=10090 GN=Plxna1 PE=1 SV=1	Plxna1	211 kDa	< 0,00010	NMuMg_EV low	67NR_EV low	4T1_EV low	533_EV high	537_EV low	592_EV low	593_EV low	2776_EV high	2792_EV low	BP_EV low	LM_EV low	5.4564	5.167	1	1	2.0735	1	1.6798	1	1	13.048	7.9412	8.2296	5.374	5.5184	1	3.235	6.9058	1	3.2294	2.1358	1	14.055	8.2825	8.7488	4.5351	9.0214	2.8404	1	1	1	1	1	1
Anoctamin-6 OS=Mus musculus OX=10090 GN=Ano6 PE=1 SV=1	Ano6	106 kDa	< 0,00010	NMuMg_EV low	67NR_EV low	4T1_EV low	533_EV high	537_EV low	592_EV low	593_EV low	2776_EV high	2792_EV high	BP_EV low	LM_EV low	5.4564	1	2.7272	1	2.0735	1	2.5197	1.2224	1	7.6754	4.7647	6.1722	5.374	3.1534	3.0541	3.235	6.9058	1	3.2294	6.4074	6.9316	10.541	9.1108	13.609	6.8027	9.0214	9.4678	1	1	1.2499	1	1	1
Solute carrier family 12 member 2 OS=Mus musculus OX=10090 GN=Slc12a2 PE=1 SV=2	Slc12a2	131 kDa	< 0,00010	NMuMg_EV high	67NR_EV low	4T1_EV low	533_EV low	537_EV low	592_EV low	593_EV low	2776_EV high	2792_EV low	BP_EV low	LM_EV low	19.487	10.334	14.999	1	1.0367	1	3.3597	1.2224	1	3.8377	1.5882	3.0861	6.2697	2.365	1.018	1.6175	4.9327	1	1.6147	3.2037	7.9218	8.4327	8.2825	10.693	6.0468	5.4128	8.5211	1	1	2.4999	1	1	1.2448
60S ribosomal protein L3 OS=Mus musculus OX=10090 GN=Rpl3 PE=1 SV=3	Rpl3	46 kDa	< 0,00010	NMuMg_EV high	67NR_EV low	4T1_EV low	533_EV low	537_EV low	592_EV low	593_EV low	2776_EV low	2792_EV low	BP_EV low	LM_EV low	21.046	36.169	13.636	1	1.0367	1	10.079	2.4449	1	1.5351	4.7647	1.0287	2.687	1.5767	3.0541	1.6175	1	1	1	1.0679	1	1	5.7978	1.9442	1.5117	8.1193	1.8936	1	3.8328	2.4999	1	1.5363	2.4896
Carbonic anhydrase 9 OS=Mus musculus OX=10090 GN=Ca9 PE=2 SV=2	Ca9	47 kDa	< 0,00010	NMuMg_EV low	67NR_EV low	4T1_EV low	533_EV high	537_EV low	592_EV low	593_EV low	2776_EV high	2792_EV high	BP_EV low	LM_EV low	1	1	1	1	2.0735	1	1.6798	2.4449	1	8.443	5.5588	3.0861	6.2697	4.7301	2.0361	7.2788	5.9193	1	2.422	4.2716	1.9804	8.4327	8.2825	8.7488	9.0702	12.63	7.5743	1	5.1104	3.7498	2.6945	4.6089	3.7344
Ras GTPase-activating protein 3 OS=Mus musculus OX=10090 GN=Rasa3 PE=1 SV=2	Rasa3	96 kDa	< 0,00010	NMuMg_EV low	67NR_EV low	4T1_EV low	533_EV high	537_EV low	592_EV low	593_EV low	2776_EV high	2792_EV low	BP_EV low	LM_EV low	1	1	1	1	1	1	1	1.2224	1	10.746	5.5588	15.43	3.5827	3.1534	2.0361	3.235	4.9327	1	1	1.0679	5.9413	10.541	8.2825	5.8326	5.291	4.5107	2.8404	1	1	1.2499	1	1	1
Syntaxin-binding protein 3 OS=Mus musculus OX=10090 GN=Stxbp3 PE=1 SV=1	Stxbp3	68 kDa	< 0,00010	NMuMg_EV low	67NR_EV low	4T1_EV low	533_EV high	537_EV low	592_EV low	593_EV low	2776_EV high	2792_EV high	BP_EV low	LM_EV low	1	1	1	1	1.0367	1	1	1.2224	1	9.9781	5.5588	7.2009	5.374	5.5184	1.018	4.8525	4.9327	1	1.6147	2.1358	4.9511	9.8382	8.2825	7.7768	5.291	4.5107	6.6275	1	1	3.7498	1	1	1
Disks large homolog 1 OS=Mus musculus OX=10090 GN=Dlg1 PE=1 SV=1	Dlg1	100 kDa	< 0,00010	NMuMg_EV low	67NR_EV low	4T1_EV low	533_EV high	537_EV low	592_EV low	593_EV low	2776_EV high	2792_EV high	BP_EV low	LM_EV low	3.8974	5.167	1	1	1.0367	1	1	1	1	13.816	7.1471	7.2009	5.374	3.1534	1	1	5.9193	1	1	1	1	8.4327	9.939	5.8326	6.0468	8.1193	8.5211	1	1	1.2499	1	1	1
RNA-binding protein Ro60 OS=Mus musculus OX=10090 GN=RO60 PE=1 SV=1	RO60	60 kDa	< 0,00010	NMuMg_EV low	67NR_EV low	4T1_EV low	533_EV high	537_EV high	592_EV high	593_EV low	2776_EV low	2792_EV low	BP_EV low	LM_EV low	1	1	1	4.993	5.1836	1	2.5197	3.6673	1.6506	6.1403	9.5294	10.287	6.2697	7.8834	4.0722	8.8963	9.8654	11.069	5.6514	3.2037	5.9413	1	1	1	1	1	1	1	1	1	1	1	1
Glucose-6-phosphate isomerase OS=Mus musculus OX=10090 GN=Gpi PE=1 SV=4	Gpi	63 kDa	< 0,00010	NMuMg_EV low	67NR_EV low	4T1_EV low	533_EV high	537_EV low	592_EV low	593_EV low	2776_EV high	2792_EV high	BP_EV low	LM_EV low	1	1	1	1	1.0367	1	1	2.4449	1	6.1403	4.7647	2.0574	6.2697	3.1534	1.018	4.8525	2.9596	1	2.422	4.2716	2.9707	6.3245	9.1108	6.8047	6.0468	7.2171	8.5211	1	1.2776	1.2499	1	1	1
Sodium bicarbonate cotransporter 3 OS=Mus musculus OX=10090 GN=Slc4a7 PE=1 SV=2	Slc4a7	117 kDa	< 0,00010	NMuMg_EV low	67NR_EV low	4T1_EV low	533_EV low	537_EV low	592_EV low	593_EV low	2776_EV high	2792_EV high	BP_EV low	LM_EV low	3.8974	5.167	5.4543	1	3.1102	1	2.5197	1	1	4.6053	3.1765	3.0861	4.4784	3.1534	1	3.235	5.9193	1	2.422	2.1358	3.9609	8.4327	9.1108	11.665	6.8027	8.1193	8.5211	1	1	1.2499	1	1	1.2448
Matrilin-2 OS=Mus musculus OX=10090 GN=Matn2 PE=2 SV=2	Matn2	107 kDa	< 0,00010	NMuMg_EV low	67NR_EV low	4T1_EV low	533_EV low	537_EV low	592_EV low	593_EV low	2776_EV low	2792_EV low	BP_EV low	LM_EV high	1	1	1	1	1	1	1	1	1	4.6053	4.7647	5.1435	1	1.5767	1.018	3.235	1	1	1.6147	1	1	1.4055	8.2825	1	1	3.6086	1	5.6062	6.388	3.7498	11.676	16.131	14.938
CYFIP-related Rac1 interactor B OS=Mus musculus OX=10090 GN=Cyrib PE=1 SV=1	Cyrib	37 kDa	< 0,00010	NMuMg_EV low	67NR_EV low	4T1_EV low	533_EV low	537_EV low	592_EV low	593_EV low	2776_EV low	2792_EV high	BP_EV low	LM_EV low	1.559	1	1	1	1.0367	1	1.6798	1.2224	1	5.3728	2.3824	3.0861	1.7913	2.365	1.018	2.4263	1.9731	1	1	1.0679	3.9609	5.6218	6.626	4.8605	13.605	12.63	17.989	1	2.5552	4.9997	1	1	1
Leucine-rich repeats and immunoglobulin-like domains protein 1 OS=Mus musculus OX=10090 GN=Lrig1 PE=1 SV=2	Lrig1	119 kDa	< 0,00010	NMuMg_EV low	67NR_EV low	4T1_EV low	533_EV high	537_EV low	592_EV low	593_EV low	2776_EV high	2792_EV high	BP_EV low	LM_EV low	3.118	1	1	1	1	1	1	1	1	6.9079	3.9706	5.1435	1.7913	1.5767	1	2.4263	3.9462	1	1.6147	1	1	9.8382	8.2825	5.8326	5.291	8.1193	4.7339	1	1	2.4999	1	1	1
Progressive ankylosis protein OS=Mus musculus OX=10090 GN=Ankh PE=2 SV=1	Ankh	54 kDa	< 0,00010	NMuMg_EV low	67NR_EV low	4T1_EV low	533_EV high	537_EV low	592_EV low	593_EV low	2776_EV high	2792_EV high	BP_EV low	LM_EV low	1.559	5.167	1.3636	1	1	1	1	1	1	6.1403	3.1765	6.1722	1	1	1	2.4263	3.9462	1	1	3.2037	1.9804	7.73	6.626	7.7768	5.291	6.315	5.6807	1	1	1	1	1	1
Lysyl oxidase homolog 2 OS=Mus musculus OX=10090 GN=Loxl2 PE=1 SV=2	Loxl2	87 kDa	< 0,00010	NMuMg_EV high	67NR_EV low	4T1_EV low	533_EV low	537_EV low	592_EV low	593_EV low	2776_EV low	2792_EV low	BP_EV low	LM_EV low	36.636	67.171	34.089	1	1	1	1	1	1	1	1	1	1	1	1	1	1	1	1	1	1	1	1	1	1	1	1	1	1	1	1	1	1
Protein EFR3 homolog A OS=Mus musculus OX=10090 GN=Efr3a PE=1 SV=1	Efr3a	93 kDa	< 0,00010	NMuMg_EV low	67NR_EV low	4T1_EV low	533_EV high	537_EV low	592_EV low	593_EV low	2776_EV high	2792_EV high	BP_EV low	LM_EV low	1	1	1	1	1	1	1.6798	1	1	5.3728	5.5588	4.1148	3.5827	2.365	1	1.6175	3.9462	1	1.6147	1.0679	1.9804	7.73	4.9695	4.8605	4.5351	5.4128	3.7871	1	1	3.7498	1	1	1
Long-chain-fatty-acid--CoA ligase 4 OS=Mus musculus OX=10090 GN=Acsl4 PE=1 SV=2	Acsl4	79 kDa	< 0,00010	NMuMg_EV low	67NR_EV low	4T1_EV low	533_EV low	537_EV low	592_EV low	593_EV low	2776_EV high	2792_EV low	BP_EV low	LM_EV low	1	1	1	1	1	1	1	1	1	5.3728	3.1765	2.0574	4.4784	3.1534	1	1.6175	1	1	1	3.2037	2.9707	8.4327	5.7978	6.8047	3.0234	2.7064	1	1	1	1	1	1	1
Cation-independent mannose-6-phosphate receptor OS=Mus musculus OX=10090 GN=Igf2r PE=1 SV=1	Igf2r	274 kDa	< 0,00010	NMuMg_EV low	67NR_EV low	4T1_EV low	533_EV low	537_EV low	592_EV low	593_EV low	2776_EV high	2792_EV high	BP_EV low	LM_EV low	1	1	1	1	1.0367	1	1.6798	1	1.6506	1.5351	3.9706	1.0287	1	3.1534	1	1	1.9731	1	1	1.0679	1.9804	3.5136	5.7978	3.8884	9.0702	8.1193	3.7871	2.4027	1	1	1.7963	1	1
AP-2 complex subunit mu OS=Mus musculus OX=10090 GN=Ap2m1 PE=1 SV=1	Ap2m1	50 kDa	< 0,00010	NMuMg_EV high	67NR_EV low	4T1_EV low	533_EV low	537_EV low	592_EV low	593_EV low	2776_EV low	2792_EV low	BP_EV low	LM_EV low	7.0154	10.334	6.8179	1	1	1	3.3597	1	1	1	1.5882	1.0287	1	1.5767	1.018	1	1	1	2.422	1	1	1	2.4848	1	1	1.8043	1	1	1	1.2499	1	1	1
Laminin subunit beta-2 OS=Mus musculus OX=10090 GN=Lamb2 PE=1 SV=2	Lamb2	197 kDa	< 0,00010	NMuMg_EV high	67NR_EV low	4T1_EV low	533_EV low	537_EV low	592_EV low	593_EV low	2776_EV low	2792_EV low	BP_EV low	LM_EV low	20.267	51.67	53.18	1	1	1	1	1	1	1	1	1	1	1	1	1	1	1	1	1	1	1	1	1	1	1	1	2.4027	1	1	1	1	1
Multidrug resistance-associated protein 1 OS=Mus musculus OX=10090 GN=Abcc1 PE=1 SV=1	Abcc1	171 kDa	< 0,00010	NMuMg_EV low	67NR_EV low	4T1_EV low	533_EV low	537_EV low	592_EV low	593_EV low	2776_EV high	2792_EV high	BP_EV low	LM_EV low	1	5.167	1	1	1	1	1	1	1	1	1	1	1.7913	1.5767	1	1	1.9731	1	1	1.0679	1	8.4327	7.4543	10.693	6.8027	5.4128	8.5211	1	1	1	1	1	1
Erbin OS=Mus musculus OX=10090 GN=Erbin PE=1 SV=3	Erbin	157 kDa	< 0,00010	NMuMg_EV low	67NR_EV low	4T1_EV low	533_EV low	537_EV low	592_EV low	593_EV low	2776_EV high	2792_EV low	BP_EV low	LM_EV low	1	1	1	1	1	1	1	1	1.6506	2.3026	1	1	1.7913	1.5767	1.018	1	1.9731	1	1	1	1	6.3245	5.7978	3.8884	2.2676	1	1.8936	1	1	1	1	1	1
Collagenase 3 OS=Mus musculus OX=10090 GN=Mmp13 PE=1 SV=1	Mmp13	54 kDa	< 0,00010	NMuMg_EV high	67NR_EV low	4T1_EV low	533_EV low	537_EV low	592_EV low	593_EV low	2776_EV low	2792_EV low	BP_EV low	LM_EV low	34.297	15.501	14.999	1	1	1	1	1	1	1	1	1	1	1	1	1	1	1	1	1	1	1	1	1	1	1	1	1	1	1	1	1	1
Pantetheinase OS=Mus musculus OX=10090 GN=Vnn1 PE=1 SV=3	Vnn1	57 kDa	< 0,00010	NMuMg_EV high	67NR_EV low	4T1_EV low	533_EV low	537_EV low	592_EV low	593_EV low	2776_EV low	2792_EV low	BP_EV low	LM_EV low	20.267	10.334	27.272	1	1	1	1	1	1	1	1	1	1	1	1	1	1	1	1	1	1	1	1	1	1	1	1	1	1	1	1	1	1
Protein scribble homolog OS=Mus musculus OX=10090 GN=Scrib PE=1 SV=2	Scrib	174 kDa	< 0,00010	NMuMg_EV low	67NR_EV low	4T1_EV low	533_EV high	537_EV low	592_EV low	593_EV low	2776_EV high	2792_EV high	BP_EV low	LM_EV low	1	1	1	1	1	1	1	1	1	3.8377	1.5882	4.1148	1	1	1	1	1	1	1	1	1	4.2164	5.7978	3.8884	1	3.6086	4.7339	1	1	1	1	1	1
Semaphorin-3C OS=Mus musculus OX=10090 GN=Sema3c PE=1 SV=2	Sema3c	85 kDa	< 0,00010	NMuMg_EV high	67NR_EV low	4T1_EV low	533_EV low	537_EV low	592_EV low	593_EV low	2776_EV low	2792_EV low	BP_EV low	LM_EV low	27.282	10.334	19.09	1	1	1	1	1	1	1	1	1	1	1	1	1	1	1	1	1	1	1	1	1	1	1	1	1	1	1	1	1	1
60S ribosomal protein L13a OS=Mus musculus OX=10090 GN=Rpl13a PE=1 SV=4	Rpl13a	23 kDa	< 0,00010	NMuMg_EV high	67NR_EV low	4T1_EV low	533_EV low	537_EV low	592_EV low	593_EV low	2776_EV low	2792_EV low	BP_EV low	LM_EV low	9.3539	10.334	4.0907	1	1	1	4.1996	1.2224	1	1	1	1	1	1	1	1	1	1	1	1	1	1	2.4848	1	1	1.8043	1	1	1	1.2499	1	1	1.2448
60S ribosomal protein L27a OS=Mus musculus OX=10090 GN=Rpl27a PE=1 SV=5	Rpl27a	17 kDa	< 0,00010	NMuMg_EV high	67NR_EV low	4T1_EV low	533_EV low	537_EV low	592_EV low	593_EV low	2776_EV low	2792_EV low	BP_EV low	LM_EV low	5.4564	5.167	5.4543	1	1.0367	1	2.5197	2.4449	1	1	2.3824	1	1	1.5767	1.018	1	1	1	1	1.0679	1	1	2.4848	1	1.5117	3.6086	1	1	3.8328	1.2499	1	2.3045	1.2448
Endoglin OS=Mus musculus OX=10090 GN=Eng PE=1 SV=2	Eng	70 kDa	< 0,00010	NMuMg_EV low	67NR_EV low	4T1_EV low	533_EV low	537_EV low	592_EV low	593_EV low	2776_EV high	2792_EV low	BP_EV low	LM_EV low	1	1	1	1	1.0367	1	1	1	1	2.3026	1	1	1	1	1	1.6175	2.9596	1	1	1	1.9804	8.4327	8.2825	2.9163	2.2676	2.7064	1	1	1	1	1	1	1
Extracellular superoxide dismutase [Cu-Zn] OS=Mus musculus OX=10090 GN=Sod3 PE=1 SV=1	Sod3	27 kDa	< 0,00010	NMuMg_EV high	67NR_EV low	4T1_EV low	533_EV low	537_EV low	592_EV low	593_EV low	2776_EV low	2792_EV low	BP_EV low	LM_EV low	18.708	10.334	9.545	1	1	1	1	1	1	1	1	1	1	1	1	1	1	1	1	1	1	1	1	1	1	1	1	1	1	1	1.7963	1	1
Phosphatidylinositol 4-kinase alpha OS=Mus musculus OX=10090 GN=Pi4ka PE=1 SV=2	Pi4ka	237 kDa	< 0,00010	NMuMg_EV low	67NR_EV low	4T1_EV low	533_EV low	537_EV low	592_EV low	593_EV low	2776_EV high	2792_EV low	BP_EV low	LM_EV low	1	1	1	1	1	1	1	1	1	3.0702	1.5882	1	1	1	1	1.6175	1	1	1	1	1	4.2164	3.313	3.8884	1.5117	1.8043	2.8404	1	1	1	1	1	1
Casein kinase I isoform alpha OS=Mus musculus OX=10090 GN=Csnk1a1 PE=1 SV=2	Csnk1a1	39 kDa	< 0,00010	NMuMg_EV low	67NR_EV low	4T1_EV low	533_EV high	537_EV low	592_EV low	593_EV low	2776_EV low	2792_EV low	BP_EV low	LM_EV low	1	1	1	1	1	1	1	1	1	3.8377	3.1765	2.0574	1	1	1.018	1.6175	1	1	1	1	1	1.4055	1	1.9442	1.5117	1	1	1	1	1	1	1	1.2448
Annexin A13 OS=Mus musculus OX=10090 GN=Anxa13 PE=1 SV=3	Anxa13	36 kDa	< 0,00010	NMuMg_EV high	67NR_EV low	4T1_EV low	533_EV low	537_EV low	592_EV low	593_EV low	2776_EV low	2792_EV low	BP_EV low	LM_EV low	13.251	5.167	8.1815	1	1	1	1	1	1	1	1	1	1	1	1	1	1	1	1	1	1	1	1	1	1	1	1	1	1	1	1	1	1
Monocyte differentiation antigen CD14 OS=Mus musculus OX=10090 GN=Cd14 PE=1 SV=1	Cd14	39 kDa	< 0,00010	NMuMg_EV high	67NR_EV low	4T1_EV low	533_EV low	537_EV low	592_EV low	593_EV low	2776_EV low	2792_EV low	BP_EV low	LM_EV low	9.3539	5.167	5.4543	1	1	1	1	1	1	1	1	1	1	1	1	1	1	1	1	1	1	1	1	1	1	1	1	1	1	1	1	1	1
ADP-ribosyl cyclase/cyclic ADP-ribose hydrolase 2 OS=Mus musculus OX=10090 GN=Bst1 PE=1 SV=1	Bst1	35 kDa	< 0,00010	NMuMg_EV low	67NR_EV low	4T1_EV high	533_EV low	537_EV low	592_EV low	593_EV low	2776_EV low	2792_EV low	BP_EV low	LM_EV low	1	1	1	8.9875	12.441	3.1724	1	1	1	1	1	1	1	1	1	1	1	1	1	1	1	1	1	1	1	1	1	1	1	1	1	1	1
Unconventional myosin-XVIIIa OS=Mus musculus OX=10090 GN=Myo18a PE=1 SV=2	Myo18a	233 kDa	< 0,00010	NMuMg_EV high	67NR_EV low	4T1_EV low	533_EV low	537_EV low	592_EV low	593_EV low	2776_EV low	2792_EV low	BP_EV low	LM_EV low	7.7949	10.334	6.8179	1	1	1	1	1	1	1	1	1	1	1	1	1	1	1	1	1	1	1	1	1	1	1	1	1	1	1	1	1	1
Adipocyte enhancer-binding protein 1 OS=Mus musculus OX=10090 GN=Aebp1 PE=1 SV=1	Aebp1	128 kDa	< 0,00010	NMuMg_EV high	67NR_EV low	4T1_EV low	533_EV low	537_EV low	592_EV low	593_EV low	2776_EV low	2792_EV low	BP_EV low	LM_EV low	3.8974	5.167	5.4543	1	1	1	1	1	1	1	1	1	1	1	1	1	1	1	1	1	1.9804	1	1	1	1	1	1	2.4027	1	1	1.7963	3.0726	1
Hedgehog-interacting protein OS=Mus musculus OX=10090 GN=Hhip PE=1 SV=2	Hhip	79 kDa	< 0,00010	NMuMg_EV low	67NR_EV low	4T1_EV low	533_EV high	537_EV low	592_EV low	593_EV low	2776_EV low	2792_EV low	BP_EV low	LM_EV low	1	1	1	1	1	1	1	1	1	5.3728	3.1765	6.1722	1	1	1	1	1	1	1	1	1	1	1	1	1	1	1	1	1	1	1	1	1
Tsukushi OS=Mus musculus OX=10090 GN=Tsku PE=1 SV=2	Tsku	38 kDa	< 0,00010	NMuMg_EV high	67NR_EV low	4T1_EV low	533_EV low	537_EV low	592_EV low	593_EV low	2776_EV low	2792_EV low	BP_EV low	LM_EV low	5.4564	5.167	5.4543	1	1	1	1	1	1	1	1	1	1	1	1	1	1	1	1	1	1	1	1	1	1	1	1	1	1	1	1	1	1
