# Supplementary material for: Characterization of extracellular vesicle-associated DNA and proteins derived from organotropic metastatic breast cancer cells
Source: J Exp Clin Cancer Res. 2025 May 23;44:157. doi: 10.1186/s13046-025-03418-3 (PMC12100931; doi:10.1186/s13046-025-03418-3)
Supplement: Supplementary file 10 — Supplementary Material 10. [file 13046_2025_3418_MOESM10_ESM.xls]

## Sheet: Supplementary Table 9
Supplementary Table 9: Protein expression (exclusively or shared) in MBC cell-derived EVs.
	4T1 Bone Brain Liver Lung	Bone Brain Liver Lung	Bone Liver Lung	4T1 Bone Liver Lung	4T1 Bone Brain Lung	Liver Lung	Brain Liver	Liver	4T1 Bone Lung	Brain Liver Lung	Bone Lung	4T1 Brain	Lung	Brain	4T1 Brain Liver Lung	4T1 Bone Brain Liver	4T1 Liver Lung	4T1 Bone Liver	Bone Brain Liver	4T1 Lung	4T1 Liver	Brain Lung	Bone Liver	Bone Brain	4T1
Total Number	202	33	23	10	4	4	4	4	3	3	2	2	2	2	1	1	1	1	1	1	1	1	1	1	1
Proteins	Cd44	Psmc6	Erbin	Hgs	Lamb3	Scrib	Ddx21	Lrp5	Ilf3	Prpf8	Sned1	Cemip2	Hhip	Sod3	Slc6a9	Slco2a1	Atp6v1b2	Rhob	Psmd11	Bst1	Gsto1	Enpp1	Itga8	Aebp1	Bst1
	Plxnb2	Ext1	Antxr2	Mcam	Epcam	Jak1	Rpl13a	Tmem106b	RO60	Nck2	Sulf2	Ganab	Wasl	Lamb2
	Ly75	Cand1	Cask	Stam	Lamc2	Emilin2	Pelp1	Arhgef1	Ilf2	Afdn
	Pabpc1	Rpl18	Acsl4	Snx9	Lama3	Lin7c	Pfkl	Nop56
	Map4k4	Wdr1	Fmnl1	Ptprf
	Ugdh	Efr3a	Hsph1	Slc5a3
	Pkm	Rpl9	Cnp	Dock9
	Ppia	Plcb3	Sri	Plxna1
	Rps6	Esd	Kctd10	Ephb4
	Itgb4	Ndrg1	Slc12a7	Eng
	Mybbp1a	Matn2	Marcks
	Stxbp3	Cpne1	Unc5b
	Ccbe1	Lrp1	Tjp1
	Stom	Stx4	Ankh
	Gnb2	Mmp3	Dpysl2
	Tmprss11e	Ext2	Abcb1b
	Rpl6	Ap2m1	Pi4ka
	Ephb2	Serpine2	Itga1
	Mov10	Top2a	Cdc42bpb
	Npnt	Fscn1	Plcd3
	Rpl5	Rtn4	Usp6nl
	Plscr3	Dync1h1	Abcc1
	Ptpra	Lrig1	Mink1
	Gpa33	Rasa3
	Hsp90ab1	Csnk1a1
	Anxa4	Cp
	Htra1	Cc2d1b
	H2-D1	Ddx5
	Spon1	Rpl7a
	Atp1a1	Vcam1
	Yes1	Lmna
	Anxa6	Hspa4
	Ppp1ca	Stxbp2
	Epha2
	Rpl3
	Rps9
	Axl
	Slc44a1
	Prdx1
	Mfge8
	Calm1
	Pfn1
	Ptpn23
	Agrn
	Myo1c
	Pcbp2
	Ldha
	Flna
	H2-K1
	Arf6
	Capn5
	Ptges3
	Col18a1
	Nrp2
	Fn1
	Nedd4
	Pgam1
	Adgrl2
	Gna11
	Itgb1
	Slc1a4
	Ccn1
	Cfl1
	Notch2
	Rpl17
	Rpl7
	Ywhag
	Tpbg
	Atp2b1
	Basp1
	Ppib
	Glg1
	Anxa11
	St13
	Pacsin2
	Pxdn
	Tmem176b
	Cab39
	Hspg2
	Src
	Prdx2
	Slc2a1
	Itga2
	Ccn2
	Lama5
	Rpl14
	Slc1a5
	Gpi
	Atp1b3
	Lamc1
	Prdx6
	Itga6
	Ywhae
	H2-L
	Ano6
	Cyrib
	Dstn
	Serpine1
	Anxa5
	Igf2r
	Ptprs
	Gdi2
	Gapdh
	Nt5e
	Sars1
	Lyn
	Ywhaz
	Zdhhc5
	Abi1
	Eef2
	Dip2a
	Fam234a
	Cpne2
	Alpl
	Rab31
	M6pr
	Wasf2
	Ap2a2
	Smpdl3b
	Rps2
	Rpl27a
	Loxl4
	Igsf3
	Tspan4
	Igsf8
	Mmp9
	Ttyh3
	Gna13
	Ca9
	Rps3a
	Ehd2
	Srp14
	Hsp90aa1
	Marcksl1
	Col6a1
	Vat1
	Arpc2
	Slc4a7
	Lamb1
	Rap2b
	Eef1a1
	Srgap2
	Nras
	Itga5
	Gnai2
	Sh3gl1
	Slc16a1
	Ncstn
	Flot2
	Epb41l2
	Gnai3
	Lgals3
	Itm2b
	Wwp2
	Dlg1
	Itga3
	Pgd
	Actr3
	Paics
	Gnas
	Ddx3x
	Gnb1
	Ywhaq
	Myh9
	Rala
	Rap1b
	Cltc
	Rps8
	Col12a1
	Eno3
	Ywhab
	Rpl4
	Rpl18a
	Cyfip1
	Tgfbi
	Slc6a6
	Slc12a2
	Ywhah
	Anxa3
	Golga7
	Dnaja1
	Rps23
	Slc29a1
	Farp1
	Lgals1
	Ttyh2
	Ptk7
	Trpv4
	Fmnl2
	Anxa7
	Eno1
	Aldoa
	Trim47
	Ap2b1
	Nckap1
	Col1a1
	Glipr2
	Rhoa
	Mvp
	Clu
	Myof
	Rac1
